# Supplementary material for: Immune profiles and DNA methylation alterations related with non-muscle-invasive bladder cancer outcomes
Source: Clin Epigenetics. 2022 Jan 21;14:14. doi: 10.1186/s13148-022-01234-6 (PMC8783448; doi:10.1186/s13148-022-01234-6)
Supplement: Supplementary file 3 — Additional file 3: The 27,575 CpGs associated with the hazard of 10-year RFS when the model without adjusting for immune cell profiles. The list of the 27,575 CpGs which were associated with the hazard of 10-year RFS from the EWAS with Cox model without adjusting for immune cell profiles. [file 13148_2022_1234_MOESM3_ESM.csv]

CpG	estimate	p.value	p.adjust	DHS	Enhancer	Relation_to_Island	chr	UCSC_RefGene_Name	UCSC_RefGene_Group	Proportional_assump_p	logFC	adj.P.Val_for_methylevelChange	delta_beta
cg24361098	0.511870205480594	2.13201511371231e-06	0.11168550676787	Yes	No	OpenSea	chr2	BCL11A;BCL11A;BCL11A	Body;Body;Body	0.374082786380429	0.171733331012163	0.0050666133075659	0.0287239049102452
cg04738197	1.19029037115243	2.92697664385141e-06	0.11168550676787	Yes	No	OpenSea	chr1	TMCO4	5'UTR	0.246424508670639	0.0747128268986975	0.0050666133075659	0.00488721724472552
cg03714603	-0.62242983258333	2.93692592621618e-06	0.11168550676787	No	No	OpenSea	chr22			0.463519842174933	-0.129077338296621	0.0050666133075659	-0.0190557091755492
cg01518090	0.561464338299662	3.05948183133268e-06	0.11168550676787	No	No	OpenSea	chr11	MICALCL	Body	0.183207665073308	0.159683478358675	0.0050666133075659	0.0222552804020844
cg21012238	0.623495458917487	3.29752132863481e-06	0.11168550676787	Yes	No	OpenSea	chr22	GRAP2;GRAP2;GRAP2;GRAP2;GRAP2	TSS1500;5'UTR;5'UTR;5'UTR;5'UTR	0.33895193157636	0.144440743087862	0.0050666133075659	0.00771797030855736
cg18412092	0.442989384135469	3.5651846069104e-06	0.11168550676787	No	No	S_Shelf	chr9			0.386219843529835	0.211042259218056	0.0050666133075659	0.0272845077322017
cg09817985	0.518554328811518	3.73417691895198e-06	0.11168550676787	No	No	N_Shelf	chr20			0.272487935698479	0.19547835275086	0.0050666133075659	0.0235250002184449
cg15085626	0.526670580910127	4.68884809036443e-06	0.11168550676787	Yes	No	OpenSea	chr6	TRAM2	Body	0.191313050439467	0.178528955097749	0.0050666133075659	0.0114394286641282
cg14978830	0.630864311214467	4.72862384333766e-06	0.11168550676787	Yes	No	OpenSea	chr2			0.191124812333103	0.152913187842928	0.0050666133075659	0.0152947762551459
cg10570484	-0.670548343916264	5.37736506649262e-06	0.11168550676787	Yes	No	OpenSea	chr1	KIRREL;KIRREL	Body;Body	0.393716052958969	-0.119483505090069	0.0050666133075659	-0.0157280903007384
cg05656860	0.42446501823495	6.75186377440618e-06	0.11168550676787	No	No	OpenSea	chr1	CD101;CD101;CD101;CD101	Body;Body;Body;Body	0.130189362033033	0.216313697242764	0.0050666133075659	0.0140621079074015
cg03513986	0.631392993819283	6.84711163417111e-06	0.11168550676787	Yes	No	OpenSea	chr15			0.128913295456958	0.164409861568471	0.0050666133075659	0.0270061383585143
cg10427651	-0.513947352711228	7.86478333481147e-06	0.11168550676787	Yes	No	OpenSea	chr16	PKD1L3;PKD1L3	ExonBnd;Body	0.0967039278894894	-0.172839529734277	0.0050666133075659	-0.015452519504511
cg13791092	-0.489897106270024	8.53906157019301e-06	0.11168550676787	No	No	N_Shore	chr20	PSMF1;PSMF1	5'UTR;TSS1500	0.126262025559766	-0.153719017459837	0.0050666133075659	-0.02505535810105
cg09365924	-0.900086396973152	9.41947169302515e-06	0.11168550676787	Yes	Yes	N_Shelf	chr12	RARG;RARG	Body;Body	0.317232855558119	-0.0892088064795382	0.0050666133075659	-0.0146357014812796
cg17342132	0.420578047883683	1.05355636296313e-05	0.11168550676787	Yes	No	N_Shore	chr5	NR3C1;NR3C1;NR3C1;NR3C1;NR3C1;NR3C1;NR3C1	Body;Body;Body;Body;Body;Body;Body	0.35737920411138	0.185922026161627	0.0050666133075659	0.0117429218688057
cg03027239	-1.00480641061044	1.06915112436497e-05	0.11168550676787	No	No	Island	chr3	ZBTB47	Body	0.251837471292793	-0.0874421459031794	0.0050666133075659	-0.0096841215425536
cg12389611	0.576615144936036	1.10650857397699e-05	0.11168550676787	Yes	No	N_Shelf	chr11			0.351564452024993	0.137151044352181	0.0050666133075659	0.0164853558872395
cg07726426	0.575034154971997	1.12384062105453e-05	0.11168550676787	Yes	No	OpenSea	chr6	ARID1B;ARID1B	Body;Body	0.0812231594813987	0.140926676508226	0.0050666133075659	0.0192695023504971
cg13622660	0.612548668334674	1.14624023020131e-05	0.11168550676787	No	No	OpenSea	chr14	MIR151B;MIR342;EVL	Body;TSS200;Body	0.321386538070219	0.130350462485974	0.0050666133075659	0.0141064560726468
cg20611399	-0.455836085212799	1.16734663658748e-05	0.11168550676787	No	No	N_Shore	chr20	PSMF1;PSMF1	TSS1500;5'UTR	0.120086786894933	-0.163328192582597	0.0050666133075659	-0.0228847933053464
cg04582576	0.522830430384587	1.19667821479082e-05	0.11168550676787	No	No	OpenSea	chr15			0.400475154177645	0.139632757085329	0.0050666133075659	0.0097324036400942
cg20856960	-0.453925985366312	1.37010351558741e-05	0.11168550676787	Yes	No	OpenSea	chr11	NAV2	Body	0.154088199913606	-0.187018346927695	0.0050666133075659	-0.00716180396346677
cg00424276	-0.355975525284752	1.55514424041571e-05	0.11168550676787	Yes	No	N_Shore	chr7	EFCAB10	TSS1500	0.348621984320623	-0.21471839909427	0.0050666133075659	-0.0156999411144954
cg27060381	-0.591523345090754	1.60757342210939e-05	0.11168550676787	Yes	No	S_Shore	chr22	TBC1D10A	TSS1500	0.102305195287808	-0.145524672185017	0.0050666133075659	-0.0140113956220067
cg02707799	0.439731654183998	1.69259910442441e-05	0.11168550676787	Yes	No	OpenSea	chr8	MYST3;MYST3;MYST3	Body;Body;Body	0.34283298652724	0.183401520514553	0.0050666133075659	0.0316417924735795
cg01457185	0.497453563915741	1.71065427682585e-05	0.11168550676787	No	No	OpenSea	chr6	TNFRSF21	Body	0.262623359669127	0.178825972786954	0.0050666133075659	0.0170944889415033
cg04406762	0.511433185769175	1.82581558575452e-05	0.11168550676787	No	No	N_Shelf	chr22	PHF21B;PHF21B	Body;Body	0.302944984235603	0.156283340533157	0.0050666133075659	0.0169885391119823
cg23298667	0.528553271900498	1.8274068505487e-05	0.11168550676787	Yes	No	OpenSea	chr4	SORBS2;SORBS2;SORBS2;SORBS2;SORBS2;SORBS2;SORBS2	5'UTR;5'UTR;5'UTR;5'UTR;5'UTR;5'UTR;5'UTR	0.391367872857269	0.145955430935204	0.0050666133075659	0.0190803384553171
cg18910874	0.46039481423739	1.84856442939586e-05	0.11168550676787	Yes	Yes	N_Shore	chr11	SYTL2;SYTL2	5'UTR;5'UTR	0.363352287502127	0.173621318666208	0.0050666133075659	0.0120568964025762
cg12628528	0.593826161117941	1.84961839062279e-05	0.11168550676787	Yes	No	OpenSea	chr11	FCHSD2	Body	0.21301952106972	0.146952486304272	0.0050666133075659	0.0152606416183119
cg12862170	-0.505149115284971	1.89933637758591e-05	0.11168550676787	Yes	No	N_Shelf	chr17	CXCL16;CXCL16	Body;Body	0.320065065251707	-0.132969312506585	0.0050666133075659	-0.0120497517562635
cg14534871	0.530905361386588	1.91672255680771e-05	0.11168550676787	Yes	No	OpenSea	chr6			0.306278606210793	0.136141990581616	0.0050666133075659	0.0209044550694136
cg03063790	0.834101915509483	1.99922869272342e-05	0.11168550676787	Yes	No	OpenSea	chr17	ANKFY1;ANKFY1;ANKFY1	Body;Body;Body	0.307969806250865	0.0964686529401039	0.0050666133075659	0.00604051213266465
cg08423524	0.695770668124738	2.03796744022314e-05	0.11168550676787	Yes	No	OpenSea	chr11			0.280142391925482	0.120153102832775	0.0050666133075659	0.00629781765496373
cg02495208	0.44909114155285	2.08284790958473e-05	0.11168550676787	Yes	No	OpenSea	chr22	GRAP2;GRAP2;GRAP2;GRAP2;GRAP2	TSS1500;5'UTR;5'UTR;5'UTR;5'UTR	0.332461769999731	0.169471294056997	0.0050666133075659	0.0112936626291398
cg17372223	-0.292240626713359	2.1970767536054e-05	0.11168550676787	Yes	No	Island	chr3	NT5DC2;NT5DC2	Body;TSS1500	0.0971578285736879	-0.286034477408788	0.0050666133075659	-0.0288072343961755
cg06191297	-0.374475388150128	2.21406933463578e-05	0.11168550676787	Yes	Yes	OpenSea	chr4	WDR17;WDR17	5'UTR;5'UTR	0.378778409846748	-0.186699632186403	0.0050666133075659	-0.0165236473738459
cg15870752	0.510122662749771	2.25281655850186e-05	0.11168550676787	Yes	No	OpenSea	chr6			0.306568551342632	0.151614225487993	0.0050666133075659	0.0170604667048855
cg27025478	-0.339534931167981	2.3812759703881e-05	0.11168550676787	Yes	Yes	OpenSea	chr21			0.231200137572386	-0.218993058255694	0.0050666133075659	-0.0148285277590856
cg14611723	-0.32182204883897	2.44649538834594e-05	0.11168550676787	Yes	Yes	OpenSea	chr6			0.0906378554276082	-0.236566098869615	0.0050666133075659	-0.0318315924343908
cg21062155	-0.412582068197962	2.46638670540276e-05	0.11168550676787	Yes	No	N_Shore	chr3	NT5DC2;NT5DC2	Body;Body	0.0996354721072692	-0.190927684455307	0.0050666133075659	-0.0213888748193605
cg10110288	0.553112980146965	2.49509222857576e-05	0.11168550676787	Yes	No	OpenSea	chr5	IL6ST;IL6ST;IL6ST;IL6ST	Body;5'UTR;5'UTR;5'UTR	0.274496587913402	0.139591956217141	0.0050666133075659	0.0228283585971352
cg23950559	-0.407945338097262	2.66109608772865e-05	0.11168550676787	Yes	No	OpenSea	chr14			0.167133586330845	-0.179963855768273	0.0050666133075659	-0.0205413006364389
cg14341654	0.524203037097032	2.75584720296575e-05	0.11168550676787	No	No	OpenSea	chr22	LOC388882	TSS200	0.276582440373697	0.148798089603102	0.0050666133075659	0.00970959796353732
cg02249596	0.515152506022056	2.78287860237444e-05	0.11168550676787	No	No	OpenSea	chr8	MIR1268A	Body	0.314624370603077	0.149748192150563	0.0050666133075659	0.0110413472893341
cg19929914	-0.364706036505563	2.85836083912117e-05	0.11168550676787	No	No	OpenSea	chr3			0.358267184208296	-0.184715142618283	0.0050666133075659	-0.0187032676482112
cg20407362	0.342619152455782	2.91240013791677e-05	0.11168550676787	Yes	No	OpenSea	chr14	EVL	Body	0.266629799510663	0.226199586784529	0.0050666133075659	0.023501868142199
cg06192883	0.689713440042707	3.00229515365608e-05	0.11168550676787	Yes	No	OpenSea	chr15	MYO5C	Body	0.408732376548082	0.102248213377347	0.0050666133075659	0.0149267337200958
cg16971991	-0.686956570357414	3.04266336527575e-05	0.11168550676787	Yes	No	OpenSea	chr11			0.11411389212742	-0.124692154915466	0.0050666133075659	-0.012547849064371
cg21674153	-0.260769827098018	3.05358678922446e-05	0.11168550676787	No	No	N_Shore	chr18	B4GALT6	Body	0.320593358933995	-0.277761239288666	0.0050666133075659	-0.0171256418274192
cg21188242	0.546013319084578	3.12483670805529e-05	0.11168550676787	No	No	S_Shore	chr11	HCCA2	Body	0.393869983073238	0.139426656294162	0.0050666133075659	0.0060574750854101
cg01997606	0.451477130665525	3.14744521096478e-05	0.11168550676787	No	No	S_Shelf	chr5			0.386241026367548	0.163339590637756	0.0050666133075659	0.0235492369628956
cg03505866	0.65084980976932	3.15077148053278e-05	0.11168550676787	Yes	No	N_Shore	chr14	KIAA0247	TSS1500	0.368266486214026	0.115223354716742	0.0050666133075659	0.0137206608866948
cg21663664	0.4439966748027	3.20848864782178e-05	0.11168550676787	Yes	No	OpenSea	chr8	MCPH1	Body	0.390972046176922	0.154484260899198	0.0050666133075659	0.0113077088933515
cg23366074	0.765994349077749	3.23746252545609e-05	0.11168550676787	No	No	OpenSea	chr10	ARHGAP22;ARHGAP22;ARHGAP22;ARHGAP22	Body;Body;Body;Body	0.396459020382178	0.0827550996673842	0.0050666133075659	0.00385585591443172
cg22603770	0.461047968163052	3.37129130600258e-05	0.11168550676787	Yes	No	OpenSea	chr18	PIEZO2	Body	0.146650817167344	0.165823569316851	0.0050666133075659	0.0132909423343378
cg02540094	0.813007780963586	3.38358402101017e-05	0.11168550676787	No	No	Island	chr3	LNP1;LNP1;TOMM70A	5'UTR;1stExon;TSS1500	0.35099975303514	0.0918387840451372	0.0050666133075659	0.0025526679832799
cg23173267	0.574474680828623	3.38688265788116e-05	0.11168550676787	No	Yes	OpenSea	chr2			0.309798294117202	0.114940598698	0.0050666133075659	0.00636832687896194
cg24136318	0.802245826573591	3.3936056513728e-05	0.11168550676787	No	No	OpenSea	chr17	SEPT9;SEPT9;SEPT9;SEPT9;SEPT9;SEPT9	Body;5'UTR;Body;Body;Body;Body	0.176728234059234	0.0833653677451043	0.0050666133075659	0.0139510592490671
cg07613364	-0.641461905814859	3.39631962083678e-05	0.11168550676787	Yes	No	N_Shore	chr5			0.284297963905286	-0.116925755696146	0.0050666133075659	-0.00473789663274499
cg03383770	0.660563585876652	3.48252290541659e-05	0.11168550676787	No	No	OpenSea	chr6			0.355987425992885	0.10504263985334	0.0050666133075659	0.0160763605978351
cg17112110	0.448526494386608	3.5044290262258e-05	0.11168550676787	Yes	Yes	OpenSea	chr3	CDCP1;CDCP1	Body;Body	0.170594025972915	0.151448426236204	0.0050666133075659	0.0092576509260075
cg24460268	0.353013634986012	3.54267808954205e-05	0.11168550676787	Yes	No	OpenSea	chr13	INTS6;INTS6	Body;Body	0.04314491198036	0.219924146908147	0.0050666133075659	0.0299375910492118
cg18528946	0.674226236407769	3.57302951259752e-05	0.11168550676787	Yes	Yes	OpenSea	chr3	CD200;CD200	Body;Body	0.437899099351601	0.0990574938389145	0.0050666133075659	0.0107570012557051
cg07561162	-0.620240379957956	3.57353747720749e-05	0.11168550676787	Yes	No	OpenSea	chr16	GRIN2A;GRIN2A;GRIN2A	Body;Body;Body	0.386984054903247	-0.110054179789013	0.0050666133075659	-0.00559650405229802
cg04242070	0.6468532815282	3.60553946126269e-05	0.11168550676787	Yes	No	S_Shelf	chr5			0.247141419778376	0.118465611879276	0.0050666133075659	0.0143427639475587
cg07440264	0.69340690904911	3.627636450799e-05	0.11168550676787	Yes	No	OpenSea	chr11	CD59;CD59;CD59;CD59;CD59;CD59;CD59;CD59	5'UTR;TSS1500;5'UTR;TSS1500;5'UTR;TSS1500;TSS1500;5'UTR	0.269038221617107	0.116787225717393	0.0050666133075659	0.0158522756588759
cg06469890	0.414803452219495	3.64240927169347e-05	0.11168550676787	No	No	OpenSea	chr8	LINC00861;LINC00861	Body;Body	0.37353526305239	0.170973198270617	0.0050666133075659	0.014607028695983
cg01035334	-0.395980871022892	3.7203944665616e-05	0.11168550676787	Yes	No	OpenSea	chr11			0.273331517467197	-0.183170858009993	0.0050666133075659	-0.0176974077102408
cg21628485	0.482286022993291	3.74132918345289e-05	0.11168550676787	No	No	OpenSea	chr14			0.255152820782134	0.154693858520341	0.0050666133075659	0.0109818061477569
cg14425532	0.526272800623113	3.75046866319678e-05	0.11168550676787	No	No	OpenSea	chr17	MYH2;MYH2;MYHAS	Body;Body;Body	0.353059448310404	0.142158691254637	0.0050666133075659	0.0116143877644187
cg21078167	-0.30260059963514	3.79206927220302e-05	0.11168550676787	Yes	No	OpenSea	chr13			0.272248714364261	-0.227031941952469	0.0050666133075659	-0.0210848956616202
cg21503308	-0.445117300942094	3.82506260658026e-05	0.11168550676787	Yes	No	OpenSea	chr22	SYN3	5'UTR	0.406711665815359	-0.150268739354698	0.0050666133075659	-0.0056417832216161
cg23651386	0.48308611420372	3.83951824125809e-05	0.11168550676787	Yes	No	OpenSea	chr19	SAE1;SAE1;SAE1;SAE1	Body;Body;Body;Body	0.201418719841736	0.139223778262266	0.0050666133075659	0.0232197502126323
cg27195337	0.471143302531738	3.86583497728714e-05	0.11168550676787	Yes	No	OpenSea	chr12			0.155227404692962	0.169414090113554	0.0050666133075659	0.0191335916596616
cg08972604	0.486400010956348	3.86920146615853e-05	0.11168550676787	No	No	N_Shore	chr1	ATPAF1;ATPAF1;ATPAF1;ATPAF1	TSS1500;TSS1500;Body;Body	0.210798737968699	0.146842844437172	0.0050666133075659	0.0176245961224366
cg21489445	0.493299702263688	3.8734976031312e-05	0.11168550676787	Yes	No	OpenSea	chr16	MIR548AE2;LONP2;LONP2;MIR5095	Body;Body;Body;Body	0.313851831930695	0.149831733891689	0.0050666133075659	0.0209044751965112
cg23144722	-0.38367866746176	3.87991858149401e-05	0.11168550676787	Yes	Yes	OpenSea	chr18			0.265072603249773	-0.212204657996268	0.0050666133075659	-0.00846542517166801
cg09385983	0.806939970903489	3.88693080364302e-05	0.11168550676787	Yes	No	OpenSea	chr1	PLXNA2	Body	0.425190656913058	0.0880662286724915	0.0050666133075659	0.00728554889510813
cg08908489	0.695362076718453	3.98386770883178e-05	0.11168550676787	Yes	No	OpenSea	chr14	WDR89;WDR89;WDR89	5'UTR;5'UTR;5'UTR	0.220682210686526	0.0997886241565236	0.0050666133075659	0.00795625181756821
cg11376583	0.695049915927796	3.98965719509846e-05	0.11168550676787	Yes	Yes	OpenSea	chr1	DSTYK;DSTYK	Body;Body	0.0681822426107204	0.109261955830227	0.0050666133075659	0.0185911285816985
cg04096369	0.490024385142203	4.04588542037252e-05	0.11168550676787	No	No	OpenSea	chr4	SH3RF1	Body	0.427898783987744	0.13626895636249	0.0050666133075659	0.0132951357422822
cg03414300	-0.591683327103216	4.07592768573414e-05	0.11168550676787	No	No	OpenSea	chr1	SCP2;SCP2;SCP2;SCP2;SCP2;SCP2;SCP2	TSS1500;TSS1500;TSS1500;Body;Body;Body;Body	0.199657407251668	-0.115990859879904	0.0050666133075659	-0.0172937204008423
cg16739544	-0.523340560051228	4.10859498415243e-05	0.11168550676787	Yes	No	N_Shore	chr16			0.372970980394032	-0.131792104055491	0.0050666133075659	-0.0228304473865629
cg15089433	-0.581496459043857	4.11052727581109e-05	0.11168550676787	Yes	No	OpenSea	chr9			0.398471242018678	-0.123962175130494	0.0050666133075659	-0.0151201297994404
cg06130923	0.33833005313057	4.24993681625784e-05	0.11168550676787	Yes	No	OpenSea	chr1			0.163825558800403	0.222430955473184	0.0050666133075659	0.0345698752239076
cg02227323	0.430865232132979	4.27298408724169e-05	0.11168550676787	Yes	No	OpenSea	chr11	PACS1	Body	0.162787229032198	0.173386654214761	0.0050666133075659	0.0145629420397162
cg16786154	0.403046367140178	4.28374693628945e-05	0.11168550676787	Yes	No	OpenSea	chr12			0.241631582323654	0.192423655749973	0.0050666133075659	0.0120667962066158
cg23128698	0.344621080034723	4.3078308560439e-05	0.11168550676787	No	No	OpenSea	chr1	HIVEP3;HIVEP3;HIVEP3;HIVEP3	5'UTR;5'UTR;Body;Body	0.168114662313919	0.203848140108494	0.0050666133075659	0.02473856667665
cg08476700	-0.392650145016959	4.35397041894307e-05	0.11168550676787	No	No	OpenSea	chr1			0.354674337502669	-0.17987501187261	0.0050666133075659	-0.0308591526674422
cg13151789	0.763061493431965	4.4705718006069e-05	0.11168550676787	Yes	No	OpenSea	chr4	WHSC1;WHSC1;WHSC1;WHSC1	Body;Body;Body;Body	0.284032402070999	0.0972585054403798	0.0050666133075659	0.0143842468126828
cg20916656	-0.465701167649265	4.47954823955359e-05	0.11168550676787	Yes	Yes	OpenSea	chr4			0.370032663310814	-0.151240281062682	0.0050666133075659	-0.0135638176692934
cg19517434	0.392473841622603	4.5049533410013e-05	0.11168550676787	Yes	No	OpenSea	chr1	KIAA0319L	Body	0.174177607807292	0.18348652619503	0.0050666133075659	0.016628266598686
cg09896090	-0.35783106236571	4.52483549378707e-05	0.11168550676787	Yes	Yes	OpenSea	chr6			0.301604485259655	-0.203557188225156	0.0050666133075659	-0.0106756095601468
cg16580362	0.46730629544121	4.53549856701306e-05	0.11168550676787	No	No	OpenSea	chr1	SNAP47	Body	0.209773323174624	0.155600195726785	0.0050666133075659	0.0200888132023445
cg21310704	0.475749197168583	4.55026149553415e-05	0.11168550676787	Yes	No	OpenSea	chr2	CCDC141	Body	0.36060467042324	0.139177932330802	0.0050666133075659	0.014338091294643
cg14964474	0.716520582802491	4.58439309543576e-05	0.11168550676787	No	No	N_Shelf	chr17	CACNA1G;CACNA1G;CACNA1G;CACNA1G;CACNA1G;CACNA1G;CACNA1G;CACNA1G;CACNA1G;CACNA1G;CACNA1G;CACNA1G;CACNA1G;CACNA1G;CACNA1G;CACNA1G;CACNA1G;CACNA1G;CACNA1G;CACNA1G;CACNA1G;CACNA1G;CACNA1G;CACNA1G;CACNA1G;CACNA1G;CACNA1G;CACNA1G;CACNA1G;CACNA1G;CACNA1G;CACNA1G;CACNA1G	Body;Body;Body;Body;Body;Body;Body;Body;Body;Body;Body;Body;Body;Body;Body;Body;Body;Body;Body;Body;Body;Body;Body;Body;Body;Body;Body;Body;Body;Body;Body;Body;Body	0.174568102948826	0.107780054507976	0.0050666133075659	0.00812273468185765
cg21027908	0.420027809441157	4.60021374236105e-05	0.11168550676787	Yes	No	OpenSea	chr1	KIAA0319L	Body	0.335199833792545	0.159814407587834	0.0050666133075659	0.0118210162949419
cg09385130	-0.531059891415805	4.60038958243827e-05	0.11168550676787	Yes	Yes	OpenSea	chr8	LOC101927588	Body	0.272027327948964	-0.132784207617905	0.0050666133075659	-0.0140902885506564
cg16931240	-0.485143821203542	4.61184900419458e-05	0.11168550676787	Yes	Yes	S_Shore	chr2	KLHL30	Body	0.18846516076211	-0.13480713752476	0.0050666133075659	-0.00919597435205448
cg13432421	0.732480652320436	4.66210723948544e-05	0.11168550676787	Yes	Yes	OpenSea	chr2	LINC00299	Body	0.0646732624779164	0.104941046618432	0.0050666133075659	0.0130904020517137
cg00806547	0.780622695125465	4.71704018559575e-05	0.11168550676787	No	No	OpenSea	chr5			0.235291563953914	0.0996172616694612	0.0050666133075659	0.0145050400076108
cg16173675	0.377735626895469	4.75554249374985e-05	0.11168550676787	No	No	OpenSea	chr15	SLCO3A1;SLCO3A1	Body;Body	0.217204671733731	0.184289632844884	0.0050666133075659	0.0161522545414504
cg02717888	-0.312770807526039	4.80337724089811e-05	0.11168550676787	No	No	OpenSea	chr16			0.241714771354284	-0.217155210470995	0.0050666133075659	-0.0178140387221838
cg22936981	0.396214671100063	4.82874277685333e-05	0.11168550676787	Yes	No	OpenSea	chr1	PGM1;PGM1;PGM1	Body;Body;Body	0.274047277721104	0.176186155048675	0.0050666133075659	0.0300140430074353
cg01629131	0.390903878551331	4.86113635440472e-05	0.11168550676787	Yes	No	OpenSea	chr20			0.399803836556285	0.16656877846604	0.0050666133075659	0.012520453530527
cg21302696	-0.568330707732553	4.88061026029589e-05	0.11168550676787	Yes	No	OpenSea	chr14	SERPINA1;SERPINA1;SERPINA1;SERPINA1;SERPINA1;SERPINA1;SERPINA1;SERPINA1;SERPINA1;SERPINA1	TSS200;TSS200;TSS200;TSS200;TSS200;TSS200;TSS200;TSS200;TSS200;TSS200	0.10507559529637	-0.11636255970833	0.0050666133075659	-0.00956403875248923
cg14600813	-0.349951692713091	4.89545129813597e-05	0.11168550676787	Yes	No	N_Shore	chr4			0.426275710532087	-0.190057863777394	0.0050666133075659	-0.00824467486691671
cg11228604	0.325044703853856	4.91997735775281e-05	0.11168550676787	No	No	OpenSea	chr3	PAK2	Body	0.303782321620688	0.223767497577628	0.0050666133075659	0.0153789929861005
cg16998502	0.370763335732071	4.96554810410442e-05	0.11168550676787	Yes	No	OpenSea	chr18			0.379482399237379	0.182176719427221	0.0050666133075659	0.0241326756197309
cg26054057	0.649898111658457	4.96597703121498e-05	0.11168550676787	Yes	No	OpenSea	chr3	CTDSPL;MIR26A1;CTDSPL	Body;TSS200;Body	0.113557395496728	0.112752485433175	0.0050666133075659	0.00691963663537776
cg08154101	0.338667995004155	5.02695403488446e-05	0.11168550676787	Yes	No	OpenSea	chr17	NTN1	Body	0.0994841537979226	0.23613975698405	0.0050666133075659	0.0385272458970867
cg13835843	-0.38736227889334	5.03647899347467e-05	0.11168550676787	Yes	No	OpenSea	chr5	HAVCR2	Body	0.254120893309645	-0.184943839416243	0.0050666133075659	-0.0125143679143772
cg15828356	0.412115410718803	5.05836553945568e-05	0.11168550676787	Yes	No	OpenSea	chr16			0.223509114817342	0.186196032072333	0.0050666133075659	0.0196227029728278
cg20203776	0.531328170535445	5.0762285031802e-05	0.11168550676787	Yes	No	OpenSea	chr21	HLCS;HLCS;HLCS	Body;Body;Body	0.372241861870505	0.126720893822274	0.0050666133075659	0.0164368352758089
cg14432130	0.492424174047441	5.11115136088922e-05	0.11168550676787	Yes	Yes	OpenSea	chr2			0.44956236618547	0.151545987914826	0.0050666133075659	0.0188365634262686
cg15892341	-0.342982587914453	5.14140118422015e-05	0.11168550676787	Yes	Yes	OpenSea	chr3	PLA1A;PLA1A;PLA1A;PLA1A;PLA1A	Body;Body;Body;Body;Body	0.244951170239461	-0.209682208781889	0.0050666133075659	-0.00953650144870126
cg09974235	0.41612349851771	5.16468413862431e-05	0.11168550676787	No	No	OpenSea	chr10	ABCC2	Body	0.216644408216186	0.177214363112472	0.0050666133075659	0.0161373124371684
cg03782777	0.582422819585797	5.2032071205377e-05	0.11168550676787	No	No	N_Shore	chr9	CCDC180;LOC100499484-C9ORF174;LOC100499484-C9ORF174;LOC100499484-C9ORF174	TSS1500;Body;Body;Body	0.397613374012875	0.125743587059937	0.0050666133075659	0.0125184676200385
cg27056759	0.34724265788589	5.24299949953174e-05	0.11168550676787	No	No	S_Shore	chr14			0.232842229088614	0.235361371401477	0.0050666133075659	0.0342116499815348
cg05921767	-0.329347233382882	5.2570875364604e-05	0.11168550676787	Yes	No	S_Shelf	chr5	CXXC5	5'UTR	0.364850871670377	-0.184288145831271	0.0050666133075659	-0.0219512029067021
cg20706070	0.569167775920626	5.26367346981082e-05	0.11168550676787	No	No	OpenSea	chr6	FYN;FYN;FYN	Body;Body;Body	0.251000800673959	0.124629892040443	0.0050666133075659	0.0208913527123744
cg17978086	0.335675819378365	5.26700757085024e-05	0.11168550676787	No	No	OpenSea	chr2	EML4;EML4	Body;Body	0.247820660195691	0.214172076627314	0.0050666133075659	0.0135234783708416
cg23200218	0.371996276133943	5.26804711853357e-05	0.11168550676787	Yes	No	N_Shore	chr19	RYR1;RYR1	Body;Body	0.19739507310538	0.203859445654435	0.0050666133075659	0.0243266099079885
cg15375469	-0.425824744523915	5.34709998282489e-05	0.11168550676787	Yes	No	OpenSea	chr7	CPVL;CPVL	TSS200;TSS200	0.307967583584947	-0.161607392116224	0.0050666133075659	-0.00586419031828433
cg05332251	0.450047891040304	5.41673878467218e-05	0.11168550676787	No	No	OpenSea	chr1			0.432994367111771	0.1571748402086	0.0050666133075659	0.0120214434405835
cg09403098	-0.531876166204736	5.42131249090923e-05	0.11168550676787	Yes	Yes	OpenSea	chr1	PPAP2B	Body	0.136643211772812	-0.140332739698127	0.0050666133075659	-0.00888770915921529
cg12278431	-0.354268387086761	5.42594253032449e-05	0.11168550676787	Yes	No	N_Shore	chr1	DDAH1;CYR61	TSS1500;TSS1500	0.30862659808665	-0.172835686218137	0.0050666133075659	-0.00939171888378532
cg04167225	0.504324506975135	5.45864854659128e-05	0.11168550676787	No	No	OpenSea	chr15			0.231148919368507	0.147719879462243	0.0050666133075659	0.0094087533730024
cg07996027	0.390343373109701	5.48440813576497e-05	0.11168550676787	Yes	No	OpenSea	chr12			0.271063526767988	0.189463539395373	0.0050666133075659	0.0180346636783503
cg00344202	0.688160815444356	5.54694208956176e-05	0.11168550676787	No	No	OpenSea	chr11	KRTAP5-9	TSS1500	0.354119389212558	0.0936808510385089	0.0050666133075659	0.00663509175957544
cg11414268	0.569580008621269	5.62985764675535e-05	0.11168550676787	No	No	OpenSea	chr4			0.340496657972197	0.133968379936371	0.0050666133075659	0.0166102810421433
cg16372051	0.550451861889528	5.68706115037064e-05	0.11168550676787	Yes	No	N_Shore	chr6	HSPA1B	TSS1500	0.332084208547531	0.13327164780981	0.0050666133075659	0.0158828920582104
cg08271632	-0.583756554818179	5.72956963220355e-05	0.11168550676787	Yes	No	Island	chr11	CD82;CD82	TSS1500;TSS1500	0.3553680011606	-0.122635571298249	0.0050666133075659	-0.00364108757047472
cg01193554	-0.505587778032062	5.93659554453837e-05	0.11168550676787	Yes	No	N_Shore	chr1			0.405226626969904	-0.127182758453408	0.0050666133075659	-0.009977176803385
cg17960141	0.607727690599854	5.96312877157045e-05	0.11168550676787	No	No	OpenSea	chr1	BRINP3	Body	0.202559969507229	0.116273118479904	0.0050666133075659	0.018980475340955
cg05214550	0.492864571679286	5.96916414478685e-05	0.11168550676787	No	No	OpenSea	chr9			0.293590796518902	0.143332664774413	0.0050666133075659	0.0231263324193151
cg11909467	0.450747354611368	5.96994336006513e-05	0.11168550676787	Yes	No	N_Shelf	chr8			0.275538931217377	0.15002472686811	0.0050666133075659	0.0141454687303694
cg20437986	-0.260016416906465	5.98978233725361e-05	0.11168550676787	Yes	No	OpenSea	chr7			0.192658242774747	-0.257328326674811	0.0050666133075659	-0.021354641520116
cg22093306	-0.302478717204143	5.99565046284023e-05	0.11168550676787	Yes	No	N_Shelf	chr15	LOC254559	Body	0.410720173716802	-0.219994671533605	0.0050666133075659	-0.0120495866952093
cg10833510	-0.395477973281418	6.0032274445254e-05	0.11168550676787	Yes	Yes	OpenSea	chr2	NRP2;NRP2;NRP2;NRP2;NRP2;NRP2	Body;Body;Body;Body;Body;Body	0.161132729072723	-0.18169010763867	0.0050666133075659	-0.0096844393339873
cg04395071	-0.364620492923394	6.07636067184274e-05	0.11168550676787	No	No	OpenSea	chr12			0.33621445384906	-0.182025926243974	0.0050666133075659	-0.0176307345731572
cg23760945	0.366669005509909	6.14011523984916e-05	0.11168550676787	Yes	No	OpenSea	chr19	ELOF1	Body	0.357058860519195	0.1922690602362	0.0050666133075659	0.0218571560797653
cg06331078	0.545642518098527	6.15311445168882e-05	0.11168550676787	No	No	OpenSea	chr20	ASXL1	Body	0.128056509953324	0.126949097082796	0.0050666133075659	0.0204664096018879
cg20919820	0.414065143165104	6.22285465672886e-05	0.11168550676787	Yes	No	OpenSea	chr22	TBC1D22A;TBC1D22A;TBC1D22A;TBC1D22A;TBC1D22A	Body;Body;Body;Body;Body	0.307997634348897	0.17564278445143	0.0050666133075659	0.0141552177478931
cg01457865	0.454414826192954	6.24649242853937e-05	0.11168550676787	Yes	No	OpenSea	chr12	YBX3;YBX3	Body;Body	0.249871670586073	0.161802389105635	0.0050666133075659	0.0221124885875323
cg06295928	0.569273798629731	6.24970003350733e-05	0.11168550676787	Yes	No	S_Shore	chr7	PAPOLB;RADIL	TSS1500;Body	0.209095121237476	0.137423266184814	0.0050666133075659	0.0110415908253646
cg07929996	0.414052656892621	6.2510169555874e-05	0.11168550676787	No	No	OpenSea	chr4	AFAP1;AFAP1;AFAP1-AS1	3'UTR;3'UTR;Body	0.372720488468741	0.164751955556961	0.0050666133075659	0.0109356855921766
cg07572770	-0.369263135938636	6.30574367046659e-05	0.11168550676787	No	No	N_Shore	chr1	CHD1L	TSS1500	0.332151257310256	-0.186560633746134	0.0050666133075659	-0.0131319140271431
cg22845525	0.70881840738439	6.3241676894271e-05	0.11168550676787	Yes	No	OpenSea	chr12	MYO1A;MYO1A	Body;Body	0.322814852682791	0.0939864639194305	0.0050666133075659	0.0157549120593117
cg15782344	0.337205765257464	6.40057199031215e-05	0.11168550676787	Yes	No	OpenSea	chr2	ARHGAP25;ARHGAP25;ARHGAP25;ARHGAP25	Body;Body;Body;Body	0.12698243909636	0.21373461007966	0.0050666133075659	0.0210021734400329
cg00646073	-0.366003304706768	6.40958976556863e-05	0.11168550676787	Yes	No	OpenSea	chr8	NCALD;NCALD;NCALD;NCALD;NCALD;NCALD;NCALD	5'UTR;5'UTR;5'UTR;5'UTR;5'UTR;5'UTR;5'UTR	0.379568649733025	-0.19631732421407	0.0050666133075659	-0.0323948964556336
cg06912357	0.552844671883844	6.42013372319484e-05	0.11168550676787	No	No	S_Shore	chr10	C10orf142	3'UTR	0.346873678472119	0.118357576294701	0.0050666133075659	0.00578790021026565
cg20005760	0.553674898828035	6.44338812331286e-05	0.11168550676787	No	No	S_Shore	chr15	EIF3J	Body	0.326524879772683	0.132214872065232	0.0050666133075659	0.00946404116549326
cg11512515	0.309353682513219	6.46097392344535e-05	0.11168550676787	No	No	OpenSea	chr1	PPAP2B	Body	0.279742417822487	0.218494135516603	0.0050666133075659	0.0213237491728511
cg27510001	0.394997714891454	6.49277278136155e-05	0.11168550676787	No	No	OpenSea	chr1	ROR1;ROR1	Body;Body	0.246471526719409	0.164552047983759	0.0050666133075659	0.0138238964589107
cg20198384	-0.510405843312344	6.54706259170098e-05	0.11168550676787	Yes	No	N_Shore	chr20	NPEPL1;STX16-NPEPL1;NPEPL1;NPEPL1	TSS1500;Body;Body;Body	0.404230868301894	-0.12757153247223	0.0050666133075659	-0.0217257945504296
cg10550302	0.50648267133252	6.69791121689444e-05	0.11168550676787	Yes	No	OpenSea	chr5	PDZD2	Body	0.0906769249857185	0.144881020478673	0.0050666133075659	0.0233331337027356
cg21477068	0.596363609633131	6.71937399186724e-05	0.11168550676787	Yes	No	N_Shore	chr5	FBXL7;MIR887;FBXL7	Body;TSS1500;Body	0.405743050986036	0.122598485410522	0.0050666133075659	0.0147689455762793
cg11426878	0.650275685306699	6.72219380208843e-05	0.11168550676787	No	No	OpenSea	chr11	LDLRAD3;LDLRAD3;LDLRAD3	5'UTR;Body;Body	0.0965616953719466	0.116644294150431	0.0050666133075659	0.0108091996168481
cg05748295	0.556524821707219	6.72679361283742e-05	0.11168550676787	No	No	N_Shore	chr1	TRAF5;TRAF5	TSS1500;TSS1500	0.347483009332914	0.122932870138	0.0050666133075659	0.0116848307033173
cg12728836	0.306466127536788	6.73851939383776e-05	0.11168550676787	Yes	No	N_Shore	chr4	KLF3	Body	0.303300629129275	0.232226170850847	0.0050666133075659	0.0179882390756162
cg04137911	0.507158227026869	6.74442345802396e-05	0.11168550676787	Yes	No	OpenSea	chr17			0.0471065422551857	0.148253617984047	0.0050666133075659	0.0144103031697872
cg11232362	0.382404569626219	6.79948872901011e-05	0.11168550676787	No	No	OpenSea	chr2			0.24031712927726	0.18185430373196	0.0050666133075659	0.0142213058799288
cg23819870	0.524979589018558	6.8017019067151e-05	0.11168550676787	No	No	OpenSea	chr17			0.26570814481519	0.136051257652316	0.0050666133075659	0.0207393779977362
cg08454275	0.397504337749296	6.81992028728858e-05	0.11168550676787	Yes	No	OpenSea	chr9			0.302933200390774	0.1596677549208	0.0050666133075659	0.0194378075659241
cg08450903	0.416946369312608	6.89162081669433e-05	0.11168550676787	Yes	No	OpenSea	chr1	AGMAT	Body	0.124888184700253	0.163148987618219	0.0050666133075659	0.0158712394045137
cg15353597	-0.529419022115558	6.8924280041242e-05	0.11168550676787	Yes	No	N_Shore	chr2	MAP4K4;MAP4K4;MAP4K4	TSS1500;TSS1500;TSS1500	0.248700006368682	-0.126923988448212	0.0050666133075659	-0.0113825576446103
cg20732620	0.467532047563782	6.90218456451672e-05	0.11168550676787	No	No	OpenSea	chr8			0.331738315656143	0.147098561740526	0.0050666133075659	0.0114840890197383
cg21185989	0.47739354783759	7.00343307373237e-05	0.11168550676787	No	No	OpenSea	chr12	ESYT1;ESYT1	Body;Body	0.207317931084115	0.137271844772781	0.0050666133075659	0.0176709928727593
cg14393693	0.519258779953913	7.03005462722486e-05	0.11168550676787	No	No	OpenSea	chr6	PDE10A;PDE10A	Body;5'UTR	0.365062148058933	0.136218850511898	0.0050666133075659	0.0182414744208003
cg17378621	0.36404536940096	7.11477326547451e-05	0.11168550676787	Yes	No	OpenSea	chr17	PITPNC1;PITPNC1	Body;Body	0.226416544316319	0.186769382242652	0.0050666133075659	0.0168356552768961
cg06887580	0.448981607771497	7.15657420024943e-05	0.11168550676787	No	No	S_Shore	chr6	LTB;LTB	TSS1500;TSS1500	0.279711111211045	0.148999836360295	0.0050666133075659	0.0170015234670382
cg12556057	0.484044988544195	7.222607706776e-05	0.11168550676787	Yes	No	OpenSea	chr13	SGCG	Body	0.373394546732951	0.140945367740025	0.0050666133075659	0.0230544869493999
cg26276395	0.501430211889312	7.26650626295849e-05	0.11168550676787	No	No	OpenSea	chr1			0.111802155596453	0.155698862965883	0.0050666133075659	0.0191816409648714
cg25993932	-0.235176297921436	7.36904951409998e-05	0.11168550676787	Yes	No	OpenSea	chr10	ARID5B;ARID5B	Body;Body	0.269805278234481	-0.309771808638107	0.0050666133075659	-0.0309576400073304
cg00745062	0.546224653206723	7.40149602677773e-05	0.11168550676787	Yes	No	OpenSea	chr12			0.365470110693251	0.134872859736756	0.0050666133075659	0.0109410780757323
cg10190563	-0.419621416440954	7.40745399713804e-05	0.11168550676787	Yes	No	OpenSea	chr2	TRAF3IP1;TRAF3IP1	Body;Body	0.255425690421484	-0.146642095669018	0.0050666133075659	-0.0096874741740466
cg18208920	-0.534508313956579	7.42360860562146e-05	0.11168550676787	Yes	No	S_Shore	chr16			0.409853774370688	-0.115977878349384	0.0050666133075659	-0.00407612869786653
cg12633102	0.484164468307643	7.4382663228462e-05	0.11168550676787	Yes	No	OpenSea	chr1			0.282727392832192	0.128930412813867	0.0050666133075659	0.0182257799703619
cg16635357	-0.496243818560447	7.45344167329849e-05	0.11168550676787	Yes	No	OpenSea	chr12			0.339946428010921	-0.131967380575854	0.0050666133075659	-0.00438910416145206
cg05676874	0.523839864168336	7.47118565426609e-05	0.11168550676787	Yes	No	OpenSea	chr12	CDK17;CDK17	Body;Body	0.392684157984275	0.115788378512696	0.0050666133075659	0.00707791737652419
cg09123188	-0.441538399888891	7.55116385640656e-05	0.11168550676787	Yes	No	Island	chr15			0.270776905830041	-0.162268433418141	0.0050666133075659	-0.0113143595798409
cg03465048	0.380723249215148	7.55351477795834e-05	0.11168550676787	No	No	OpenSea	chr1			0.322016048261957	0.185415276059254	0.0050666133075659	0.0192007538252199
cg21011721	0.231561959304613	7.55480274454231e-05	0.11168550676787	No	No	OpenSea	chr14			0.315685859556817	0.236980179876849	0.00511438534069184	0.0204898531952622
cg10449711	-0.289327445397039	7.57668107645471e-05	0.11168550676787	Yes	No	OpenSea	chr16			0.353324217652977	-0.224568560562555	0.0050666133075659	-0.00948133222155906
cg19189075	0.398373653420985	7.59549409148543e-05	0.11168550676787	No	No	OpenSea	chr3			0.384826437671987	0.182154741703654	0.0050666133075659	0.0152041286912048
cg20096945	-0.510934796843951	7.61877600868929e-05	0.11168550676787	Yes	No	OpenSea	chr2			0.390620196556916	-0.133149377124915	0.0050666133075659	-0.004543203061324
cg19402503	0.309443053920026	7.62123965117957e-05	0.11168550676787	No	Yes	OpenSea	chr11			0.286329705382296	0.21170476303067	0.0050666133075659	0.0207836281783075
cg26925077	0.338689121330589	7.65616586298138e-05	0.11168550676787	Yes	No	OpenSea	chr12	SPATS2;SPATS2;SPATS2;SPATS2;SPATS2;SPATS2;SPATS2;SPATS2	ExonBnd;ExonBnd;ExonBnd;ExonBnd;Body;Body;Body;Body	0.327186538502603	0.199531308177607	0.0050666133075659	0.0173882686750784
cg27001204	-0.487806427985046	7.66537515232251e-05	0.11168550676787	No	No	OpenSea	chr5	MCTP1	Body	0.118171521480688	-0.146457468686038	0.0050666133075659	-0.0192975626934407
cg12296286	-0.391553988199075	7.73340122460064e-05	0.11168550676787	Yes	No	OpenSea	chr12	BICD1;BICD1	Body;Body	0.227012535447107	-0.162566892215445	0.0050666133075659	-0.0180753694889535
cg15420926	-0.403608620350277	7.73654107089713e-05	0.11168550676787	No	No	OpenSea	chr8	EFR3A	Body	0.207357638515998	-0.157348525675358	0.0050666133075659	-0.0243394810077752
cg10488532	0.40523507887885	7.81146316541526e-05	0.11168550676787	Yes	No	OpenSea	chr4			0.232227328813016	0.165650243888437	0.0050666133075659	0.0133243726667681
cg12737620	-0.332445843371182	7.8236493665538e-05	0.11168550676787	Yes	No	OpenSea	chr1			0.376694406032175	-0.183840393447926	0.0050666133075659	-0.0142032140817279
cg10536916	-0.249393000518524	7.8702907845554e-05	0.11168550676787	Yes	No	S_Shore	chr6	HIST1H4L	TSS1500	0.12621246227472	-0.300020649341207	0.0050666133075659	-0.0302179274034395
cg03319695	0.560689160793885	7.88016491584361e-05	0.11168550676787	Yes	No	OpenSea	chr18	CDH20	TSS1500	0.387475459573861	0.118982949015923	0.0050666133075659	0.0122250356595054
cg22416183	0.363223129419965	7.88443050876368e-05	0.11168550676787	Yes	No	N_Shore	chr1	HTR6	TSS1500	0.30701880898321	0.177957930260029	0.0050666133075659	0.0223320399040008
cg27235798	0.518732863220631	7.99644180157605e-05	0.11168550676787	No	No	OpenSea	chr8	RALYL;RALYL;RALYL;RALYL;RALYL;RALYL	Body;Body;Body;Body;Body;Body	0.191370728899638	0.145200028285783	0.0050666133075659	0.0169436054182303
cg11279858	0.303767894966436	8.0144138490275e-05	0.11168550676787	No	No	OpenSea	chr3			0.259698607495455	0.229877949850017	0.0050666133075659	0.0181503038886228
cg22641280	0.392360241708139	8.02460550739703e-05	0.11168550676787	Yes	No	N_Shelf	chr8	TOX	Body	0.176797470124667	0.172091780780687	0.0050666133075659	0.026277293371742
cg05107303	-0.448540748864069	8.05004600612716e-05	0.11168550676787	Yes	No	OpenSea	chr9	MAMDC2;MAMDC2	Body;Body	0.292384097946556	-0.13839415860052	0.0050666133075659	-0.0161955663292815
cg00764099	0.4331879074482	8.06302749818739e-05	0.11168550676787	No	No	N_Shore	chr2	UGT1A10;UGT1A6;UGT1A8;UGT1A4;UGT1A3;UGT1A6;UGT1A9;UGT1A7;UGT1A5	Body;Body;Body;Body;Body;Body;Body;Body;Body	0.159576243134448	0.174795310576074	0.0050666133075659	0.0204221170634521
cg05360477	-0.514283737938534	8.06655897205883e-05	0.11168550676787	Yes	No	OpenSea	chr2			0.360219994846931	-0.131614298597433	0.0050666133075659	-0.0217634660940191
cg06016811	0.463368498268203	8.09393756211941e-05	0.11168550676787	Yes	No	OpenSea	chr15	FBN1	Body	0.393401500391019	0.128384281964453	0.0050666133075659	0.00903329159106814
cg19782880	-0.308055434992573	8.11307804755558e-05	0.11168550676787	Yes	No	OpenSea	chr3	CPNE9	Body	0.101796730744152	-0.229816338308551	0.0050666133075659	-0.0130894858327375
cg08474716	0.471189187126502	8.17803762402496e-05	0.11168550676787	No	No	OpenSea	chr16	C16orf82;C16orf82	1stExon;3'UTR	0.167940274634158	0.162661023703966	0.0050666133075659	0.0137821139825137
cg18941817	-0.391761195879798	8.27146841736729e-05	0.11168550676787	Yes	No	S_Shore	chr14	CDKL1	TSS1500	0.245797555042225	-0.164929019954302	0.0050666133075659	-0.0250019820463604
cg00266535	-0.360643361707616	8.27308882395746e-05	0.11168550676787	Yes	No	S_Shelf	chr1	FCN3;FCN3	Body;Body	0.212519985363739	-0.184581553985012	0.0050666133075659	-0.0142861057029448
cg00625578	0.562987767232892	8.27586403572387e-05	0.11168550676787	Yes	No	OpenSea	chr8	FAM110B	5'UTR	0.232607662258557	0.123233139680072	0.0050666133075659	0.00547698867731983
cg10417127	0.442786170420612	8.31821940462181e-05	0.11168550676787	Yes	No	OpenSea	chr8			0.163349281624409	0.166743724393094	0.0050666133075659	0.0165981035149718
cg19182242	-0.522592375387939	8.34952250714114e-05	0.11168550676787	Yes	No	N_Shore	chr3	PPARG;PPARG	TSS1500;TSS1500	0.462759990642955	-0.102310316018839	0.0050666133075659	-0.0170048810679799
cg23130731	-0.303509703965737	8.35631579259858e-05	0.11168550676787	Yes	No	OpenSea	chr10	MIR609;C10orf79	TSS200;Body	0.400473504666708	-0.20655247426027	0.0050666133075659	-0.0118769013654157
cg23651614	-0.30654931706099	8.39550639142995e-05	0.11168550676787	Yes	No	N_Shore	chr4	C4orf34	5'UTR	0.307800506855607	-0.221462879598949	0.0050666133075659	-0.0100918049698734
cg03137672	0.360317964740117	8.53310240914925e-05	0.11168550676787	Yes	No	OpenSea	chr17	CYTH1;CYTH1	Body;Body	0.126829537962635	0.197156803028993	0.0050666133075659	0.0207747438872465
cg19280968	-0.717429492260004	8.5368276214158e-05	0.11168550676787	Yes	No	S_Shore	chr3	PPP1R2	TSS1500	0.149677284590578	-0.0886325458567714	0.0050666133075659	-0.00788153405210204
cg24344000	0.424991823824887	8.5820212289927e-05	0.11168550676787	No	No	OpenSea	chr1	PDE4B;PDE4B;PDE4B;PDE4B;PDE4B;PDE4B	Body;Body;Body;Body;Body;Body	0.319007228359192	0.156840269757802	0.0050666133075659	0.012648666364474
cg06749753	-0.368100366043538	8.59146153161545e-05	0.11168550676787	Yes	No	OpenSea	chr20			0.275721731176089	-0.189394406536918	0.0050666133075659	-0.0320506411377151
cg21696439	0.334190013833283	8.65241734935405e-05	0.11168550676787	Yes	No	OpenSea	chr11	PRR5L	5'UTR	0.132411347161682	0.208619328199927	0.0050666133075659	0.0272634488300769
cg24933134	-0.675664713263221	8.66358127212106e-05	0.11168550676787	Yes	No	OpenSea	chr10	AFAP1L2;AFAP1L2;AFAP1L2	Body;Body;Body	0.287928546654278	-0.0982826471311995	0.0050666133075659	-0.0106604833433204
cg19058729	-0.882889098054304	8.66690691580126e-05	0.11168550676787	Yes	No	N_Shelf	chr22			0.405284551182432	-0.0674409181058253	0.0050666133075659	-0.0112000844674225
cg13036546	0.376481994298312	8.67563735655556e-05	0.11168550676787	Yes	No	S_Shelf	chr6	HLA-E	3'UTR	0.400467560032334	0.170771629170834	0.0050666133075659	0.0231274404416892
cg13016732	-0.350771414379419	8.69721498372649e-05	0.11168550676787	Yes	No	Island	chr11	MYO7A;MYO7A;MYO7A	Body;Body;Body	0.153363215871909	-0.193618648342524	0.0050666133075659	-0.0221528427250028
cg04998379	-0.327646481644368	8.70849311579269e-05	0.11168550676787	Yes	No	OpenSea	chr4			0.305055588249509	-0.190351652849427	0.0050666133075659	-0.016686639577894
cg20516015	-0.281343223607048	8.74598798925916e-05	0.11168550676787	Yes	No	OpenSea	chr1			0.0937836938213031	-0.247921713502729	0.0050666133075659	-0.0246385753362765
cg16028098	0.617505323112301	8.76309909477824e-05	0.11168550676787	No	No	N_Shelf	chr16			0.112514919493487	0.114045350419392	0.0050666133075659	0.0149932005058384
cg07911961	-0.44188163600206	8.79316833396324e-05	0.11168550676787	Yes	No	OpenSea	chr12	BEST3;BEST3	Body;TSS200	0.286007943472313	-0.144808003340123	0.0050666133075659	-0.0137855819210138
cg22789298	-0.537833244694608	8.80063256845459e-05	0.11168550676787	Yes	No	Island	chr6			0.38116752594904	-0.114222487445715	0.0050666133075659	-0.00245287424711372
cg00192969	0.567802506409838	8.80151645096137e-05	0.11168550676787	Yes	No	OpenSea	chr1	PDE4B;PDE4B;PDE4B;PDE4B;PDE4B;PDE4B	Body;Body;Body;Body;Body;Body	0.389740583833807	0.117446759943552	0.0050666133075659	0.0123890083064362
cg23994112	0.709211779761007	8.85719931725475e-05	0.11168550676787	Yes	No	S_Shelf	chr17	SEPT9;SEPT9;SEPT9;SEPT9;SEPT9	5'UTR;5'UTR;Body;Body;Body	0.411061950544368	0.0900535407181206	0.0050666133075659	0.00564372539328761
cg03293732	0.343288104768104	8.86507592773521e-05	0.11168550676787	Yes	No	N_Shelf	chr17	IKZF3;IKZF3;IKZF3;IKZF3;IKZF3;IKZF3	Body;Body;Body;Body;Body;Body	0.34530276225355	0.18256494133196	0.0050666133075659	0.0189344248426446
cg09910353	-0.370327110368152	8.89607303663034e-05	0.11168550676787	Yes	Yes	OpenSea	chr17	PRPSAP2;PRPSAP2;PRPSAP2;PRPSAP2;PRPSAP2	Body;Body;Body;Body;Body	0.367012932523228	-0.172459588302133	0.0050666133075659	-0.0185837032711119
cg14514991	0.410400319280761	8.91662790163822e-05	0.11168550676787	No	No	OpenSea	chr1	OR6N1	TSS1500	0.263854194432123	0.152327834860732	0.0050666133075659	0.0103468892232259
cg15696038	0.58780127733115	8.97498124119958e-05	0.11168550676787	Yes	No	OpenSea	chr12			0.287859223197861	0.118485698877174	0.0050666133075659	0.0111957308512801
cg09589067	0.878182809991873	8.98332512878843e-05	0.11168550676787	Yes	No	OpenSea	chr17	MSI2;MSI2	Body;Body	0.184641901556362	0.0825363967465466	0.0050666133075659	0.0131190833377752
cg14960081	0.566973675886721	8.99267382976071e-05	0.11168550676787	No	No	OpenSea	chr8			0.174120021912136	0.107729148313394	0.0050666133075659	0.0153185383097239
cg16014491	0.380987172007029	8.99478053672e-05	0.11168550676787	No	No	OpenSea	chr9	CDK5RAP2;CDK5RAP2;CDK5RAP2;CDK5RAP2;CDK5RAP2;CDK5RAP2;CDK5RAP2;CDK5RAP2	Body;Body;Body;Body;Body;Body;Body;Body	0.175234464906998	0.180191858639167	0.0050666133075659	0.0145034785463228
cg07732037	0.359141503630681	9.06269722725587e-05	0.11168550676787	Yes	No	OpenSea	chr12	MPHOSPH9	TSS1500	0.321904828937935	0.145208773386056	0.00545018053811153	0.0235845135216498
cg17516825	0.301344184634643	9.10735285393086e-05	0.11168550676787	No	No	N_Shelf	chr1			0.304477011332688	0.200888609357028	0.0050666133075659	0.0236113945386922
cg07149347	-0.34982026265097	9.12962758325512e-05	0.11168550676787	No	No	OpenSea	chr1	MKNK1;MKNK1;MKNK1;MKNK1;MKNK1	5'UTR;5'UTR;5'UTR;Body;Body	0.353225875223013	-0.204790237285141	0.0050666133075659	-0.0351496961981539
cg03201008	0.35342263205503	9.16439401441038e-05	0.11168550676787	No	No	OpenSea	chr8			0.257818298478487	0.19049846742994	0.0050666133075659	0.0192989932329884
cg00198594	-0.428279885601921	9.18576180100826e-05	0.11168550676787	Yes	No	OpenSea	chr3			0.215153181764071	-0.15734345949489	0.0050666133075659	-0.00917579557880076
cg09310966	-0.571680435257087	9.22026833864906e-05	0.11168550676787	Yes	No	OpenSea	chr6	TREM1	TSS1500	0.372793618353379	-0.122186917432867	0.0050666133075659	-0.0208379038572135
cg09755313	0.554509242559869	9.22587531376895e-05	0.11168550676787	Yes	No	OpenSea	chr12	ESYT1;ESYT1;ESYT1;ESYT1	ExonBnd;ExonBnd;Body;Body	0.417404677910163	0.108740339625756	0.0050666133075659	0.00906678756765433
cg02304751	0.396773951144637	9.25620244296773e-05	0.11168550676787	Yes	No	S_Shelf	chr4			0.289009890044737	0.155918861934615	0.0050666133075659	0.0116614208116668
cg19711882	-0.41504279865931	9.2718277063953e-05	0.11168550676787	Yes	No	S_Shore	chr1	PSEN2;PSEN2	5'UTR;5'UTR	0.29993185856498	-0.149213517433376	0.0050666133075659	-0.00687609411821617
cg01928659	-0.63048583888597	9.29202223635723e-05	0.11168550676787	Yes	No	S_Shore	chr10			0.311382185917635	-0.0832400337832787	0.0051664217810192	-0.00632399970136026
cg12316962	0.387989873171005	9.29224747840996e-05	0.11168550676787	Yes	No	OpenSea	chr10			0.356066980221853	0.15222230004497	0.0050666133075659	0.0163858690616711
cg16084510	-0.296109327620884	9.39737843740601e-05	0.11168550676787	Yes	Yes	OpenSea	chr2			0.143334020876397	-0.210923800204143	0.0050666133075659	-0.0264249001076702
cg27388703	0.780991902670858	9.39797545950745e-05	0.11168550676787	Yes	Yes	OpenSea	chr19	MIR150	TSS200	0.289780682172986	0.0790025867598698	0.0050666133075659	0.00189166959417444
cg10508535	0.392119059555989	9.47072788599369e-05	0.11168550676787	Yes	No	OpenSea	chr2			0.0807282764434916	0.184228906816359	0.0050666133075659	0.0208909479173194
cg07763782	0.426570932851545	9.4979081115355e-05	0.11168550676787	Yes	No	OpenSea	chr20			0.356989695928783	0.140755072299705	0.0050666133075659	0.0163884099378429
cg26316404	0.597885730927398	9.50201989041616e-05	0.11168550676787	No	Yes	OpenSea	chr17			0.240621980706407	0.114036244892076	0.0050666133075659	0.0107624488518521
cg14925403	0.465415985551977	9.54799723522333e-05	0.11168550676787	Yes	No	OpenSea	chr20			0.282886459403935	0.144242699333881	0.0050666133075659	0.0129890840478492
cg12315249	0.39239795094757	9.56337313232068e-05	0.11168550676787	Yes	No	OpenSea	chr5	SLIT3;SLIT3	Body;Body	0.16373218092544	0.178878157174416	0.0050666133075659	0.0144231532067489
cg09829176	-0.670518636213383	9.56993296503858e-05	0.11168550676787	Yes	No	N_Shore	chr22	PPARA;PPARA	TSS1500;TSS1500	0.35892580622828	-0.0946478245025165	0.0050666133075659	-0.00213552947299667
cg04664446	0.363685928858043	9.57648211333024e-05	0.11168550676787	Yes	No	OpenSea	chr1	ARNT;ARNT;ARNT;ARNT;ARNT	Body;Body;Body;Body;Body	0.277655612627119	0.180842711557361	0.0050666133075659	0.0177246467947472
cg14863926	-0.314484660310472	9.60156243893843e-05	0.11168550676787	Yes	No	OpenSea	chr22			0.267480951950903	-0.208362099829364	0.0050666133075659	-0.0135306874803485
cg02627216	-0.376410180214798	9.60436669051969e-05	0.11168550676787	Yes	No	N_Shore	chr17	IGFBP4	TSS1500	0.375588278557865	-0.165123576383514	0.0050666133075659	-0.0285815443830015
cg27159096	0.748968252683299	9.60839539561162e-05	0.11168550676787	No	No	S_Shore	chr16	CMTM2	Body	0.32026041461442	0.0936665263996077	0.0050666133075659	0.00571516060904154
cg27090679	-0.360521810736963	9.64003991607641e-05	0.11168550676787	Yes	No	OpenSea	chr1	ACOT7;ACOT7;ACOT7	TSS200;Body;Body	0.320848483394009	-0.197685566293946	0.0050666133075659	-0.0335406596630409
cg04508869	0.473053423501355	9.67678788353733e-05	0.11168550676787	No	No	OpenSea	chr10	PRTFDC1;PRTFDC1	Body;Body	0.394055550177978	0.140739356534203	0.0050666133075659	0.0122710048552129
cg17833746	0.523681796551436	9.71386183715867e-05	0.11168550676787	Yes	No	OpenSea	chr17	STAT3;STAT3;STAT3	Body;Body;Body	0.212465513932238	0.114406361139775	0.0050666133075659	0.0194230165800344
cg14912119	0.764555492486524	9.71714120160529e-05	0.11168550676787	No	No	OpenSea	chr10	CELF2;CELF2;CELF2;CELF2	Body;Body;Body;Body	0.226606855832407	0.0864971503680652	0.0050666133075659	0.00947168525946163
cg17984638	0.285712370351057	9.75526035251527e-05	0.11168550676787	No	No	OpenSea	chr4	TXK	TSS200	0.211958197150804	0.220169940345527	0.0050666133075659	0.024920695991336
cg22449583	0.493612655261847	9.78618795909523e-05	0.11168550676787	Yes	No	OpenSea	chr14			0.364351642666475	0.12285926286862	0.0050666133075659	0.0138172128370612
cg10427501	-0.407669638279574	9.85021521858546e-05	0.11168550676787	Yes	No	OpenSea	chr9			0.411998059344224	-0.153616809121541	0.0050666133075659	-0.0113164571363781
cg19173990	0.457081091443531	9.85037145012569e-05	0.11168550676787	Yes	No	OpenSea	chr3	ARIH2;ARIH2	ExonBnd;Body	0.345081496323764	0.146925121468996	0.0050666133075659	0.00809282108497067
cg22616255	-0.354748427737485	9.86201919581737e-05	0.11168550676787	Yes	No	N_Shore	chr1			0.348007792271996	-0.159205538599375	0.0050666133075659	-0.0125824593749826
cg00486340	-0.490221500761532	9.91904057265109e-05	0.11168550676787	Yes	No	Island	chr4	MSX1	TSS1500	0.175171294728479	-0.138172129289774	0.0050666133075659	-0.00810645282933015
cg22742747	0.384387105508197	9.95170343270753e-05	0.11168550676787	Yes	No	N_Shore	chr6	DYNLT1;DYNLT1;DYNLT1	Body;Body;Body	0.277201489919532	0.171326262748021	0.0050666133075659	0.01352895218435
cg12567650	-0.43271335693203	0.000100005031381817	0.11168550676787	Yes	Yes	N_Shore	chr19	MIER2	Body	0.233074074880145	-0.162944876594812	0.0050666133075659	-0.0273796300902152
cg03031503	0.700215448640197	0.000101132444501175	0.11168550676787	Yes	No	OpenSea	chr17	ERN1	Body	0.395168469169149	0.0919789603984814	0.0050666133075659	0.00688398335010076
cg25921543	0.436795902381554	0.000101345445698723	0.11168550676787	No	No	OpenSea	chr3	FHIT;FHIT	Body;Body	0.35401987322659	0.145996874688674	0.0050666133075659	0.00950375374662205
cg11757137	-0.305959465740099	0.000101555003796171	0.11168550676787	Yes	No	OpenSea	chr7			0.075953836177877	-0.204187768084034	0.0050666133075659	-0.0305707015488031
cg12789279	-0.521932139258979	0.000101955060989688	0.11168550676787	Yes	No	N_Shore	chr7			0.406948743086021	-0.109450573896327	0.0050666133075659	-0.00529829254218955
cg07117660	0.723883200024909	0.000101969002232833	0.11168550676787	Yes	No	Island	chr7	UBN2	TSS1500	0.162808839883758	0.0800869369846568	0.0050666133075659	0.00280354795887466
cg12166711	-0.387757579271062	0.000102080559192052	0.11168550676787	Yes	No	OpenSea	chr15	CA12;CA12;CA12	Body;Body;Body	0.198785555948994	-0.157643730534947	0.0050666133075659	-0.0194061864575857
cg20567140	-0.299189391257767	0.000102430846419253	0.11168550676787	Yes	No	N_Shore	chr12	RAPGEF3;RAPGEF3;RAPGEF3;RAPGEF3	1stExon;5'UTR;5'UTR;Body	0.213745817248775	-0.20607867029301	0.0050666133075659	-0.0292635007813868
cg20701974	0.550071123871211	0.000102651045861856	0.11168550676787	No	No	OpenSea	chr10	CAMK1D;CAMK1D	Body;Body	0.128692504239205	0.134853345586405	0.0050666133075659	0.0115094618066107
cg10120522	0.332168920271301	0.00010318983679314	0.11168550676787	No	No	OpenSea	chr3	MITF;MITF;MITF	Body;5'UTR;Body	0.0969977960064326	0.201809482204352	0.0050666133075659	0.0268178176265861
cg13525579	0.479237047782587	0.000103544703439355	0.11168550676787	No	No	OpenSea	chr7			0.104419606425112	0.152767384066181	0.0050666133075659	0.0205997613213994
cg23120101	-0.39789264296815	0.000103657181451759	0.11168550676787	Yes	No	OpenSea	chr5	MCC;MCC	Body;Body	0.28580844256352	-0.143204318175564	0.0050666133075659	-0.0187964023762722
cg18097707	0.33540208510574	0.000103726467954974	0.11168550676787	Yes	Yes	OpenSea	chr10			0.150154748791896	0.195762165576827	0.0050666133075659	0.0211041605135155
cg06172950	-0.319136316798493	0.0001038332299409	0.11168550676787	Yes	No	OpenSea	chr13	COG3	Body	0.18021277147353	-0.197777080735833	0.0050666133075659	-0.0224383904611546
cg12484916	0.442164431498331	0.000103867450994548	0.11168550676787	Yes	No	OpenSea	chr2			0.359454965159455	0.14086145728273	0.0050666133075659	0.00913200164167638
cg07338781	-0.270137109044342	0.000103881695818499	0.11168550676787	Yes	No	OpenSea	chr8	LOC101929897	Body	0.145261244692472	-0.241694060964908	0.0050666133075659	-0.0218717323533183
cg03107125	0.674275205978789	0.000103892998339628	0.11168550676787	No	No	OpenSea	chr9	SEMA4D;SEMA4D	5'UTR;5'UTR	0.120850108293465	0.108318432283643	0.0050666133075659	0.0105248476212154
cg13048956	0.352721613332419	0.000104162573024579	0.11168550676787	No	No	OpenSea	chr7			0.37683602016811	0.184687995975159	0.0050666133075659	0.0140803505921661
cg07627699	0.333588128975133	0.000104353216690065	0.11168550676787	Yes	No	OpenSea	chr4			0.365909046798308	0.184618055143427	0.0050666133075659	0.0184390720240146
cg25420092	-0.422776845080125	0.000104438203012872	0.11168550676787	Yes	No	OpenSea	chr7	CREB5;CREB5;CREB5	Body;Body;Body	0.387418683611733	-0.130963474693865	0.0050666133075659	-0.00531533433705399
cg16113883	0.300443409546785	0.000104513373824123	0.11168550676787	Yes	No	S_Shore	chr6	TNFAIP3;TNFAIP3;TNFAIP3;LOC100130476	5'UTR;5'UTR;5'UTR;TSS1500	0.375266906395979	0.20602738834971	0.0050666133075659	0.0221836058037224
cg22563825	0.377362587066943	0.000105256202369052	0.11168550676787	Yes	No	OpenSea	chr12	ANO2;ANO2	Body;Body	0.0875539361548546	0.180430022119443	0.0050666133075659	0.0148458015423275
cg17722508	0.618764975183856	0.0001053924312965	0.11168550676787	Yes	Yes	OpenSea	chr1	LAPTM5	Body	0.36279430359831	0.103529573961225	0.0050666133075659	0.0179365377025044
cg11625986	0.348030538027817	0.000105418557803778	0.11168550676787	Yes	No	OpenSea	chr8	CSGALNACT1;CSGALNACT1;CSGALNACT1	Body;5'UTR;5'UTR	0.175813166477807	0.199812058128639	0.0050666133075659	0.0338690166354688
cg06361628	-0.424736337528283	0.000105620266263527	0.11168550676787	Yes	Yes	OpenSea	chr1	PPAP2B	Body	0.295595253541288	-0.145746249850421	0.0050666133075659	-0.0147281648890084
cg08771528	-0.304021085103163	0.000105633551238404	0.11168550676787	Yes	Yes	OpenSea	chr1	FAM102B	Body	0.180221706416765	-0.2233680558012	0.0050666133075659	-0.0109869564823628
cg06562165	-0.28142178797248	0.000105756755758696	0.11168550676787	No	No	OpenSea	chr18	TCF4;TCF4;TCF4;TCF4;TCF4;TCF4;TCF4;TCF4	TSS1500;Body;Body;Body;Body;Body;Body;Body	0.271060945904009	-0.22044230047989	0.0050666133075659	-0.0304815600954861
cg26981703	0.329120868775755	0.000105781040311113	0.11168550676787	No	No	OpenSea	chr12			0.302554118902875	0.162533460151778	0.00522661068434744	0.0200806312021456
cg09094514	-0.277951868390099	0.000106644972724786	0.11168550676787	No	No	OpenSea	chr17	ALDH3A2;ALDH3A2	Body;Body	0.171918321129397	-0.193093159985057	0.0050666133075659	-0.00914963889536191
cg27319123	-0.472147686862212	0.000106679671171812	0.11168550676787	Yes	No	N_Shore	chr11	KCNA4;KCNA4	1stExon;5'UTR	0.351131005468288	-0.146991195206145	0.0050666133075659	-0.00768783150519339
cg25724842	0.435916438371579	0.000107088008123953	0.11168550676787	No	No	S_Shelf	chr6	PACRG;PACRG;PACRG	Body;Body;Body	0.138413997725135	0.16462839647786	0.0050666133075659	0.024125643709632
cg26393782	-0.341511856014852	0.000107328584908333	0.11168550676787	Yes	Yes	OpenSea	chr16			0.410047196639061	-0.185920052548338	0.0050666133075659	-0.00706210355902537
cg16257488	0.43936475659487	0.000107386878637483	0.11168550676787	No	No	OpenSea	chr1			0.120151925618059	0.177289015292782	0.0050666133075659	0.0117000128158242
cg26625969	0.431682160748	0.000107758929966873	0.11168550676787	Yes	No	OpenSea	chr11			0.40994276384988	0.148554638590347	0.0050666133075659	0.0119796584418712
cg20237154	-0.563835858836828	0.00010830862946817	0.11168550676787	Yes	No	OpenSea	chr12	RBMS2	Body	0.449117609295903	-0.111388365918563	0.0050666133075659	-0.00385434953893567
cg04316898	-0.332811966734564	0.000108484175132607	0.11168550676787	Yes	No	OpenSea	chr12	CUX2	Body	0.225252023552142	-0.192303761658225	0.0050666133075659	-0.0155024019427253
cg20402826	0.321413409268491	0.000108537455392775	0.11168550676787	No	No	OpenSea	chr2			0.364878753296854	0.211374160129916	0.0050666133075659	0.019071316700128
cg06496489	0.450291711234588	0.000108905104292287	0.11168550676787	No	No	OpenSea	chr15			0.321279350795821	0.14615415717718	0.0050666133075659	0.0106734734674423
cg09409342	-0.332384916112397	0.000109140620335942	0.11168550676787	Yes	No	OpenSea	chr12			0.178390959963241	-0.188928156382695	0.0050666133075659	-0.0124797154714958
cg18591262	0.353791957216286	0.000109358181185557	0.11168550676787	No	No	OpenSea	chr22	MFNG;MFNG;MFNG;MFNG;MFNG;MFNG	ExonBnd;ExonBnd;ExonBnd;Body;Body;Body	0.184121120387624	0.18679322426906	0.0050666133075659	0.0175981313416855
cg01243538	-0.373143419726853	0.000109414171623566	0.11168550676787	Yes	Yes	OpenSea	chr7	SUGCT;SUGCT;SUGCT;SUGCT	Body;Body;Body;Body	0.302420107174062	-0.163130760935275	0.0050666133075659	-0.0209545156524099
cg21290288	0.591326477017542	0.000109468290239336	0.11168550676787	No	No	OpenSea	chr10			0.0584634709800106	0.125912338141733	0.0050666133075659	0.012956434003804
cg17992726	0.439791402504421	0.000109557213518572	0.11168550676787	Yes	No	OpenSea	chr12			0.355236197855364	0.137705978547405	0.0050666133075659	0.0154622654606266
cg04703221	-0.319136118489508	0.000109623290380809	0.11168550676787	Yes	No	OpenSea	chr16	WWP2;MIR140;WWP2	Body;Body;Body	0.264827617021601	-0.195461927061537	0.0050666133075659	-0.0289096342168377
cg11476288	0.515691614749091	0.000109748459971488	0.11168550676787	Yes	No	OpenSea	chr11	LMO2;LMO2;LMO2	Body;Body;Body	0.226540579734927	0.130264084125409	0.0050666133075659	0.0131802844368087
cg10072921	-0.491358131105572	0.000110089050655618	0.11168550676787	Yes	No	S_Shore	chr12			0.157045069198221	-0.142409533417329	0.0050666133075659	-0.0146593551864786
cg02181506	-0.484809003383144	0.000110237951072861	0.11168550676787	Yes	No	OpenSea	chr14	SERPINA1;SERPINA1;SERPINA1;SERPINA1;SERPINA1;SERPINA1;SERPINA1;SERPINA1;SERPINA1;SERPINA1;SERPINA1;SERPINA1;SERPINA1;SERPINA1;SERPINA1;SERPINA1;SERPINA1;SERPINA1;SERPINA1;SERPINA1	1stExon;5'UTR;1stExon;1stExon;5'UTR;5'UTR;1stExon;5'UTR;1stExon;5'UTR;5'UTR;5'UTR;1stExon;5'UTR;1stExon;1stExon;1stExon;1stExon;5'UTR;5'UTR	0.141190851292308	-0.129078485887551	0.0050666133075659	-0.0125937993931099
cg12995043	-0.399138492461803	0.000110310263105421	0.11168550676787	No	Yes	OpenSea	chr17			0.222480420319181	-0.160090875819374	0.0050666133075659	-0.0121299267331117
cg16409012	-0.346373052727392	0.000110683609766558	0.11168550676787	Yes	No	OpenSea	chr2			0.190212956607404	-0.184871058007274	0.0050666133075659	-0.0248953482551857
cg23202167	-0.342991463280609	0.000110896500214643	0.11168550676787	Yes	No	N_Shore	chr19			0.180678725132706	-0.19644901777178	0.0050666133075659	-0.034022589840688
cg23217419	-0.305744138282571	0.000111415857681135	0.11168550676787	Yes	No	N_Shore	chr1	KIAA1614	TSS1500	0.179720942428209	-0.211288770203783	0.0050666133075659	-0.0146903499116313
cg14199144	0.586862683405003	0.000111495772286585	0.11168550676787	No	No	OpenSea	chr11	HTR3A;HTR3A;HTR3A	Body;Body;Body	0.114020160550683	0.114088216217686	0.0050666133075659	0.0070259120765126
cg13868356	0.366663672056746	0.000111705981298552	0.11168550676787	No	No	OpenSea	chr9			0.34957348297243	0.184627853136592	0.0050666133075659	0.0152737105894454
cg24780234	0.415113455683601	0.000111860520334842	0.11168550676787	No	No	S_Shore	chr5	SPOCK1	TSS1500	0.397630693230387	0.156859161855281	0.0050666133075659	0.011246996280762
cg26949393	0.683222514536555	0.000111975003790768	0.11168550676787	Yes	No	S_Shelf	chr7	AGAP3	Body	0.397381690725361	0.0813020355158574	0.0050666133075659	0.00329633469039148
cg25433586	0.336592652910089	0.000111985853372311	0.11168550676787	No	No	OpenSea	chr8			0.183884449212873	0.190748926995348	0.0050666133075659	0.0229114330289176
cg00275689	-0.336219598017387	0.000112020548001217	0.11168550676787	Yes	No	OpenSea	chr22			0.231177035091032	-0.193908628841114	0.0050666133075659	-0.00949806639100516
cg15123752	0.527673090877924	0.000112078965318191	0.11168550676787	No	No	OpenSea	chr7	SCRN1;SCRN1;SCRN1;SCRN1	Body;5'UTR;5'UTR;5'UTR	0.226171621487635	0.111936713274112	0.0050666133075659	0.0161191751389402
cg02376677	-0.275400421105704	0.00011209074790457	0.11168550676787	Yes	No	OpenSea	chr1			0.177819413133893	-0.224087252911427	0.0050666133075659	-0.0216149823446515
cg21609087	0.47940110281498	0.000112189754260923	0.11168550676787	No	No	S_Shore	chr3	C3orf17;C3orf17;C3orf17	TSS1500;TSS1500;TSS1500	0.26085551232666	0.146570312838065	0.0050666133075659	0.0104101399814729
cg07461182	0.57759877903616	0.00011263863693398	0.11168550676787	Yes	No	OpenSea	chr5			0.445169300146431	0.109649002628699	0.0050666133075659	0.0149644852030151
cg23702727	-0.417736443607968	0.000112667634289995	0.11168550676787	Yes	No	OpenSea	chr17	RECQL5;LOC100130933	Body;TSS200	0.206652374535097	-0.155381548463615	0.0050666133075659	-0.017435899313554
cg03900492	0.465036343983546	0.000113221522276207	0.11168550676787	No	No	N_Shore	chr7	PTPRN2;PTPRN2;PTPRN2	Body;Body;Body	0.301829079864354	0.144285826420811	0.0050666133075659	0.0157730587772367
cg03583601	-0.454394056706725	0.000113609446662183	0.11168550676787	Yes	Yes	OpenSea	chr3			0.197153998639463	-0.144854971360225	0.0050666133075659	-0.0201125235436039
cg26107736	0.689488249116873	0.000113771980019772	0.11168550676787	No	No	OpenSea	chr8			0.239127493244408	0.098263869952402	0.0050666133075659	0.00799743435222933
cg01136460	-0.555133950264193	0.000113783281065336	0.11168550676787	No	No	OpenSea	chr1	EYA3;EYA3;EYA3;EYA3;EYA3	Body;5'UTR;Body;Body;Body	0.269116216749447	-0.117030981527852	0.0050666133075659	-0.00548540021620227
cg10075638	0.423714663669269	0.000113819975351131	0.11168550676787	Yes	Yes	OpenSea	chr15			0.184308190110576	0.155894222581817	0.0050666133075659	0.0202301842774171
cg07340007	0.524866424317915	0.000114345197278341	0.11168550676787	Yes	No	OpenSea	chr13	STK24;STK24	3'UTR;3'UTR	0.335401775089516	0.116637709969303	0.0050666133075659	0.0160084829687266
cg13585320	0.397045474431818	0.000114739363394374	0.11168550676787	Yes	No	OpenSea	chr6	FYN;FYN	5'UTR;5'UTR	0.296831614001622	0.150964156562159	0.0050666133075659	0.0196697506335576
cg01319907	0.392515505339869	0.000115457095568927	0.11168550676787	No	No	OpenSea	chr1			0.266478561115484	0.166998487225026	0.0050666133075659	0.0109110011748432
cg10267110	0.444286441184502	0.00011606393781831	0.11168550676787	Yes	No	OpenSea	chr7	AMPH;AMPH	Body;Body	0.214665460861845	0.142434692804777	0.0050666133075659	0.0190799671675392
cg27617640	0.541752999809551	0.000116617620286909	0.11168550676787	Yes	No	OpenSea	chr2			0.365170257475156	0.107306672022061	0.0050666133075659	0.0133435669830931
cg12842488	0.477572100813872	0.000116681597831408	0.11168550676787	No	No	OpenSea	chr1	ABL2;ABL2;ABL2;ABL2;ABL2;ABL2;ABL2	3'UTR;3'UTR;3'UTR;3'UTR;3'UTR;3'UTR;3'UTR	0.089524879725989	0.141182311852498	0.0050666133075659	0.0142157609801911
cg23806751	-0.323555358453019	0.000116793087040687	0.11168550676787	Yes	Yes	OpenSea	chr3	CCDC12;CCDC12;CCDC12	Body;Body;Body	0.087288484028585	-0.195892995270902	0.0050666133075659	-0.0166605974976957
cg20385959	-0.453449259623327	0.000116994112120881	0.11168550676787	Yes	No	OpenSea	chr18			0.419395250564462	-0.132166310955362	0.0050666133075659	-0.0105532405779448
cg25397706	0.407281590553366	0.00011704865408248	0.11168550676787	Yes	No	OpenSea	chr2			0.346598089000289	0.165288552426905	0.0050666133075659	0.0117139308195779
cg20589567	-0.33559309356793	0.000117086778727032	0.11168550676787	Yes	Yes	OpenSea	chr1			0.376017976807276	-0.1786869875924	0.0050666133075659	-0.0128502824196521
cg05697909	-0.487734573647933	0.000117243505272256	0.11168550676787	Yes	No	S_Shore	chr1	HES5	TSS1500	0.37558473608504	-0.128619794712783	0.0050666133075659	-0.00781110980105612
cg11769773	0.483716697935779	0.000117561767642463	0.11168550676787	No	No	OpenSea	chr1	KAZN;KAZN;KAZN;KAZN;KAZN	Body;Body;Body;Body;Body	0.377394167022599	0.131216572468826	0.0050666133075659	0.00676558134008243
cg12479589	0.504687229118585	0.000117822271775236	0.11168550676787	No	No	S_Shelf	chr9	EXD3	Body	0.379078670005458	0.109090371794335	0.0050666133075659	0.00677500001360876
cg18458509	-0.439126735032287	0.000118225470817115	0.11168550676787	Yes	Yes	N_Shelf	chr11	SLC22A18AS;SLC22A18	Body;TSS1500	0.31056450990276	-0.142787309568082	0.0050666133075659	-0.0121800158095163
cg11420606	-0.235673880628514	0.000118447323415849	0.11168550676787	No	No	OpenSea	chr16	CMTM2;CMTM2	Body;Body	0.237453171472929	-0.270556053844603	0.0050666133075659	-0.0329914183487744
cg27107970	-0.777073281038103	0.000118652371778943	0.11168550676787	Yes	No	S_Shore	chr17	C17orf70;C17orf70	TSS1500;TSS1500	0.294504418163122	-0.0817490956171657	0.0050666133075659	-0.00340622342090152
cg18683711	-0.574442959806896	0.000118724662137374	0.11168550676787	Yes	No	OpenSea	chr2			0.396991270070794	-0.0925517411880295	0.0050666133075659	-0.00492389553316545
cg22774340	-0.300700031954376	0.000118725151324889	0.11168550676787	Yes	No	OpenSea	chr12			0.273205390427576	-0.238006928582548	0.0050666133075659	-0.0411836775272004
cg04672210	0.60134934866711	0.000119036794356484	0.11168550676787	No	No	OpenSea	chr15	FAM169B	TSS200	0.190794452192646	0.109547254475406	0.0050666133075659	0.00872044608298972
cg11902653	0.558465186800917	0.000119092535472931	0.11168550676787	Yes	No	OpenSea	chr1	NKAIN1	Body	0.364292840754804	0.124156862640511	0.0050666133075659	0.00965954253893664
cg02170687	0.395081072678245	0.000119306143433296	0.11168550676787	No	No	OpenSea	chr2	BCL11A;BCL11A;BCL11A	Body;Body;Body	0.324467921209981	0.167904773165382	0.0050666133075659	0.0148865664574345
cg14515534	0.349505812204203	0.000119310126010187	0.11168550676787	Yes	No	OpenSea	chr21	TRAPPC10;TRAPPC10	ExonBnd;Body	0.299801503996832	0.179946959305633	0.0050666133075659	0.024375595307906
cg16856792	-0.26666776812308	0.000119524127624357	0.11168550676787	Yes	No	OpenSea	chr12	ACVR1B;ACVR1B;ACVR1B	Body;Body;5'UTR	0.288822196249245	-0.22686095668646	0.0050666133075659	-0.0204557645478488
cg22367631	-0.397543804932993	0.000120106214982507	0.11168550676787	Yes	No	N_Shore	chr1	MACF1	Body	0.326156448555732	-0.160597503767241	0.0050666133075659	-0.0127971366605249
cg16861537	-0.272755594091146	0.000120303983577692	0.11168550676787	Yes	No	N_Shore	chr16	LPCAT2	TSS1500	0.180566841956833	-0.239531703003181	0.0050666133075659	-0.0160321222099173
cg01793988	-0.637551538574886	0.00012035886250762	0.11168550676787	No	No	N_Shore	chr17	TOM1L1	TSS1500	0.407315693315421	-0.103174477067285	0.0050666133075659	-0.0045142773397313
cg15609257	-0.278288103692852	0.000120434979631464	0.11168550676787	Yes	Yes	OpenSea	chr2			0.37166744576576	-0.204115228938829	0.0050666133075659	-0.0175238391326991
cg12152703	0.661777218244257	0.000120765229509762	0.11168550676787	No	No	OpenSea	chr10	ADARB2	Body	0.374997449481148	0.08768575957496	0.0050666133075659	0.00579788086620203
cg24304210	-0.486014546633333	0.000120855976481528	0.11168550676787	Yes	No	N_Shelf	chr11	PAK1;PAK1	5'UTR;5'UTR	0.25404391721757	-0.145553340609489	0.0050666133075659	-0.0251347403854775
cg12898107	0.453506586781551	0.000120922770553489	0.11168550676787	No	No	OpenSea	chr7	SCIN;SCIN	Body;Body	0.398013559402652	0.134433244657538	0.0050666133075659	0.010452316408663
cg03026306	-0.420468037020948	0.000121156664068626	0.11168550676787	No	No	N_Shore	chr18	CABYR;CABYR;CABYR;CABYR;CABYR;CABYR	TSS200;TSS200;TSS200;TSS200;TSS1500;TSS200	0.290387692153276	-0.151005790492135	0.0050666133075659	-0.00780807736744435
cg12821673	0.455523833144829	0.000121615437995058	0.11168550676787	No	No	OpenSea	chr2			0.336221939651021	0.138734853392901	0.0050666133075659	0.0144447670692692
cg11715474	0.367799127037212	0.000121739146838286	0.11168550676787	No	No	N_Shelf	chr2			0.199760039004499	0.186018959152872	0.0050666133075659	0.017476479411031
cg24217872	0.424075885598688	0.000122361368161153	0.11168550676787	No	No	OpenSea	chr3			0.36510386183916	0.155443279387302	0.0050666133075659	0.0137556523611762
cg16801601	0.471324686876091	0.0001223908750537	0.11168550676787	Yes	Yes	OpenSea	chr10	PRKCQ;PRKCQ;PRKCQ;PRKCQ	5'UTR;5'UTR;5'UTR;5'UTR	0.255252952063292	0.125773610134015	0.0050666133075659	0.0212210830813843
cg07333921	0.505080944787354	0.000122428764013021	0.11168550676787	No	No	OpenSea	chr12	CD69	TSS1500	0.401652866674249	0.126368592274562	0.0050666133075659	0.00997202489311555
cg08097847	-0.354031262391402	0.000122674531854094	0.11168550676787	Yes	No	N_Shore	chr10	ZCCHC24	Body	0.313573429461713	-0.175715895373273	0.0050666133075659	-0.00913506549645304
cg21796547	-0.490249075553356	0.00012293115969022	0.11168550676787	Yes	No	N_Shore	chr14	PAPLN	5'UTR	0.3646205869343	-0.113155026024721	0.0050666133075659	-0.0115322374549595
cg15997393	0.246545612250963	0.000123037956724811	0.11168550676787	Yes	Yes	OpenSea	chr7	MAD1L1;MAD1L1;MAD1L1	Body;Body;Body	0.198085793130517	0.225132677729026	0.0050666133075659	0.0274918166739482
cg27470554	-0.420948706884076	0.000123065337240316	0.11168550676787	Yes	No	OpenSea	chr1	FCGR2A;FCGR2A;FCGR2A;FCGR2A	5'UTR;5'UTR;1stExon;1stExon	0.286121974906811	-0.149927061167522	0.0050666133075659	-0.00892684756713344
cg19400179	0.441496933391569	0.000123091544862103	0.11168550676787	Yes	No	OpenSea	chr3	DZIP3	5'UTR	0.389457996551821	0.121305231425337	0.00526164538917479	0.0191925517604709
cg13104185	0.563201429216779	0.00012316688367489	0.11168550676787	Yes	No	OpenSea	chr1	RERE;RERE	Body;Body	0.138131283841139	0.113764124877396	0.0050666133075659	0.0166135876022563
cg15524383	-0.314109723959737	0.000123283897677914	0.11168550676787	Yes	No	OpenSea	chr13	HTR2A;HTR2A	Body;Body	0.26696898843016	-0.201819860150738	0.0050666133075659	-0.0103747849395052
cg17384647	-0.399615006451698	0.000123520075236083	0.11168550676787	Yes	No	OpenSea	chr10	MMRN2;SNCG	TSS200;TSS1500	0.371220081423116	-0.152806631992634	0.0050666133075659	-0.014656659562164
cg27141509	0.336065653142141	0.000123568273819958	0.11168550676787	Yes	No	S_Shelf	chr10			0.285174110991166	0.188315660870519	0.0050666133075659	0.0237303799721235
cg20899661	0.311117256974056	0.000123624833435096	0.11168550676787	Yes	No	OpenSea	chr17	PRKCA	Body	0.359849444957001	0.213656278324258	0.0050666133075659	0.0170306180845273
cg23351584	-0.353994144984812	0.000123696137691026	0.11168550676787	Yes	No	S_Shore	chr11	PRSS23	5'UTR	0.21128259354477	-0.189397130347124	0.0050666133075659	-0.00918592739043264
cg14127663	0.465533011357587	0.000123842859343722	0.11168550676787	No	No	OpenSea	chr16			0.399591793298664	0.137076530371077	0.0050666133075659	0.020203950301268
cg17975423	-0.369593997261699	0.000123978271025911	0.11168550676787	Yes	No	OpenSea	chr4			0.283864652443721	-0.161532288179756	0.0050666133075659	-0.0217374197603529
cg15032909	0.348339766011825	0.000124676499461635	0.11168550676787	No	No	OpenSea	chr5	RANBP17	3'UTR	0.23051390440187	0.188871792771381	0.0050666133075659	0.0188913102962487
cg20856330	-0.292837225901065	0.000124751390465628	0.11168550676787	No	No	S_Shore	chr6	RPP21	Body	0.158108805615153	-0.225223332503191	0.0050666133075659	-0.0183426048611121
cg16082402	0.42089304404135	0.000125221676416899	0.11168550676787	Yes	No	OpenSea	chr7	ICA1;ICA1;ICA1;ICA1	Body;Body;Body;Body	0.213353686953337	0.142838720249594	0.0050666133075659	0.0204692304318257
cg16477262	0.553845570681667	0.000125935397536738	0.11168550676787	No	No	OpenSea	chr3	CTDSPL;CTDSPL	Body;Body	0.0767311799130418	0.0756071390584972	0.016374243997538	0.0122510443130444
cg13583411	0.652275689821081	0.000126998633491705	0.11168550676787	Yes	No	OpenSea	chr14	STON2;STON2	Body;Body	0.281437511731538	0.0934080152906564	0.0050666133075659	0.012624338770355
cg10193616	-0.518282330884393	0.000127808874868085	0.11168550676787	Yes	Yes	Island	chr7	PLXNA4;PLXNA4;PLXNA4	5'UTR;5'UTR;5'UTR	0.110074704225521	-0.128675323533997	0.0050666133075659	-0.00724003138324472
cg02501165	0.28419035360406	0.000127879964685055	0.11168550676787	Yes	Yes	OpenSea	chr12	CCDC64	Body	0.302210753285699	0.224730657877297	0.0050666133075659	0.0300668087715629
cg07788493	0.339785316624057	0.000129061776453974	0.11168550676787	Yes	No	OpenSea	chr15	AKAP13;AKAP13;AKAP13	Body;Body;Body	0.258489582541229	0.192944781360097	0.0050666133075659	0.0151554797935567
cg24621107	-0.516548207121573	0.000129072952577623	0.11168550676787	No	No	OpenSea	chr7	GRB10;GRB10;GRB10;GRB10	Body;Body;Body;Body	0.203382614846841	-0.124623092183689	0.0050666133075659	-0.00634750616367928
cg16373456	0.556222432203424	0.000129251945073619	0.11168550676787	No	No	OpenSea	chr11	LDLRAD3	Body	0.319005523144507	0.121184201971158	0.0050666133075659	0.0103019556846122
cg09564361	-0.309981978232064	0.000129478274054046	0.11168550676787	Yes	No	OpenSea	chr8			0.144248806212873	-0.210945479268591	0.0050666133075659	-0.0105859153610617
cg12133952	-0.782799001043435	0.000129637679036939	0.11168550676787	Yes	No	S_Shore	chr1	SLC6A9	TSS1500	0.204281157852609	-0.083931415279716	0.0050666133075659	-0.0115141577601095
cg27638441	0.416875983730075	0.000129668488683005	0.11168550676787	Yes	No	OpenSea	chr10			0.399310711064704	0.165931553758028	0.0050666133075659	0.0174467827282828
cg05685198	-0.324378589791174	0.000130161559009593	0.11168550676787	Yes	No	OpenSea	chr15			0.151957294501834	-0.196282564677008	0.0050666133075659	-0.0150078842492339
cg26565442	0.307742328801696	0.000130321478926357	0.11168550676787	Yes	No	OpenSea	chr14	PRKCH	Body	0.148223226010762	0.224784815143433	0.0050666133075659	0.0256611790400638
cg02810692	0.547005520253605	0.000130376837366896	0.11168550676787	Yes	No	OpenSea	chr3	LRTM1;CACNA2D3	TSS1500;Body	0.225608236515888	0.122239584400916	0.0050666133075659	0.0172255375151077
cg13074958	0.333819510406024	0.00013091300537354	0.11168550676787	Yes	No	OpenSea	chr9	TLE1;TLE1;TLE1	Body;Body;Body	0.163778306107575	0.18625889195957	0.0050666133075659	0.0162700496067926
cg21950534	-0.578167934884088	0.000131288559202004	0.11168550676787	Yes	No	N_Shore	chr6	ESR1;ESR1;ESR1;ESR1;ESR1	TSS1500;5'UTR;1stExon;5'UTR;5'UTR	0.319380512674954	-0.110982577491317	0.0050666133075659	-0.0063132862151872
cg24851490	-0.303833611065441	0.000131396141151537	0.11168550676787	Yes	No	OpenSea	chr14	RNASE2	5'UTR	0.18351941093691	-0.215979069537832	0.0050666133075659	-0.0168898751318314
cg04939537	-0.300058791489361	0.000131526765467124	0.11168550676787	Yes	Yes	OpenSea	chr6			0.310795910533691	-0.197880866467838	0.0050666133075659	-0.0124229001837204
cg07552130	0.635682482556485	0.000131692939019224	0.11168550676787	Yes	No	S_Shore	chr18	LDLRAD4	5'UTR	0.0845740019114663	0.0955264981967899	0.0050666133075659	0.0125092153698226
cg03047059	0.358898370596757	0.000131957711023739	0.11168550676787	Yes	No	OpenSea	chr1	HHAT;HHAT;HHAT;HHAT;HHAT;HHAT	Body;Body;Body;Body;Body;Body	0.294469341223238	0.181556815824271	0.0050666133075659	0.0196613300275719
cg15974646	0.360271546869759	0.000132116551727866	0.11168550676787	No	No	OpenSea	chr2			0.160368771424056	0.173585633715942	0.0050666133075659	0.0200031053455617
cg08985054	-0.270481254013205	0.000132142852679656	0.11168550676787	Yes	No	OpenSea	chr10			0.174631014237813	-0.241884020795308	0.0050666133075659	-0.0230558792721405
cg04718447	-0.625733725693081	0.000132234767494199	0.11168550676787	No	No	N_Shore	chr16			0.403573847891893	-0.0900810803481382	0.0050666133075659	-0.0155955449700041
cg00134210	-0.427169070222662	0.000132922777113575	0.11168550676787	Yes	No	N_Shore	chr10	FAM107B	Body	0.385075386931325	-0.150968827729386	0.0050666133075659	-0.0034310146625459
cg08423443	0.359823146589478	0.00013295013430785	0.11168550676787	Yes	No	OpenSea	chr20			0.305333524462122	0.17982322805566	0.0050666133075659	0.0168002600149332
cg05355306	-0.430544328488683	0.00013297852443345	0.11168550676787	Yes	Yes	N_Shore	chr11			0.322214316030472	-0.143944675674908	0.0050666133075659	-0.0239532033552776
cg11326415	0.407027906570299	0.000133067338231195	0.11168550676787	Yes	No	OpenSea	chr3			0.304813119180222	0.147260863171776	0.0050666133075659	0.0203738942662043
cg27467578	0.557451558041425	0.000133498619836424	0.11168550676787	Yes	No	OpenSea	chr3	CAV3;CAV3	TSS1500;TSS1500	0.272142854644939	0.11643584355851	0.0050666133075659	0.0125162939585314
cg09094473	0.561465709648957	0.000134029734304516	0.11168550676787	No	No	N_Shelf	chr6			0.217064130281675	0.120179095245534	0.0050666133075659	0.0119354049091907
cg18775256	0.502351679625305	0.000134492751597493	0.11168550676787	Yes	No	OpenSea	chr11			0.163474760124218	0.138054902601052	0.0050666133075659	0.0101001010136627
cg26931693	-0.311398876514641	0.000134667951032207	0.11168550676787	Yes	No	OpenSea	chr4	GAB1;GAB1	Body;Body	0.308857888924293	-0.203841836722999	0.0050666133075659	-0.00976956137028032
cg02265721	-0.313891410417684	0.000134717757200656	0.11168550676787	No	No	OpenSea	chr12			0.433136794192512	-0.185093059874551	0.0050666133075659	-0.0318108196234541
cg04700930	0.551722259316717	0.000134718967327726	0.11168550676787	No	No	OpenSea	chr12			0.313766009877955	0.126637693978483	0.0050666133075659	0.0172657418712818
cg00011113	-0.256957148457709	0.000134755052767439	0.11168550676787	Yes	Yes	N_Shelf	chr7			0.210567782802627	-0.243702402436235	0.0050666133075659	-0.0194327493079316
cg09061083	-0.800736183597945	0.000134834100615818	0.11168550676787	Yes	No	Island	chr5	FLJ42709;FLJ42709	Body;Body	0.118428632910117	-0.085851703770727	0.0050666133075659	-0.00499609721590374
cg09189889	0.64118125019033	0.000135155847892258	0.11168550676787	Yes	No	OpenSea	chr13	DCT;DCT	TSS1500;TSS1500	0.142599178349155	0.105351445044127	0.0050666133075659	0.0141954776535237
cg06221509	0.563444661726517	0.000136160192481902	0.11168550676787	No	No	OpenSea	chr20	LINC01522;LINC01523	Body;Body	0.220999899772888	0.106390345332125	0.0050666133075659	0.0136117463652725
cg10168344	-0.272834952601593	0.000136287325873524	0.11168550676787	Yes	No	OpenSea	chr15			0.0985716363033494	-0.238789699061048	0.0050666133075659	-0.0190313092964031
cg04365911	0.685476446978752	0.00013636663296824	0.11168550676787	Yes	No	OpenSea	chr1			0.409870610645033	0.0844455045617635	0.0050666133075659	0.0127375858220347
cg18274065	-0.3216493526016	0.000136383580655297	0.11168550676787	Yes	No	S_Shore	chr18	CYB5A;CYB5A;CYB5A	TSS1500;TSS1500;TSS1500	0.0528057585426195	-0.201421078829113	0.0050666133075659	-0.0170328930278466
cg10902092	0.487146477846643	0.000136526805525618	0.11168550676787	Yes	No	OpenSea	chr3	ARHGEF3;ARHGEF3	Body;Body	0.275525508886957	0.12386782078157	0.0050666133075659	0.00878013470139039
cg20726475	-0.269486187854803	0.000136533676513393	0.11168550676787	No	No	S_Shore	chr12	DCTN2;DCTN2;DCTN2	TSS1500;TSS1500;TSS1500	0.32930155266251	-0.210957952060499	0.0050666133075659	-0.0148580110741572
cg10712837	0.522640321640375	0.000137058849403136	0.11168550676787	Yes	No	N_Shore	chr12	KCNH3	Body	0.368220433203032	0.126058023872637	0.0050666133075659	0.0121512883127045
cg19007621	0.310871640614125	0.000137442360170584	0.11168550676787	No	No	OpenSea	chr4			0.362619289322101	0.214725621861696	0.0050666133075659	0.0210867974593459
cg15006246	-0.411518740326905	0.000137983787654445	0.11168550676787	No	No	OpenSea	chr3			0.216506688156928	-0.15014202318415	0.0050666133075659	-0.0198012304067187
cg09210964	-0.412111766400371	0.000138315270362677	0.11168550676787	No	No	N_Shelf	chr12			0.200266176162623	-0.113579931542044	0.00653205887593181	-0.0156823988917649
cg22769375	0.489900901176946	0.000138615723724651	0.11168550676787	No	No	OpenSea	chr8			0.413223891818552	0.119572975350479	0.0050666133075659	0.00860873037192467
cg05039282	-0.287941674734624	0.000139098127930175	0.11168550676787	Yes	No	OpenSea	chr16	COTL1	Body	0.396768229394364	-0.222034678909473	0.0050666133075659	-0.0376468544015463
cg05998233	-0.70923296934374	0.000139293708109401	0.11168550676787	No	No	S_Shore	chr20	HM13-AS1	TSS1500	0.0655174996344545	-0.0772364109124862	0.0050666133075659	-0.00471913422416764
cg07279378	0.523435252920653	0.000139568267053404	0.11168550676787	No	No	OpenSea	chr18	TCF4;TCF4;TCF4;TCF4;TCF4;TCF4;TCF4;TCF4	Body;Body;Body;Body;Body;Body;Body;Body	0.341098736685743	0.110395518488372	0.0050666133075659	0.0064339833910162
cg14390141	0.37622102992308	0.000139671597384215	0.11168550676787	No	No	OpenSea	chr1	KIAA1324;KIAA1324;KIAA1324;KIAA1324	Body;Body;Body;Body	0.38125585690295	0.171340609459495	0.0050666133075659	0.0143653749037227
cg17414318	-0.25705607039747	0.000139696088619494	0.11168550676787	Yes	No	S_Shelf	chr1			0.344746155028269	-0.214418129951424	0.00507403631082421	-0.0342238080262368
cg22358621	0.671524634652196	0.000139944401714169	0.11168550676787	Yes	No	OpenSea	chr1			0.0170032762389355	0.0998307780092012	0.0050666133075659	0.0136214715400963
cg04119005	0.38767983234066	0.000139966487032074	0.11168550676787	No	No	N_Shore	chr4	STBD1;FAM47E-STBD1	TSS1500;Body	0.222431132515413	0.171113585370256	0.0050666133075659	0.0221475403623663
cg04579885	0.373513717004304	0.000140162373700378	0.11168550676787	Yes	No	OpenSea	chr10	DIP2C	Body	0.16550013682117	0.182402517391478	0.0050666133075659	0.0116990901425996
cg01329977	0.553633553122246	0.000140170000317109	0.11168550676787	No	No	OpenSea	chr6			0.424053456094944	0.105744393308108	0.00508284668417494	0.00639944667069636
cg04758010	-0.384976508202219	0.000140511610593958	0.11168550676787	Yes	No	OpenSea	chr2			0.0605772650654867	-0.174248543435346	0.0050666133075659	-0.0104360101645436
cg16133827	-0.269029982915075	0.000140710741302247	0.11168550676787	No	No	OpenSea	chr1			0.207171431492892	-0.224975296412361	0.0050666133075659	-0.0205267725805306
cg15492857	-0.351704401182124	0.000140739176997695	0.11168550676787	Yes	No	OpenSea	chr16			0.419335279605336	-0.157866010804602	0.0050666133075659	-0.014658288825617
cg21727223	-0.30890944604423	0.000141483070589344	0.11168550676787	Yes	No	OpenSea	chr17			0.0916544685638127	-0.206071542267498	0.0050666133075659	-0.0295554647580587
cg25427967	0.438329910261451	0.000141646268504657	0.11168550676787	No	No	OpenSea	chr18	CD226	TSS1500	0.11462436887078	0.147077727696609	0.0050666133075659	0.0101290557834216
cg07699901	0.518126272196	0.000141647098566224	0.11168550676787	No	No	OpenSea	chr20			0.387682275962212	0.123459724768855	0.0050666133075659	0.0113413648578706
cg01649307	0.312552737194819	0.000142468834977741	0.11168550676787	Yes	No	OpenSea	chr17	ITGAE	Body	0.318813041030282	0.193641951858345	0.0050666133075659	0.0159838707208149
cg00795992	-0.370425511046582	0.000142554069819705	0.11168550676787	No	No	OpenSea	chr4			0.209274606123413	-0.167618339233423	0.0050666133075659	-0.0263336521902704
cg24816449	0.311704097134084	0.000142755573402537	0.11168550676787	No	No	OpenSea	chr10	SFMBT2;SFMBT2	Body;Body	0.378424485691257	0.191840137491192	0.0050666133075659	0.0150867606571771
cg08813365	0.469205667549572	0.000142845844230723	0.11168550676787	Yes	No	OpenSea	chr10	CRTAC1;CRTAC1	Body;Body	0.281300459780762	0.133449690551647	0.0050666133075659	0.0128952997302061
cg24755705	0.684317219458857	0.000143166634249784	0.11168550676787	No	No	OpenSea	chr2			0.167604535436918	0.0950320839059572	0.0050666133075659	0.0150468673313731
cg21070688	0.44004466611192	0.000143228706897567	0.11168550676787	No	No	OpenSea	chr2			0.116746216051406	0.155485361226447	0.0050666133075659	0.0135431353978593
cg13006070	0.437753341789062	0.000143473414641245	0.11168550676787	No	No	OpenSea	chr10	CELF2;CELF2;CELF2;CELF2	Body;Body;Body;Body	0.29605814104973	0.140412337351577	0.0050666133075659	0.0168588050538165
cg09504658	0.256430595056182	0.000143563148627072	0.11168550676787	No	No	OpenSea	chr12	CLEC2D;CLEC2D;CLEC2D;CLEC2D;CLEC2D;CLEC2D	TSS1500;TSS1500;TSS1500;TSS1500;TSS1500;TSS1500	0.360933229581611	0.225871525940325	0.0050666133075659	0.0189767032839147
cg20485292	0.409445249891197	0.000143601674750281	0.11168550676787	No	No	OpenSea	chr7			0.184858497488879	0.16703298306934	0.0050666133075659	0.0150290890133183
cg00814856	0.424322228460212	0.000143866209917438	0.11168550676787	No	No	OpenSea	chr9			0.20952812622499	0.148871475086762	0.0050666133075659	0.0178681843099883
cg03058725	-0.33231908356297	0.000144725832289714	0.11168550676787	Yes	No	S_Shore	chr1	CYB5R1	TSS1500	0.176950583521115	-0.192675213460918	0.0050666133075659	-0.0110802692275792
cg11905876	0.492400320452338	0.000145338861459676	0.11168550676787	Yes	No	OpenSea	chr5	ITGA1	Body	0.374132248110008	0.115995604911743	0.0050666133075659	0.010353276776595
cg21450615	-0.340189679872132	0.000145966536532078	0.11168550676787	Yes	Yes	OpenSea	chr3	MCF2L2	Body	0.344458300709861	-0.177472786941422	0.0050666133075659	-0.0143100069316997
cg09050837	-0.369610499711961	0.000146013085199575	0.11168550676787	No	No	OpenSea	chr4			0.354874992764305	-0.155299094692851	0.0050666133075659	-0.0241537448093091
cg16525968	-0.477000621809542	0.000146401675427091	0.11168550676787	No	No	OpenSea	chr10			0.397807816005698	-0.124190309171203	0.0050666133075659	-0.00695581439899423
cg16847214	0.427944781824771	0.000146783214400057	0.11168550676787	Yes	No	OpenSea	chr12	PCED1B;PCED1B	5'UTR;5'UTR	0.239337234098598	0.155750332201293	0.0050666133075659	0.0132139218782088
cg00994629	-0.525991662952012	0.000146888254407621	0.11168550676787	Yes	No	OpenSea	chr14			0.330665631481232	-0.119194197199327	0.0050666133075659	-0.00416466906105237
cg14972330	0.357231424781474	0.000147677675602625	0.11168550676787	No	No	OpenSea	chr3	FHIT;FHIT	Body;Body	0.247509921918079	0.162340420266542	0.0050666133075659	0.0193335112050271
cg21694161	0.505945584927158	0.000147735193859822	0.11168550676787	No	No	N_Shelf	chr17			0.281984242858922	0.124572371206772	0.0050666133075659	0.00864438955614877
cg19495351	0.3941771487971	0.000147938997395126	0.11168550676787	No	No	S_Shore	chr2	UNC80;UNC80	Body;Body	0.363313139960255	0.157770377939949	0.0050666133075659	0.0250986270797101
cg06809693	0.297360886384299	0.000148092151791018	0.11168550676787	Yes	No	OpenSea	chr9	IPPK	Body	0.302133322503602	0.210184185710448	0.0050666133075659	0.0220364351047789
cg04257639	-0.280971631293443	0.000148273932590595	0.11168550676787	Yes	No	OpenSea	chr1	RASAL2	Body	0.203089180901001	-0.210270845580619	0.0050666133075659	-0.0218184456304428
cg16760335	0.485835698646607	0.000148534351558905	0.11168550676787	No	No	OpenSea	chr11			0.347292283653076	0.133811071327726	0.0050666133075659	0.0107854662076695
cg07490719	0.426374856123869	0.000148813530340175	0.11168550676787	Yes	No	OpenSea	chr2			0.288520706540285	0.154626031242948	0.0050666133075659	0.0130179374092171
cg12443195	-0.311946305856061	0.000149202722222489	0.11168550676787	No	No	OpenSea	chr3	DPPA4	TSS1500	0.251546195394654	-0.193122409468507	0.0050666133075659	-0.0193725559743045
cg18306198	-0.356282168004304	0.000149204151311668	0.11168550676787	Yes	No	OpenSea	chr11	SIK3;SIK3;SIK3	Body;Body;5'UTR	0.398491956264178	-0.158089160832338	0.0050666133075659	-0.0135904179641134
cg27211438	0.428456694121898	0.000149211211318824	0.11168550676787	Yes	No	OpenSea	chr15			0.301080314367043	0.157202124062139	0.0050666133075659	0.0179095063250256
cg14410590	-0.457550501412079	0.000149374390209313	0.11168550676787	Yes	Yes	OpenSea	chr8			0.258288186605005	-0.139271711704525	0.0050666133075659	-0.0153927118128881
cg02262553	-0.253737838876143	0.000149568527589271	0.11168550676787	Yes	Yes	OpenSea	chr4			0.167671923697074	-0.236396970408584	0.0050666133075659	-0.032305782305026
cg11455904	0.318961343499797	0.000149760597782526	0.11168550676787	Yes	No	OpenSea	chr8	AP3M2;AP3M2	Body;Body	0.241079380449915	0.203936955405644	0.0050666133075659	0.014157606585515
cg16037981	-0.332745583640128	0.000149977273817254	0.11168550676787	Yes	No	OpenSea	chr17	RAP1GAP2;RAP1GAP2	Body;Body	0.178748543012545	-0.198474137884985	0.0050666133075659	-0.0100595796096522
cg16296614	0.37743212095893	0.000150181728597076	0.11168550676787	Yes	No	OpenSea	chr11	PDGFD;PDGFD	Body;Body	0.402319776286052	0.174816811638197	0.0050666133075659	0.0233510096485156
cg09759390	0.35757672891523	0.000150182667004014	0.11168550676787	Yes	Yes	OpenSea	chr7			0.184172240768702	0.176525664432443	0.0050666133075659	0.0260068575802106
cg22277485	0.328066172080591	0.000150198271196501	0.11168550676787	Yes	No	OpenSea	chr6			0.216084136608299	0.180428976542492	0.0050666133075659	0.0156957732639904
cg16118684	0.290732990990159	0.000150338026977243	0.11168550676787	Yes	No	OpenSea	chr2			0.143928826845282	0.215690279136769	0.0050666133075659	0.0223725831402938
cg17479843	-0.297226610849746	0.00015037221920201	0.11168550676787	Yes	Yes	OpenSea	chr2			0.185880736828264	-0.213437231463474	0.0050666133075659	-0.011890154760435
cg22692608	-0.302465108634462	0.000150610303858752	0.11168550676787	Yes	No	OpenSea	chr8	TPD52;TPD52;TPD52;TPD52;TPD52;TPD52;TPD52;TPD52;TPD52;TPD52;TPD52;TPD52	Body;Body;Body;Body;Body;Body;Body;Body;Body;Body;Body;Body	0.181686612435991	-0.220648217344407	0.0050666133075659	-0.0107319590171083
cg19395514	0.468609623961079	0.000150754206617809	0.11168550676787	Yes	No	OpenSea	chr3			0.238425451311204	0.142389265240722	0.0050666133075659	0.0141210237590003
cg24843924	0.345349457048609	0.000150861761004912	0.11168550676787	No	No	S_Shore	chr19	MAP2K2	Body	0.368876878021747	0.158068281631268	0.0050666133075659	0.0196279032632288
cg06371135	0.315953699721057	0.000151057544169043	0.11168550676787	No	No	OpenSea	chr15	LOC101929439;C15orf27	TSS200;Body	0.243467958711506	0.194450609005373	0.0050666133075659	0.0200821413694563
cg00482389	0.346106019917262	0.000151415280706977	0.11168550676787	Yes	No	OpenSea	chr3	LZTFL1;LZTFL1;LZTFL1;LZTFL1	Body;Body;Body;Body	0.172804813461744	0.186877343736039	0.0050666133075659	0.0140452275518687
cg18396403	-0.439784251344336	0.000151507056577599	0.11168550676787	No	No	OpenSea	chr22	TMEM184B	3'UTR	0.279283220719183	-0.131808066474767	0.0050666133075659	-0.0152948410064637
cg16156751	0.706648979891858	0.0001515333313592	0.11168550676787	Yes	No	OpenSea	chr12	STAT6;STAT6;STAT6;STAT6;STAT6;STAT6	Body;Body;Body;Body;Body;Body	0.368375366932035	0.0866484468356374	0.0050666133075659	0.0137777326422394
cg24850472	0.559864311988413	0.000151688730456087	0.11168550676787	No	No	OpenSea	chr12	PZP	Body	0.364999095055596	0.100246995984543	0.0050666133075659	0.00911977600806424
cg01996208	0.562962844212887	0.000151792437018895	0.11168550676787	Yes	No	OpenSea	chr2			0.133533590576949	0.115515941552077	0.0050666133075659	0.0111983082099069
cg01573635	0.493168856983884	0.000151984463268367	0.11168550676787	Yes	No	OpenSea	chr16	TEKT5;TEKT5	1stExon;5'UTR	0.38521874865384	0.125826960648557	0.0050666133075659	0.01863873939274
cg10462618	0.457516003318803	0.00015206236931595	0.11168550676787	Yes	No	OpenSea	chr2			0.0676994773525676	0.141164479518654	0.0050666133075659	0.0129441474673216
cg14588606	0.559305091504253	0.000152209268542655	0.11168550676787	Yes	No	OpenSea	chr17	KRTAP1-5	TSS200	0.143468962941536	0.12320144410146	0.0050666133075659	0.0123613534337256
cg18421366	-0.331797547003944	0.000152499796424206	0.11168550676787	Yes	No	OpenSea	chr14			0.429186659148097	-0.17137992665746	0.0050666133075659	-0.00667080951731809
cg06862080	0.569655802563961	0.000152520278483097	0.11168550676787	No	No	OpenSea	chr1	ITPKB	Body	0.259468594496902	0.113945422834723	0.0050666133075659	0.00549933702801475
cg11213588	-0.262232869269054	0.000152709699098634	0.11168550676787	Yes	No	OpenSea	chr14	PRKCH	Body	0.249514545528003	-0.237178719730674	0.0050666133075659	-0.0232260931927724
cg06947721	0.367157731066786	0.000152733739634691	0.11168550676787	Yes	No	OpenSea	chr1			0.361465612390131	0.169503182215312	0.0050666133075659	0.0194214939281201
cg06682083	0.434387707742326	0.000153204225796976	0.11168550676787	Yes	No	OpenSea	chr6			0.316731287385938	0.133444005462922	0.0050666133075659	0.00775751078796216
cg22640434	0.453203128026635	0.000153303990018115	0.11168550676787	Yes	No	OpenSea	chr18	SETBP1	Body	0.178878816861746	0.142949561265581	0.0050666133075659	0.0121611327253285
cg03338731	0.335523919116589	0.000153329334227273	0.11168550676787	No	No	OpenSea	chr22	MED15;MED15;MED15;MED15;MED15;MED15	5'UTR;Body;Body;Body;Body;5'UTR	0.117912874297775	0.186049302283784	0.0050666133075659	0.0185072721744496
cg06654628	-0.45434062614321	0.00015358635484884	0.11168550676787	Yes	No	OpenSea	chr5	SYNPO;SYNPO;SYNPO;SYNPO	TSS1500;Body;Body;TSS1500	0.330704622435301	-0.131614840555978	0.0050666133075659	-0.0175354023098753
cg16159688	-0.434189526915527	0.000154247664036084	0.11168550676787	Yes	No	S_Shore	chr16	MT1L	Body	0.379906049885689	-0.137329496840386	0.0050666133075659	-0.0175872708101147
cg05373255	0.368700916834068	0.000154461578683343	0.11168550676787	Yes	No	OpenSea	chr10	CHAT;CHAT;CHAT;CHAT;CHAT;CHAT;CHAT	Body;Body;Body;Body;Body;Body;Body	0.396230450183945	0.158459950115658	0.0050666133075659	0.0245434477358049
cg09274827	-0.702845684389617	0.000154765860175506	0.11168550676787	Yes	No	N_Shore	chr16			0.381858056764798	-0.085845016269822	0.0050666133075659	-0.0143965871057883
cg09271709	0.409078859080316	0.000154952493718481	0.11168550676787	No	No	OpenSea	chr2	NRXN1;NRXN1	Body;Body	0.390583542419857	0.137263055455065	0.0050666133075659	0.0201271290408125
cg06511943	0.512633254631713	0.000155778493875132	0.11168550676787	Yes	Yes	OpenSea	chr10	OBFC1	Body	0.0573122238819871	0.123374361114372	0.0050666133075659	0.00848813059273645
cg14104356	0.376260911309782	0.000155920552431249	0.11168550676787	Yes	No	OpenSea	chr6			0.288027200802167	0.177512099419997	0.0050666133075659	0.011245425441273
cg03396774	0.344601080342677	0.000155953588162228	0.11168550676787	No	No	OpenSea	chr6	FAM65B;FAM65B	Body;Body	0.305862571780514	0.172328886703793	0.0050666133075659	0.0143718345385753
cg09749341	-0.449817611568699	0.000156047144759151	0.11168550676787	Yes	No	Island	chr7	EVX1-AS;EVX1;EVX1;EVX1;EVX1;EVX1	Body;1stExon;1stExon;1stExon;5'UTR;5'UTR	0.287525386896658	-0.143981572831436	0.0050666133075659	-0.00858654519884111
cg22443921	0.600098828757766	0.000156138548028068	0.11168550676787	Yes	No	OpenSea	chr5			0.393311975761135	0.0878577232163202	0.00516301588133769	0.00545280111315971
cg01515444	0.511694186587768	0.000156891901650538	0.11168550676787	Yes	No	N_Shore	chr20			0.247009476679812	0.12039009135234	0.0050666133075659	0.0101872461023516
cg12738913	0.70626951953907	0.000157031234914556	0.11168550676787	No	No	S_Shelf	chr2	SNTG2	Body	0.237290975592496	0.0971293957443554	0.0050666133075659	0.0114631877943103
cg14641757	0.339862872099103	0.000157378811680119	0.11168550676787	No	No	OpenSea	chr21	C21orf96;RUNX1	Body;Body	0.186327601498478	0.180480546682058	0.0050666133075659	0.0240320704802607
cg18241467	-0.336089108739672	0.000157587256755097	0.11168550676787	Yes	Yes	OpenSea	chr14			0.147898611062633	-0.182938851823489	0.0050666133075659	-0.0198520411114843
cg02550120	0.640828863440359	0.00015795344795943	0.11168550676787	Yes	No	Island	chr2	INO80B-WBP1;INO80B;WBP1	Body;Body;TSS1500	0.39774825280216	0.0910521189744914	0.0050666133075659	0.0017476747020125
cg13373785	0.524961850236118	0.000158159829877652	0.11168550676787	Yes	No	OpenSea	chr18			0.353267238726223	0.125366997032651	0.0050666133075659	0.00715805153336257
cg07152196	-0.576456553340112	0.000159252799707667	0.11168550676787	Yes	No	Island	chr2	CD8A;CD8A;CD8A;CD8A	Body;Body;Body;Body	0.412444051641324	-0.0964803344815973	0.0050666133075659	-0.00554960847025227
cg12326037	-0.270365832874778	0.00015948195156697	0.11168550676787	Yes	Yes	OpenSea	chr1			0.161813040298351	-0.221529393516431	0.0050666133075659	-0.017893573877436
cg16927436	0.714096328365494	0.000159499681978668	0.11168550676787	No	No	OpenSea	chr14			0.313865932765099	0.0741573813349283	0.00586896845689473	0.0079225601832823
cg16587838	-0.360863110091312	0.000160649516954687	0.11168550676787	Yes	No	N_Shelf	chr6	CLIC1	TSS1500	0.209818281837706	-0.165317852644288	0.0050666133075659	-0.0165320685991689
cg17005927	0.55857275593658	0.00016102366897523	0.11168550676787	No	No	S_Shore	chr10			0.214636724878856	0.122043511646914	0.0050666133075659	0.0154461620884458
cg09965032	0.3779866661421	0.000161042628889572	0.11168550676787	Yes	No	OpenSea	chr7	IKZF1;IKZF1;IKZF1;IKZF1;IKZF1;IKZF1;IKZF1;IKZF1;IKZF1;IKZF1;IKZF1;IKZF1;IKZF1;IKZF1;IKZF1;IKZF1;IKZF1	Body;Body;Body;Body;Body;Body;Body;Body;Body;Body;Body;Body;Body;Body;Body;Body;Body	0.180512247920674	0.179301508630877	0.0050666133075659	0.0216810611315753
cg26777836	-0.524989824004693	0.000161104508044184	0.11168550676787	Yes	No	N_Shore	chr3	LRRC3B	5'UTR	0.380894542943038	-0.100550593695889	0.0050915432647679	-0.00697625881905971
cg22025067	-0.309680185138836	0.000161235113301845	0.11168550676787	Yes	No	OpenSea	chr16	CBFA2T3	TSS200	0.296479053278044	-0.202648361012875	0.0050666133075659	-0.0105574575535634
cg27244120	-0.345282839374714	0.000161775245227749	0.11168550676787	Yes	No	OpenSea	chr16	SF3B3	3'UTR	0.382904836641684	-0.139193251729308	0.00685229377917974	-0.0071443763672808
cg06204638	-0.350578013309265	0.000162441969260612	0.11168550676787	Yes	No	N_Shore	chr18	SPIRE1;SPIRE1;SPIRE1	TSS200;Body;Body	0.188722724910475	-0.179850856512158	0.0050666133075659	-0.0108978214254803
cg07798745	0.405462433626624	0.00016296706645753	0.11168550676787	Yes	No	OpenSea	chr5	PDE4D;PDE4D;PDE4D;PDE4D	Body;Body;Body;Body	0.388515304074073	0.157945892256107	0.0050666133075659	0.0111588381753307
cg03396560	-0.332359627196818	0.00016309229125115	0.11168550676787	Yes	No	OpenSea	chr20	TRERNA1	TSS200	0.375366799503382	-0.168691103227559	0.0050666133075659	-0.0220442505353441
cg09884706	-0.22712240470244	0.00016338984462971	0.11168550676787	Yes	No	OpenSea	chr11	ZNF143;ZNF143;ZNF143	Body;Body;Body	0.16977973781526	-0.269457623715977	0.0050666133075659	-0.0331014302908021
cg20180051	0.378964985748998	0.000163917574453583	0.11168550676787	Yes	No	OpenSea	chr1	LCK	5'UTR	0.278850259774744	0.137837183106317	0.00518092272915279	0.0215226943967209
cg14504826	0.400131936865693	0.000164488399667859	0.11168550676787	No	No	S_Shelf	chr17	KRT27	TSS1500	0.377125509898641	0.158633255113397	0.0050666133075659	0.0127509240413383
cg17910470	0.593538227183202	0.000164748970685257	0.11168550676787	Yes	No	N_Shelf	chr17	USP36	Body	0.171002517714993	0.114192917839351	0.0050666133075659	0.0167730018170692
cg07227549	0.698409222135371	0.00016487437964366	0.11168550676787	Yes	Yes	OpenSea	chr9			0.360071673152345	0.085406063933667	0.0050666133075659	0.00807589800675046
cg08659594	-0.326914267889064	0.000165006637612311	0.11168550676787	Yes	No	OpenSea	chr3			0.216334321956377	-0.192702356657817	0.0050666133075659	-0.015971598248451
cg21129261	0.684781515278924	0.000165041515562117	0.11168550676787	No	No	OpenSea	chr11	UCP2	Body	0.390236852842758	0.0758969116407831	0.00555060980615727	0.00348038231810965
cg20978791	0.617783637029643	0.000165226323443454	0.11168550676787	No	No	OpenSea	chr19	MCEMP1	TSS1500	0.388860867790854	0.104112324351886	0.0050666133075659	0.00956596563410372
cg12681745	0.504975506007557	0.000165331840927316	0.11168550676787	Yes	No	S_Shore	chr4	GPRIN3	TSS1500	0.364180579110198	0.122817105251024	0.0050666133075659	0.0118662007976635
cg15287611	0.332085489630997	0.000165702033808899	0.11168550676787	Yes	No	OpenSea	chr18			0.370357799357218	0.17833377849512	0.0050666133075659	0.0209960989702392
cg27160886	0.437375124442157	0.000166438155401855	0.11168550676787	Yes	No	OpenSea	chr21	APP;APP;APP;APP;APP;APP;APP;APP;APP	5'UTR;Body;Body;Body;Body;Body;Body;Body;Body	0.273009323442143	0.133545747631952	0.0050666133075659	0.0144699408472817
cg00054047	0.50576526188866	0.000166652969766695	0.11168550676787	Yes	No	OpenSea	chr21	SLC37A1	Body	0.245134734534093	0.12298190628534	0.0050666133075659	0.0125668541093568
cg21775668	0.431867556204713	0.000166798885160025	0.11168550676787	No	No	OpenSea	chr6	LOC285733	TSS1500	0.297505414520463	0.139630049453207	0.0050666133075659	0.0143817554327687
cg20028519	0.835596427870406	0.000167017747133518	0.11168550676787	Yes	No	Island	chr2	RRM2;RRM2	TSS1500;TSS1500	0.433227278476132	0.0685072627302183	0.0050666133075659	0.00181963535543141
cg22611980	-0.287206940745628	0.000167451331433363	0.11168550676787	No	No	OpenSea	chr3			0.351013280887932	-0.204996340555039	0.0050666133075659	-0.0119374952900547
cg11588985	0.354536826098022	0.000167966526591315	0.11168550676787	Yes	Yes	OpenSea	chr2			0.199660429773275	0.171666759171584	0.0050666133075659	0.0209716233406284
cg14523639	0.83245151335104	0.000168058796806248	0.11168550676787	No	No	Island	chr6	DAXX;DAXX;DAXX;DAXX	Body;Body;Body;Body	0.344515287542716	0.0759135204051973	0.0050666133075659	0.00622388808809071
cg03877689	-0.428396126070906	0.000168068526824674	0.11168550676787	Yes	Yes	OpenSea	chr20	LINC01270	Body	0.282742737078515	-0.134923029902542	0.0050666133075659	-0.0164304868009409
cg02438816	0.325354206283599	0.000168214789191327	0.11168550676787	Yes	No	OpenSea	chr17	GRB2;GRB2	Body;Body	0.160478260396304	0.191158974125817	0.0050666133075659	0.0244272866063566
cg04910179	0.40590886435598	0.000168219074916564	0.11168550676787	No	No	OpenSea	chr1	DAB1	5'UTR	0.392402711703333	0.154688763266693	0.0050666133075659	0.0105997750327207
cg03078520	-0.273124172067585	0.000168715957758738	0.11168550676787	Yes	No	OpenSea	chr22	MICAL3;MICAL3;MICAL3	5'UTR;5'UTR;5'UTR	0.0262251305113732	-0.263217683532236	0.0050666133075659	-0.0225003594445523
cg04357016	0.388445612360146	0.000168736782911299	0.11168550676787	Yes	No	OpenSea	chr12			0.199196503651404	0.171522377387135	0.0050666133075659	0.0243823081200085
cg04165577	0.347449545438914	0.000168797681700713	0.11168550676787	Yes	No	OpenSea	chr2			0.377925651758606	0.170357275286699	0.0050666133075659	0.0137506336460085
cg10049588	-0.372327347219678	0.000169011290559642	0.11168550676787	Yes	No	Island	chr15	KLF13	Body	0.279777423226784	-0.133057808904564	0.00506757594413374	-0.017919469531951
cg09876812	-0.270873298756898	0.000169051432588328	0.11168550676787	Yes	Yes	OpenSea	chr2			0.271832175101326	-0.217289101486472	0.0050666133075659	-0.0160784417900754
cg14478242	-0.336331945322444	0.000169241061963984	0.11168550676787	Yes	Yes	OpenSea	chr9	MIR3134	Body	0.199845659957993	-0.203571856054647	0.0050666133075659	-0.0352424487700214
cg01294862	-0.319513547322129	0.000169684114641021	0.11168550676787	Yes	No	OpenSea	chr3	XXYLT1;XXYLT1	Body;Body	0.273981890576495	-0.183546577591022	0.0050666133075659	-0.0236908604050187
cg14953826	0.450105305058904	0.000169751785786563	0.11168550676787	No	No	OpenSea	chr2	CYP1B1-AS1	Body	0.0863144937751412	0.141934129608187	0.0050666133075659	0.0128156707439656
cg20569108	-0.252383059793022	0.000169924299597959	0.11168550676787	No	No	N_Shore	chr10	MLLT10;MLLT10	TSS1500;TSS1500	0.0846926408193057	-0.244564884756958	0.0050666133075659	-0.0266870013970916
cg23751337	0.368935349107679	0.000170023986835665	0.11168550676787	Yes	No	OpenSea	chr10			0.314231312879702	0.165161116474558	0.0050666133075659	0.00924572806001811
cg04553688	0.503744800129298	0.000170035340800702	0.11168550676787	No	No	OpenSea	chr11			0.266794089339028	0.13284488050468	0.0050666133075659	0.0196013469898817
cg03695287	0.357885422798205	0.000170263720513731	0.11168550676787	Yes	No	OpenSea	chr6	PPP1R14C	Body	0.107369346931143	0.196685824004907	0.0050666133075659	0.0171235932709422
cg27093546	-0.344620685331617	0.000170362012126897	0.11168550676787	No	No	OpenSea	chr12	KRAS;KRAS	TSS1500;TSS1500	0.0964068467454437	-0.180579093463632	0.0050666133075659	-0.020557743360674
cg03477240	0.436455914396444	0.000170437496448535	0.11168550676787	No	No	OpenSea	chr6	CDKAL1	Body	0.375953148113167	0.138645900915571	0.0050666133075659	0.0077836882484178
cg01541198	-0.324367625421113	0.00017061980133434	0.11168550676787	No	No	OpenSea	chr22	TCN2;TCN2;PES1;PES1	TSS1500;TSS1500;5'UTR;5'UTR	0.311298159484122	-0.16445866746576	0.0050666133075659	-0.0201161031035549
cg12798245	-0.316297694028138	0.000170948133674585	0.11168550676787	Yes	No	N_Shore	chr12	RAPGEF3;RAPGEF3;RAPGEF3;RAPGEF3	1stExon;5'UTR;5'UTR;Body	0.205507300285982	-0.19316898917954	0.0050666133075659	-0.0281085982337139
cg08945443	0.485140588803413	0.000170984346150751	0.11168550676787	Yes	No	OpenSea	chr10	ZMYND17	5'UTR	0.347061315936618	0.124442013335465	0.0050666133075659	0.0159493311203746
cg14820579	0.441696295141224	0.000171070907995795	0.11168550676787	No	No	OpenSea	chr10	FRMD4A	Body	0.285512544490836	0.154411108637168	0.0050666133075659	0.0141093991174385
cg08459862	-0.386946557915752	0.000171289579498861	0.11168550676787	No	No	OpenSea	chr5			0.111247002355249	-0.169150461527013	0.0050666133075659	-0.0141712009484927
cg25903585	-0.262930971962735	0.000171585647546863	0.11168550676787	Yes	Yes	OpenSea	chr1			0.177607021554963	-0.223647095350656	0.0050666133075659	-0.0239489323350765
cg17383760	0.410431093697967	0.000171771745206001	0.11168550676787	Yes	No	OpenSea	chr4	SCFD2	Body	0.313735272380621	0.141733219612176	0.0050666133075659	0.0159747183170147
cg09882647	-0.361151845499751	0.000172115531831571	0.11168550676787	No	No	N_Shore	chr20	SYS1;SYS1-DBNDD2	TSS1500;TSS1500	0.146753629063495	-0.174470011863839	0.0050666133075659	-0.0142088080719757
cg07104974	0.482182839694141	0.000172521820536924	0.11168550676787	Yes	No	OpenSea	chr15			0.24388403039692	0.122846832704675	0.0050666133075659	0.0136140780982109
cg11528167	0.266497633511288	0.000172585484782041	0.11168550676787	Yes	Yes	OpenSea	chr5	FYB;FYB;FYB	Body;Body;Body	0.241289677231942	0.221508290127808	0.0050666133075659	0.0206807106389546
cg12761046	0.470557142525876	0.000172604246996246	0.11168550676787	No	No	OpenSea	chr15	AKAP13;AKAP13;AKAP13	Body;Body;Body	0.218521919668062	0.123734352328212	0.0050666133075659	0.0208601550822444
cg10804294	0.449638796853363	0.000172719051247808	0.11168550676787	Yes	No	OpenSea	chr3	NEK10;NEK10	Body;Body	0.0980758146932033	0.126678409646618	0.0050666133075659	0.0149792485272986
cg17129920	-0.357832896150091	0.000172730280590839	0.11168550676787	Yes	No	OpenSea	chr21			0.329322373406658	-0.16865685881526	0.0050666133075659	-0.0228232826771736
cg12862231	-0.490063432100403	0.000172827640512105	0.11168550676787	Yes	No	OpenSea	chr5	CSF1R	5'UTR	0.279919457776859	-0.118463397980331	0.0050666133075659	-0.0141627315688304
cg03345487	0.451766669454648	0.000172875349926159	0.11168550676787	Yes	No	OpenSea	chr1	CACHD1	Body	0.149830583507172	0.143996374187295	0.0050666133075659	0.0142781560547821
cg26737855	0.401723386618098	0.000172926062127414	0.11168550676787	No	No	OpenSea	chr12	PLCZ1;PLCZ1	Body;Body	0.206195753717529	0.157231153954221	0.0050666133075659	0.015137690664385
cg04171808	0.354654924723836	0.000172934556409062	0.11168550676787	Yes	Yes	OpenSea	chr11	CD44;CD44;CD44;CD44;CD44	Body;Body;Body;Body;Body	0.165395836945657	0.185674251234398	0.0050666133075659	0.021418368046307
cg13959356	0.334210449703612	0.000173739553383978	0.11168550676787	Yes	No	S_Shore	chr22	BID;BID;BID;BID;BID;BID;BID	TSS1500;TSS1500;TSS1500;TSS1500;TSS1500;TSS1500;TSS1500	0.176165512199372	0.179144602410345	0.0050666133075659	0.0173549313901602
cg15602972	-0.394604772159206	0.000173792483033318	0.11168550676787	Yes	No	N_Shore	chr19	DACT3	3'UTR	0.23170913182524	-0.143920913892874	0.0050666133075659	-0.0130691982072567
cg22654422	-0.292550218428503	0.000173891484396803	0.11168550676787	Yes	No	N_Shore	chr3	NRROS	TSS1500	0.202341660520311	-0.220056152675826	0.0050666133075659	-0.0252478344102487
cg04601808	0.432768475418471	0.000173900010048531	0.11168550676787	No	No	OpenSea	chr10			0.344539613556832	0.150819164981153	0.0050666133075659	0.0107018969791514
cg06914033	0.506450941194392	0.000174083538801464	0.11168550676787	Yes	No	OpenSea	chr6	SMOC2;SMOC2	Body;Body	0.209717547840581	0.131794549534174	0.0050666133075659	0.0170940319819168
cg17841267	0.279137109425794	0.000174209550334523	0.11168550676787	Yes	No	OpenSea	chr10			0.244906020710651	0.199950630717156	0.0050666133075659	0.0245675992039167
cg05277169	-0.297039565536289	0.000174285057577042	0.11168550676787	No	No	OpenSea	chr6	GCLC;GCLC	Body;Body	0.196700264769329	-0.193836248529206	0.0050666133075659	-0.0148902489346668
cg16733548	-0.387049123000509	0.000174734024415809	0.11168550676787	Yes	No	N_Shore	chr16	ITPRIPL2;ITPRIPL2	TSS200;TSS200	0.186606653288014	-0.147638167097845	0.0050666133075659	-0.00849493325809389
cg01695954	-0.427991527421501	0.000174913723191431	0.11168550676787	Yes	No	S_Shore	chr2	RRM2;RRM2	TSS1500;TSS1500	0.190015801000778	-0.139155784782667	0.0050666133075659	-0.0134124741075271
cg08239610	0.439865321868781	0.000174941116860679	0.11168550676787	Yes	No	OpenSea	chr18	PTPRM;PTPRM	Body;Body	0.231989880692202	0.156799443644271	0.0050666133075659	0.0131256681203782
cg23658893	0.606893354037616	0.000175571760923888	0.11168550676787	No	No	OpenSea	chr10			0.168931375054926	0.100019569991071	0.0050666133075659	0.0108955356357665
cg11931253	-0.48549364056914	0.000175903909737799	0.11168550676787	Yes	No	Island	chr19	KIAA1543;KIAA1543	Body;Body	0.310354717106335	-0.101105682749041	0.00531273114991014	-0.0143043584746599
cg12599168	0.451964339042156	0.000175995324653221	0.11168550676787	Yes	No	S_Shore	chr7	EPHB6	5'UTR	0.305186207158629	0.129662487567505	0.0050666133075659	0.0118272631374852
cg19091779	0.521805473331537	0.000176330926793111	0.11168550676787	Yes	No	S_Shelf	chr12	KIAA1467	Body	0.391273984086405	0.11634608881252	0.0050666133075659	0.0123398943053417
cg18894414	0.418404053293444	0.00017638458841103	0.11168550676787	No	No	S_Shore	chr10	ARHGAP19;ARHGAP19;ARHGAP19-SLIT1	TSS1500;TSS1500;TSS1500	0.190956376977699	0.155508947642182	0.0050666133075659	0.012306703976062
cg18156136	0.519781098332858	0.000176774126020189	0.11168550676787	No	No	OpenSea	chr7			0.070880508530495	0.122818685845132	0.0050666133075659	0.0110702520421798
cg22457516	0.478657490316377	0.000177029977603892	0.11168550676787	No	No	OpenSea	chr11	DLG2;DLG2;DLG2;DLG2;DLG2;DLG2;DLG2	1stExon;5'UTR;Body;Body;Body;Body;Body	0.308876573379875	0.124679980663442	0.0050666133075659	0.0111083544405475
cg00339726	0.370967256592344	0.000177241598101951	0.11168550676787	No	No	OpenSea	chr13	MIR548F5	Body	0.277785561331842	0.172420317504953	0.0050666133075659	0.0193617829246296
cg27214730	-0.278369933877783	0.000177829441272855	0.11168550676787	Yes	No	N_Shelf	chr3	EPHB3	Body	0.295532955636849	-0.205357451433984	0.0050666133075659	-0.0240847572550551
cg03752765	-0.332518820715214	0.000177970857746488	0.11168550676787	Yes	No	S_Shore	chr14	CDKL1	TSS200	0.222604753100129	-0.177579440023097	0.0050666133075659	-0.0260934392160515
cg21161194	0.655836127290569	0.000177978580214199	0.11168550676787	Yes	No	OpenSea	chr9			0.276795539335709	0.0947475984398585	0.0050666133075659	0.0146970818004015
cg26512925	-0.733581220131373	0.000178038603980447	0.11168550676787	No	No	N_Shore	chr16			0.384185464168735	-0.0770843146355187	0.0050666133075659	-0.0132177272675306
cg03228185	-0.519101455641223	0.000178593327787917	0.11168550676787	Yes	No	N_Shore	chr6	TFEB;TFEB;TFEB;TFEB;TFEB	Body;5'UTR;5'UTR;5'UTR;5'UTR	0.328424411826716	-0.111447411864246	0.0050666133075659	-0.00975989617527107
cg01045466	0.585678489419544	0.000179109431754793	0.11168550676787	Yes	No	OpenSea	chr10	ADAM12;ADAM12;ADAM12;ADAM12;ADAM12	Body;Body;Body;Body;Body	0.401505116116263	0.101466628436028	0.0050666133075659	0.0109646290957245
cg05668121	-0.526039156191473	0.000179146533499434	0.11168550676787	No	No	OpenSea	chr20	AHCY	TSS1500	0.153499686958405	-0.12200314213838	0.0050666133075659	-0.00528636228162627
cg08629409	-0.254315358652302	0.000179154245347329	0.11168550676787	Yes	Yes	OpenSea	chr6			0.239535460269081	-0.235991003762773	0.0050666133075659	-0.019071728829739
cg10781794	-0.354832423830929	0.000179166035811797	0.11168550676787	Yes	No	N_Shore	chr11	LOC100996455	TSS1500	0.133745799243138	-0.165132098485371	0.0050666133075659	-0.0149812125907639
cg17198361	0.266095861283782	0.000179166390503354	0.11168550676787	Yes	No	N_Shelf	chr21	PDE9A;PDE9A;PDE9A;PDE9A;PDE9A;PDE9A;PDE9A;PDE9A;PDE9A;PDE9A;PDE9A;PDE9A;PDE9A;PDE9A;PDE9A;PDE9A;PDE9A;PDE9A;PDE9A;PDE9A	5'UTR;5'UTR;5'UTR;5'UTR;5'UTR;5'UTR;5'UTR;Body;Body;Body;Body;Body;Body;Body;Body;Body;Body;Body;Body;Body	0.202770047982579	0.242522925223152	0.0050666133075659	0.0273045216033172
cg01323993	0.357921660160798	0.00017952422681466	0.11168550676787	Yes	No	S_Shore	chr19	SNORD105;PPAN-P2RY11;PPAN	TSS200;Body;Body	0.21285541665635	0.177045929770074	0.0050666133075659	0.0213436404482319
cg01019816	0.430429781755974	0.000179569235024163	0.11168550676787	Yes	No	OpenSea	chr9			0.252231546275895	0.144592984036865	0.0050666133075659	0.0179190637590902
cg09079666	0.333024176965902	0.000179576115925945	0.11168550676787	Yes	No	OpenSea	chr5	UBE2D2;UBE2D2	5'UTR;Body	0.103555483332325	0.192283182737841	0.0050666133075659	0.0268120137668653
cg14748181	-0.261219069647099	0.000180056412581899	0.11168550676787	Yes	No	OpenSea	chr10			0.255520981630017	-0.232188045747647	0.0050666133075659	-0.0114333286506072
cg13580107	0.855906837535428	0.000180121169402816	0.11168550676787	Yes	No	N_Shore	chr18	NFATC1;NFATC1;NFATC1;NFATC1;NFATC1	Body;5'UTR;Body;Body;Body	0.294005947840713	0.0705769178847327	0.0050666133075659	0.00902036311384169
cg05591178	-0.32779938195394	0.000180203134673286	0.11168550676787	Yes	No	OpenSea	chr10			0.33319393683309	-0.16477081852595	0.0050666133075659	-0.0154496634384771
cg23382356	-0.317672051748831	0.000180494338882941	0.11168550676787	No	No	OpenSea	chr19	RSPH6A	Body	0.257378898511721	-0.182865145433527	0.0050666133075659	-0.0160692792795367
cg20931247	0.39013235695923	0.00018052003099779	0.11168550676787	Yes	No	OpenSea	chr1			0.411181739077455	0.14853016521225	0.0050666133075659	0.00958276105438438
cg26856867	0.483484395625353	0.000180584955195334	0.11168550676787	Yes	No	OpenSea	chr11	GALNT18	Body	0.203380106414859	0.134801276202981	0.0050666133075659	0.018926973153114
cg06099512	0.632065948616141	0.00018088973282805	0.11168550676787	No	No	OpenSea	chr2			0.341743086333791	0.103465073168835	0.0050666133075659	0.0128642841428699
cg00366685	-0.609431934816662	0.000180933069938143	0.11168550676787	Yes	No	OpenSea	chr3	CD86;CD86;CD86;CD86;CD86	TSS1500;TSS1500;5'UTR;Body;Body	0.400348406171335	-0.0957407320536752	0.0050666133075659	-0.00439638222540563
cg19553402	-0.502761522664879	0.000180996222962492	0.11168550676787	Yes	Yes	S_Shore	chr22	PLXNB2	TSS1500	0.340195866091796	-0.116929544411028	0.0050666133075659	-0.0163519979255495
cg14464393	-0.243770036467122	0.000181201272019632	0.11168550676787	Yes	No	N_Shore	chr2	ANKRD53;ANKRD53	TSS1500;TSS1500	0.336577741661856	-0.24036129660731	0.0050666133075659	-0.0229512443887764
cg03979258	-0.332189144070362	0.000181463490022318	0.11168550676787	Yes	No	N_Shore	chr6			0.344090238314878	-0.178154906947856	0.0050666133075659	-0.0107005567432191
cg10187713	0.570365047704448	0.000181562900638263	0.11168550676787	Yes	Yes	N_Shore	chr20			0.327580573617361	0.114782084358926	0.0050666133075659	0.0102690438658958
cg01789471	0.273031891870203	0.000181847609090082	0.11168550676787	Yes	Yes	OpenSea	chr14	CCDC88C	Body	0.170126577111825	0.223986484912953	0.0050666133075659	0.0236713010984262
cg25870970	0.401196722052589	0.000181854122564556	0.11168550676787	Yes	No	OpenSea	chr20	ATP9A	Body	0.200723671170027	0.168299107955708	0.0050666133075659	0.0125443433152911
cg20802951	-0.467025479030027	0.000182065756569757	0.11168550676787	No	No	OpenSea	chr2			0.186045226848627	-0.135760371972174	0.0050666133075659	-0.00882366680911881
cg10395657	0.304282325098959	0.000182156307811441	0.11168550676787	No	No	OpenSea	chr15	RORA-AS1;RORA-AS1;RORA;RORA;RORA;RORA	Body;Body;Body;Body;Body;Body	0.385275683462772	0.194437814283182	0.0050666133075659	0.0149911490066237
cg07269670	0.394596285410103	0.000182187839664435	0.11168550676787	No	No	OpenSea	chr6			0.0749440655135479	0.166037175116314	0.0050666133075659	0.0202794475016723
cg05456799	-0.426292113140102	0.000182201949585866	0.11168550676787	Yes	No	OpenSea	chr8	TRPS1;TRPS1;TRPS1	Body;Body;Body	0.210818603093014	-0.14506275926945	0.0050666133075659	-0.0117257008659497
cg14053764	0.356250728276237	0.000182718838660969	0.11168550676787	No	No	N_Shelf	chr14	FBXO34;FBXO34	5'UTR;5'UTR	0.206834718870615	0.172084705956645	0.0050666133075659	0.0206005757053993
cg01201120	-0.359966302646403	0.000182739868905679	0.11168550676787	Yes	Yes	OpenSea	chr17	SMG6;SMG6;SMG6;SMG6	Body;Body;Body;Body	0.39003731434251	-0.150647126154846	0.0050666133075659	-0.0109175541430565
cg03081563	-0.285784462557602	0.000182963711053881	0.11168550676787	No	Yes	OpenSea	chr7			0.24608381992926	-0.219386210077235	0.0050666133075659	-0.00845546118806072
cg07664990	-0.46013130627791	0.000183145722156637	0.11168550676787	Yes	No	OpenSea	chr8			0.245253734059492	-0.14079573265546	0.0050666133075659	-0.00694177606465682
cg09304207	0.691839214024489	0.000183282642544786	0.11168550676787	No	No	OpenSea	chr10			0.322405153672482	0.0938704242773274	0.0050666133075659	0.00988403689935025
cg07827623	0.463255914337157	0.000183572962110217	0.11168550676787	Yes	No	OpenSea	chr3	CD96;CD96	Body;Body	0.201477682582473	0.133004363304785	0.0050666133075659	0.00781508990222923
cg15645949	0.481549077656121	0.000184260423173941	0.11168550676787	No	No	OpenSea	chr5			0.300671510436611	0.11935917136533	0.0050666133075659	0.0132296655844976
cg00666247	0.50874198888195	0.000184297257188489	0.11168550676787	No	No	S_Shore	chr1	PRKCZ;PRKCZ;PRKCZ	5'UTR;Body;Body	0.139490267984122	0.13420040130299	0.0050666133075659	0.00940781663874679
cg18186672	-0.314645295187167	0.000184369852538205	0.11168550676787	Yes	Yes	N_Shore	chr2	DYSF;DYSF;DYSF;DYSF;DYSF;DYSF;DYSF	TSS1500;TSS1500;TSS1500;TSS1500;TSS1500;TSS1500;TSS1500	0.27283249599475	-0.188673584241175	0.0050666133075659	-0.0130447573233415
cg11867727	0.508880087475701	0.000184941581946867	0.11168550676787	Yes	No	OpenSea	chr22	FBLN1;FBLN1;FBLN1;FBLN1	Body;Body;Body;Body	0.335070428329032	0.125210420175931	0.0050666133075659	0.0135408434165432
cg04594655	0.961193119284646	0.000184968939718718	0.11168550676787	Yes	No	OpenSea	chr18	EPG5	Body	0.241862456658785	0.0698465652085002	0.0050666133075659	0.0108233467068619
cg12283537	0.271981233395492	0.000185017669842575	0.11168550676787	Yes	No	OpenSea	chr3	BHLHE40-AS1;BHLHE40-AS1;BHLHE40-AS1	Body;Body;Body	0.290029752835099	0.218596756840508	0.0050666133075659	0.0193771780965395
cg12053009	0.440026734662437	0.000185471530584341	0.11168550676787	Yes	No	Island	chr5			0.349911806394911	0.159024760724225	0.0050666133075659	0.00939828415907606
cg20187292	-0.340555584793281	0.000185498847680872	0.11168550676787	Yes	No	OpenSea	chr21			0.108182876613348	-0.173694754502801	0.0050666133075659	-0.0243473975562176
cg24022879	-0.342781001761862	0.000185509648550438	0.11168550676787	Yes	No	OpenSea	chr7			0.204963691290728	-0.171034495026674	0.0050666133075659	-0.0277756510458604
cg05301618	-0.285674545541784	0.000185600819065182	0.11168550676787	Yes	No	OpenSea	chr2	GPR1-AS	Body	0.243747741931761	-0.215584761548381	0.0050666133075659	-0.00998584490917752
cg18780769	-0.781931791950197	0.000185616729279811	0.11168550676787	Yes	No	Island	chr3	GP5	Body	0.134953745093027	-0.0837039561025556	0.0050666133075659	-0.00328065142841783
cg07460919	-0.495329610396992	0.000185640440120036	0.11168550676787	Yes	No	Island	chr3	ECE2;CAMK2N2	Body;TSS1500	0.15538722890488	-0.129871775806731	0.0050666133075659	-0.0136741190725264
cg23434304	-0.348210606032467	0.000185720377714714	0.11168550676787	Yes	No	N_Shore	chr14	DHRS4L2	TSS1500	0.135294007479357	-0.169431344051063	0.0050666133075659	-0.0227946554264757
cg01125066	0.446790235458224	0.000185807543110865	0.11168550676787	No	No	OpenSea	chr6	SCML4;SCML4;SCML4	Body;Body;5'UTR	0.172788216901511	0.138239369645629	0.0050666133075659	0.00872162056250514
cg23951775	-0.80916502962479	0.000185820064107157	0.11168550676787	Yes	No	OpenSea	chr11	CXCR5	Body	0.385893232745813	-0.0625226695920478	0.00571131102898217	-0.0100669489506717
cg12412495	-0.416697701499475	0.000185899675277359	0.11168550676787	Yes	No	OpenSea	chr7	ZAN;ZAN;ZAN;ZAN;ZAN	Body;Body;Body;Body;Body	0.416983649644213	-0.138474855483762	0.0050666133075659	-0.0123305452965622
cg03638567	-0.582463049815205	0.00018601233131092	0.11168550676787	Yes	Yes	OpenSea	chr1			0.414749442110941	-0.0883378555404955	0.00507513296240091	-0.00480252553056734
cg01919153	-0.430869774864765	0.000186538731682441	0.11168550676787	Yes	No	S_Shelf	chr22			0.357283646892716	-0.139965508699416	0.0050666133075659	-0.00460669204968597
cg23775411	-0.29200637152455	0.000186621360928502	0.11168550676787	No	Yes	OpenSea	chr20			0.269033030662826	-0.211655050531095	0.0050666133075659	-0.036645973416059
cg21433623	-0.322759268770975	0.000186773215780225	0.11168550676787	Yes	No	OpenSea	chr11			0.317196215884471	-0.174856029359205	0.0050666133075659	-0.0166464017898317
cg05754031	0.529927106963582	0.000187070984488805	0.11168550676787	Yes	No	OpenSea	chr11			0.375444421460377	0.112333398120722	0.0050666133075659	0.0125967638939399
cg09452250	0.520284026042957	0.000187170885901409	0.11168550676787	Yes	No	OpenSea	chr20			0.34653825878485	0.116173732660192	0.0050666133075659	0.00707348510702543
cg21173790	0.356407038525008	0.000187447739532358	0.11168550676787	No	No	OpenSea	chr6	EXOC2;EXOC2;EXOC2;EXOC2	ExonBnd;ExonBnd;Body;Body	0.258655071339105	0.166641358968729	0.0050666133075659	0.0184539152547032
cg13270078	0.400402203059378	0.000187619220518115	0.11168550676787	Yes	No	OpenSea	chr13			0.369261447357504	0.151059707092965	0.0050666133075659	0.0107891832988223
cg18532972	-0.489268602458799	0.000187686624026521	0.11168550676787	Yes	Yes	OpenSea	chr8			0.328548505644538	-0.121082673988072	0.0050666133075659	-0.0038589521465349
cg16768930	-0.260991171259189	0.000187792206450271	0.11168550676787	Yes	Yes	OpenSea	chr19			0.300802162932336	-0.22150547991129	0.0050666133075659	-0.0229617935116123
cg04582578	0.434561159543297	0.000187812280001196	0.11168550676787	No	No	OpenSea	chr2			0.325380017351162	0.125879647566631	0.0050666133075659	0.0145403205883405
cg05284500	-0.23795229653087	0.000188411570612815	0.11168550676787	Yes	No	OpenSea	chr12			0.213250671342955	-0.266251127557839	0.0050666133075659	-0.0230782792758791
cg04297410	-0.318530991920349	0.000188452227890396	0.11168550676787	Yes	No	N_Shore	chr20	SLC9A8	TSS1500	0.261098910090802	-0.162880480162642	0.0050666133075659	-0.00551864453107578
cg12767180	0.335208114463011	0.000188540979168627	0.11168550676787	Yes	No	N_Shelf	chr21			0.217725198591057	0.165859252882121	0.0050666133075659	0.0181430796361316
cg09393859	-0.213272655628942	0.000188549476997195	0.11168550676787	Yes	No	N_Shore	chr17			0.363933963765714	-0.271794518036148	0.0050666133075659	-0.0301100598340636
cg06363465	0.490237761799228	0.000188632087505689	0.11168550676787	No	No	OpenSea	chr2	CNTNAP5	Body	0.135082492458422	0.145448017315206	0.0050666133075659	0.0234319041792996
cg10041129	-0.618780584746629	0.000189269703683175	0.11168550676787	Yes	Yes	OpenSea	chr11			0.259513750172384	-0.0964084203226751	0.0050666133075659	-0.0126653960261539
cg22059812	-0.614458439580352	0.000189377875802879	0.11168550676787	Yes	No	Island	chr1	HTR6	1stExon	0.381767537566875	-0.0953988199422252	0.0050666133075659	-0.0106186578519969
cg18879300	-0.815486195087082	0.000190051948629299	0.11168550676787	Yes	No	S_Shore	chr1	PADI2	TSS1500	0.387474938677984	-0.0735949513236973	0.0050666133075659	-0.0113147371312955
cg19114214	-0.335010474567711	0.000190091996426897	0.11168550676787	Yes	No	N_Shore	chr11	GSTP1	TSS1500	0.33664017596018	-0.175337301060389	0.0050666133075659	-0.0236232396448557
cg27404198	-0.347613565058912	0.000190729421251144	0.11168550676787	Yes	Yes	OpenSea	chr8			0.201691633543558	-0.182447749623098	0.0050666133075659	-0.0142161250309805
cg22051853	-0.516060787346457	0.000190753906050647	0.11168550676787	Yes	Yes	S_Shore	chr7	IQCE;IQCE	Body;Body	0.245361096596999	-0.11212308223886	0.0050666133075659	-0.0183447900007427
cg17894779	0.347081057058646	0.000190856664337924	0.11168550676787	Yes	No	OpenSea	chr3	FHIT;FHIT	Body;Body	0.297381705734198	0.176036709794	0.0050666133075659	0.0173016996364515
cg24865247	-0.374766065642771	0.000190961681586963	0.11168550676787	Yes	No	OpenSea	chr1	CAMTA1	Body	0.273862000431315	-0.156488263221787	0.0050666133075659	-0.0155091932511648
cg04373948	0.452329941432507	0.000191013919496373	0.11168550676787	No	No	OpenSea	chr12			0.391438267029524	0.133601320848045	0.0050666133075659	0.0168518282434988
cg04399921	0.468988860063419	0.000191315524939531	0.11168550676787	Yes	No	OpenSea	chr10			0.289180357132073	0.130981317001876	0.0050666133075659	0.0137092336977739
cg21439763	-0.309727366836488	0.000191417217040534	0.11168550676787	Yes	No	OpenSea	chr1	TNFSF4;TNFSF4	5'UTR;1stExon	0.168961367105299	-0.194506791665842	0.0050666133075659	-0.013562523578096
cg25553824	0.609207074252987	0.000191534649920124	0.11168550676787	Yes	No	OpenSea	chr2			0.3371092853545	0.0928278325580978	0.0050666133075659	0.00667026489285338
cg12172089	0.323008533444879	0.000191599500874643	0.11168550676787	Yes	No	OpenSea	chr6			0.238910785485254	0.195409247388893	0.0050666133075659	0.0119403174799924
cg26328335	-0.29968081215122	0.000191698608248221	0.11168550676787	Yes	No	Island	chr12	AQP5	TSS1500	0.435504945124271	-0.187042423607101	0.0050666133075659	-0.0113742030869836
cg03405155	-0.371567928640579	0.000191790687924897	0.11168550676787	Yes	No	OpenSea	chr19	LILRA2;LILRA2;LILRA2;LILRA2	TSS1500;TSS1500;TSS1500;TSS1500	0.419722184043018	-0.157201967675913	0.0050666133075659	-0.00870174093130562
cg23341147	0.418303559972772	0.000192071651984765	0.11168550676787	No	No	OpenSea	chr13			0.335001030941661	0.119945069976869	0.00554714335128456	0.00964697100495282
cg21241708	0.397312914586332	0.000192198778878317	0.11168550676787	Yes	No	OpenSea	chr2	AOX2P	Body	0.233743237767706	0.133419443952638	0.005438971596733	0.0094943499526976
cg13257971	0.397077065144349	0.00019226418490588	0.11168550676787	Yes	No	OpenSea	chr16			0.374657351890864	0.139859353736926	0.0050666133075659	0.0129603771977603
cg03992638	-0.306094169933178	0.000192265468223074	0.11168550676787	Yes	No	N_Shelf	chr5	CXXC5	5'UTR	0.202582287436045	-0.199509211706104	0.0050666133075659	-0.0184094352161277
cg21189101	0.440746404072255	0.000192287994767505	0.11168550676787	Yes	No	OpenSea	chr5			0.242080326245065	0.131627171993951	0.0050666133075659	0.00950889323203319
cg00492142	0.657645529609995	0.000192343515403698	0.11168550676787	No	No	N_Shore	chr6			0.395025489523529	0.0907033390321258	0.0050666133075659	0.0049389970605328
cg08700306	-0.551445791639614	0.000192440126170343	0.11168550676787	Yes	No	S_Shore	chr19	LRP3	Body	0.164632049380464	-0.114590850890816	0.0050666133075659	-0.01731104099837
cg22915460	-0.86098847644488	0.000192540106612057	0.11168550676787	Yes	Yes	OpenSea	chr8	PTK2B;PTK2B;PTK2B;PTK2B	Body;Body;Body;Body	0.340058541849844	-0.0705304220928795	0.0050666133075659	-0.0122211403291144
cg17825194	-0.349890894162004	0.000192585196475501	0.11168550676787	Yes	No	OpenSea	chr12	NCOR2;NCOR2	Body;Body	0.0809015843018657	-0.1758830020127	0.0050666133075659	-0.0257397473390563
cg07847812	-0.309147272879418	0.000192595884361688	0.11168550676787	Yes	Yes	OpenSea	chr6	CASC15	Body	0.162433373935983	-0.192629140262133	0.0050666133075659	-0.0179318507301513
cg18082877	0.442822460983028	0.000193073012951541	0.11168550676787	No	No	OpenSea	chr18	LAMA3;LAMA3;LAMA3;LAMA3	Body;Body;Body;Body	0.30481344670485	0.146728417278097	0.0050666133075659	0.0120561134684326
cg11923836	0.814445859072766	0.000193605528688715	0.11168550676787	Yes	No	OpenSea	chr14			0.344754900605109	0.073571808952573	0.0050666133075659	0.00998020040340886
cg05331562	-0.346696349202278	0.000193731286296273	0.11168550676787	Yes	No	OpenSea	chr19			0.238227269179885	-0.166999121573623	0.0050666133075659	-0.0143531204824215
cg24455639	-0.282097273726016	0.000193778306768455	0.11168550676787	Yes	No	S_Shore	chr14	CDKL1	TSS200	0.15450668977023	-0.208350958512573	0.0050666133075659	-0.0181789885924299
cg03276581	0.512247231785563	0.000193927604044796	0.11168550676787	Yes	No	OpenSea	chr13			0.390737063080968	0.124300521597174	0.0050666133075659	0.0129835535608372
cg06957296	0.397411302657085	0.00019394486483426	0.11168550676787	Yes	No	OpenSea	chr5	FSTL4	Body	0.280755198756082	0.15809510598066	0.0050666133075659	0.0104895629878016
cg18857552	0.453142561708719	0.000193976793470879	0.11168550676787	Yes	No	OpenSea	chr22			0.126682460983313	0.138678503135823	0.0050666133075659	0.0196576966268304
cg25664871	-0.383726409943662	0.000194023253571186	0.11168550676787	Yes	No	OpenSea	chr20			0.32565758060471	-0.153338390817567	0.0050666133075659	-0.0059455616170476
cg14462789	0.344892874184357	0.000194315658260884	0.11168550676787	Yes	No	OpenSea	chr4	LINC01094;LINC01094;LINC01094;LINC01094;LINC01094;LINC01094	Body;Body;Body;Body;Body;Body	0.229759179711815	0.17817346917214	0.0050666133075659	0.0158169238677979
cg03535447	0.363959902338993	0.000194349116177319	0.11168550676787	Yes	No	OpenSea	chr10			0.168826237403336	0.158448498336905	0.0050666133075659	0.0140247438598174
cg02819464	0.567601027729734	0.000194379966527161	0.11168550676787	Yes	No	OpenSea	chr2	DGUOK;DGUOK	Body;Body	0.208050506748921	0.109010767223173	0.0050666133075659	0.0117419076705142
cg24600895	-0.550655266438482	0.000194475755229631	0.11168550676787	Yes	No	OpenSea	chr3	NLGN1	5'UTR	0.200983346187152	-0.109221778038442	0.0050666133075659	-0.00802816351492143
cg07194321	-0.240162355332874	0.000194553456915251	0.11168550676787	No	No	N_Shore	chr9	FAM108B1;FAM108B1	5'UTR;5'UTR	0.343106158819557	-0.251281564245692	0.0050666133075659	-0.0203470898069173
cg11579428	0.710379672339343	0.000194688835526384	0.11168550676787	No	No	OpenSea	chr2	TSSC1	Body	0.314523313547152	0.0778364253555793	0.0050666133075659	0.0072594897109427
cg20945560	0.373084872459531	0.000194848683261865	0.11168550676787	No	No	OpenSea	chr9	MLLT3;MLLT3	Body;Body	0.39937285472859	0.150800610769938	0.0050666133075659	0.00967597066627923
cg22700686	-0.254426913075924	0.000195391320457463	0.11168550676787	Yes	No	OpenSea	chr1	S100A2	TSS1500	0.25057514504877	-0.233548024369463	0.0050666133075659	-0.0156049309072555
cg24537836	-0.285469015332937	0.000195403064591667	0.11168550676787	Yes	No	N_Shelf	chr12	GALNT6	5'UTR	0.282901818179473	-0.213621919359929	0.0050666133075659	-0.0265678894308434
cg14564351	-0.266415200914814	0.000195409433640587	0.11168550676787	Yes	No	OpenSea	chr6	AHI1;AHI1;AHI1	Body;Body;Body	0.0720728134320766	-0.234206007899508	0.0050666133075659	-0.0284373588906799
cg12669355	0.570691930092871	0.000195700357138819	0.11168550676787	Yes	No	OpenSea	chr7	CAPZA2	Body	0.0991434419459234	0.115004682580883	0.0050666133075659	0.0159215767265246
cg03688884	0.453580239561392	0.000195709238658254	0.11168550676787	No	No	OpenSea	chr11	LOC100506258;SYT9	TSS1500;Body	0.224222358692309	0.145308273095663	0.0050666133075659	0.0116943034591711
cg08898686	0.340826198303614	0.000195955735981363	0.11168550676787	No	No	OpenSea	chr16			0.177998709308264	0.18645156742954	0.0050666133075659	0.0159999352495309
cg03366467	0.449541717395308	0.000195976989498626	0.11168550676787	No	No	OpenSea	chr5			0.388331674631686	0.132148053711697	0.0050666133075659	0.0189659029956524
cg13519184	-0.295737731172436	0.000196348174085378	0.11168550676787	Yes	No	N_Shore	chr3			0.379705486283359	-0.191737420249952	0.0050666133075659	-0.00719565285451831
cg26048006	0.551123874987648	0.00019635429609502	0.11168550676787	No	No	N_Shore	chr19	PIN1;PIN1;PIN1	TSS1500;TSS1500;TSS1500	0.328526688587054	0.112099478312258	0.0050666133075659	0.00750287538138705
cg06287548	-0.32772527262071	0.0001964731387168	0.11168550676787	Yes	No	N_Shelf	chr21			0.134455196589914	-0.186646336271418	0.0050666133075659	-0.0289161810641543
cg23295629	0.635243804617275	0.000196677673938721	0.11168550676787	Yes	Yes	OpenSea	chr8	PVT1	Body	0.276818987455289	0.0940498997963418	0.0050666133075659	0.0161776715234662
cg09251400	0.473890269987701	0.000196803030569908	0.11168550676787	No	No	OpenSea	chr11	PRR5L	TSS1500	0.241429097666426	0.129193347577416	0.0050666133075659	0.0128163898517916
cg26848982	0.372668063801378	0.000196898274052509	0.11168550676787	Yes	No	OpenSea	chr1	HMCN1	Body	0.0599878305850323	0.198301281832156	0.0050666133075659	0.0180070548732268
cg15027262	-0.327196835734516	0.000197008108767761	0.11168550676787	Yes	No	N_Shore	chr5	SNX24	TSS1500	0.376331705266633	-0.180310225484898	0.0050666133075659	-0.00814519734166537
cg13378625	0.305951740661745	0.000197195129712485	0.11168550676787	Yes	No	OpenSea	chr19			0.106726359709837	0.206631502402096	0.0050666133075659	0.0269848099669342
cg03671465	-0.311417814155594	0.000197323781391706	0.11168550676787	Yes	Yes	OpenSea	chr5	ADAM19	Body	0.143677281541126	-0.179804710116839	0.0050666133075659	-0.024942102420439
cg25961567	0.632366661983614	0.000197647488399629	0.11168550676787	No	No	S_Shore	chr2	NCK2;NCK2	5'UTR;5'UTR	0.416246059623996	0.0788831721900999	0.00756301491711118	0.0136127706151599
cg09951720	-0.283408955054414	0.000198301533807367	0.11168550676787	Yes	Yes	OpenSea	chr2			0.366293062135505	-0.184549688726273	0.0050666133075659	-0.0119073117727577
cg03466765	0.342324480557734	0.000198315928563336	0.11168550676787	No	No	OpenSea	chr7	SDK1	Body	0.243093656456329	0.191880844255571	0.0050666133075659	0.0186438733082739
cg21888602	0.279237469886088	0.000198380657107131	0.11168550676787	Yes	No	N_Shore	chr9	SET;SET;SET	TSS1500;Body;Body	0.158892012067098	0.217695726135204	0.0050666133075659	0.0213354763873976
cg08575699	0.542387652568609	0.000198411633168953	0.11168550676787	No	No	OpenSea	chr14	EVL	Body	0.244647839109657	0.112966319641438	0.0050666133075659	0.0178710434693636
cg25591819	0.426304531992916	0.00019841370227919	0.11168550676787	Yes	No	OpenSea	chr20	CTNNBL1;CTNNBL1	Body;Body	0.241893803185926	0.144190567869018	0.0050666133075659	0.00744875030506387
cg00502017	0.564979974892323	0.00019893720689945	0.11168550676787	No	No	OpenSea	chr15	LOC283761;LOC283761;LOC283761;LOC283761	TSS1500;TSS1500;TSS1500;TSS1500	0.195856217273099	0.112312752810115	0.0050666133075659	0.0114038355945058
cg18064410	0.441832188119011	0.000199375899634022	0.11168550676787	Yes	No	OpenSea	chr16	CMC2	5'UTR	0.352183009245171	0.13242597464637	0.0050666133075659	0.0186888821492995
cg17048333	0.497861290925648	0.000199594313997427	0.11168550676787	No	No	OpenSea	chr14			0.411163065518075	0.119615337756631	0.0050666133075659	0.0126144310510653
cg21210680	0.468945375530177	0.000199717403814864	0.11168550676787	Yes	No	OpenSea	chr17	PIGL	Body	0.346446918306091	0.128664592369579	0.0050666133075659	0.00804599923614746
cg19213799	0.37505500600719	0.000199965276548429	0.11168550676787	No	No	OpenSea	chr15	TNFAIP8L3	TSS1500	0.112963342581209	0.17458979615541	0.0050666133075659	0.0182391523788497
cg05454441	-0.280597869176363	0.000200012115450863	0.11168550676787	Yes	Yes	OpenSea	chr12	FGD4;FGD4;FGD4;FGD4;FGD4	5'UTR;5'UTR;5'UTR;Body;Body	0.362030176832898	-0.204381068773698	0.0050666133075659	-0.0105138972526325
cg12920843	0.387234823585186	0.000200116426088017	0.11168550676787	Yes	No	OpenSea	chr3			0.350325127966328	0.154977777637527	0.0050666133075659	0.0163152472046382
cg21160344	-0.255685322034516	0.000200173781019931	0.11168550676787	No	No	OpenSea	chr22			0.230908975837505	-0.229952097050269	0.0050666133075659	-0.0165106276806055
cg11120551	-0.435009648561594	0.000200387143839	0.11168550676787	No	No	N_Shore	chr1	CHD1L	TSS1500	0.256530015819158	-0.134417147498871	0.0050666133075659	-0.0227433954689585
cg19379390	-0.655025718029171	0.0002007966050025	0.11168550676787	No	No	OpenSea	chr10			0.441361945975905	-0.0945475998943742	0.0050666133075659	-0.0156437484772355
cg00110545	0.364957330379756	0.000201201687148017	0.11168550676787	Yes	No	S_Shelf	chr10			0.351670763165695	0.151476562872494	0.0050666133075659	0.0249014561577495
cg06204665	0.488406839205961	0.000201203512752524	0.11168550676787	Yes	No	S_Shore	chr1	NIPAL3	5'UTR	0.452902578590308	0.110747386435116	0.0050666133075659	0.0103083653444808
cg00117436	0.647454453970114	0.000201440466759908	0.11168550676787	Yes	No	OpenSea	chr6	BVES;BVES;BVES	Body;Body;Body	0.389659805881199	0.0923400764827157	0.0050666133075659	0.004941650066006
cg18785787	0.566780251477589	0.000201519303305461	0.11168550676787	Yes	Yes	OpenSea	chr1	PBX1	Body	0.421144772552436	0.111888945439104	0.0050666133075659	0.00734993494200353
cg13209822	-0.309473402940647	0.000201694185759254	0.11168550676787	Yes	No	OpenSea	chr6	KCNQ5;KCNQ5;KCNQ5;KCNQ5;KCNQ5	Body;Body;Body;Body;Body	0.261147703946025	-0.181586574712061	0.0050666133075659	-0.0130838305036702
cg22172014	0.387302494614887	0.000201825776042077	0.11168550676787	No	No	OpenSea	chr8			0.413386398478012	0.14936437969802	0.0050666133075659	0.0118279468932181
cg03729152	0.371683388810452	0.000201890922689813	0.11168550676787	No	No	OpenSea	chr7			0.386723883713208	0.161729497991849	0.0050666133075659	0.0181374757219371
cg01533279	-0.361592587391155	0.000201899208353704	0.11168550676787	Yes	No	OpenSea	chr11			0.203979408983516	-0.164809151957213	0.0050666133075659	-0.0116872870253316
cg19404216	0.495194905702634	0.000201946736844734	0.11168550676787	Yes	Yes	OpenSea	chr3	TRAK1;TRAK1;TRAK1;TRAK1;TRAK1	Body;Body;Body;Body;Body	0.237030339758629	0.117399479681206	0.0050666133075659	0.00652260427788087
cg24787130	0.400058454189329	0.000201966050036356	0.11168550676787	No	No	OpenSea	chr5			0.329631414620367	0.147345304927525	0.0050666133075659	0.0125060092662371
cg02097532	0.388769063709824	0.000202151066502478	0.11168550676787	No	No	OpenSea	chr3	ERC2	3'UTR	0.396347640301839	0.142560076592973	0.0050666133075659	0.0142176903679027
cg25780687	-0.240756722560863	0.000202180893074759	0.11168550676787	Yes	No	OpenSea	chr2	BAZ2B	Body	0.275912814576102	-0.241087655847013	0.0050666133075659	-0.0346573303651875
cg01856754	-0.425573056860145	0.000202478645006569	0.11168550676787	Yes	No	OpenSea	chr14	SERPINA1;SERPINA1;SERPINA1;SERPINA1;SERPINA1;SERPINA1;SERPINA1;SERPINA1;SERPINA1;SERPINA1	TSS200;TSS200;TSS200;TSS200;TSS200;TSS200;TSS200;TSS200;TSS200;TSS200	0.20464070303046	-0.130044591802143	0.0050666133075659	-0.0157026588042269
cg07212702	-0.33316745410718	0.000202767558623664	0.11168550676787	Yes	Yes	OpenSea	chr6	ARID1B;ARID1B;ARID1B	Body;Body;Body	0.228642114117649	-0.172968429816513	0.0050666133075659	-0.0286113608030515
cg09261141	0.423599630754012	0.000202875544448314	0.11168550676787	Yes	No	OpenSea	chr21	TRAPPC10	Body	0.32222526733554	0.138385435913923	0.0050666133075659	0.0116680545179156
cg09586927	0.242179962913131	0.000202920322603165	0.11168550676787	Yes	No	OpenSea	chr18	EPG5	Body	0.155140207099156	0.259426162987521	0.0050666133075659	0.0317524964871821
cg15756451	-0.666578297733036	0.000202999045407175	0.11168550676787	Yes	No	S_Shore	chr20	OGFR-AS1;OGFR	TSS1500;Body	0.323824383060709	-0.0861418849900066	0.0050666133075659	-0.00795857648245724
cg16321057	-0.31582546833287	0.000203041804255743	0.11168550676787	Yes	Yes	OpenSea	chr22	PACSIN2;PACSIN2;PACSIN2	Body;Body;Body	0.312776709134563	-0.175790476395811	0.0050666133075659	-0.0211297348993029
cg00041829	0.28256312201714	0.000203068380051354	0.11168550676787	No	No	OpenSea	chr2			0.292779588316414	0.203402749599362	0.0050666133075659	0.018287194580947
cg10070185	-0.743292527610719	0.000203348774903357	0.11168550676787	Yes	No	OpenSea	chr14	SERPINA1;SERPINA1;SERPINA1;SERPINA1;SERPINA1;SERPINA1;SERPINA1;SERPINA1;SERPINA1;SERPINA1	TSS200;TSS200;TSS200;TSS200;TSS200;TSS200;TSS200;TSS200;TSS200;TSS200	0.249977854469759	-0.0759891114570651	0.0050666133075659	-0.0131049569883377
cg11931531	-0.288703105464899	0.000203429022192639	0.11168550676787	Yes	Yes	OpenSea	chr2			0.359895521872882	-0.190547984407631	0.0050666133075659	-0.0120978310310498
cg25892000	0.668497638091712	0.000203432927507706	0.11168550676787	No	No	OpenSea	chr1			0.166965381537665	0.0875408199944011	0.0050666133075659	0.00624529314437261
cg12770539	-0.250393288054891	0.000203511690196948	0.11168550676787	Yes	No	OpenSea	chr7	EEPD1	Body	0.216642913281015	-0.214797320636137	0.0050666133075659	-0.0241644129404331
cg16497398	0.313348102269288	0.000203587409881554	0.11168550676787	Yes	No	OpenSea	chr16	ZCCHC14	Body	0.263916698500272	0.18769107289661	0.0050666133075659	0.0176318921344903
cg01920963	-0.332590057384653	0.000203615307636342	0.11168550676787	No	Yes	OpenSea	chr1			0.202738068785556	-0.176543329897975	0.0050666133075659	-0.0218670115119806
cg00735907	0.560028560034003	0.000203632101785585	0.11168550676787	Yes	No	N_Shore	chr6			0.43606214223646	0.0955123213435214	0.0050666133075659	0.0111355443492976
cg15912082	0.359580603825412	0.000203729840268543	0.11168550676787	Yes	No	OpenSea	chr2	DIRC3	Body	0.312789863329725	0.164648546211105	0.0050666133075659	0.0143561754651856
cg18432616	0.43980759352204	0.000203874230559022	0.11168550676787	Yes	No	OpenSea	chr2			0.330943739850487	0.142885782205017	0.0050666133075659	0.0118286991700648
cg14383952	0.356006105610079	0.000203883731761229	0.11168550676787	Yes	No	OpenSea	chr1	NOS1AP;NOS1AP	Body;Body	0.184542278256059	0.176940251651082	0.0050666133075659	0.0160321979362698
cg14129873	0.48521599590708	0.000204494592242932	0.11168550676787	No	No	OpenSea	chr17	LOC101927274	Body	0.411079446835377	0.11805988749841	0.0050666133075659	0.0081296804218236
cg12532275	-0.455884545209755	0.000204564972891786	0.11168550676787	No	No	OpenSea	chr5	PDE4D	5'UTR	0.114862348724716	-0.13918640154207	0.0050666133075659	-0.00785402432982628
cg03095575	-0.344433000205794	0.000204813036010374	0.11168550676787	Yes	Yes	OpenSea	chr3	SLC6A6;SLC6A6;SLC6A6;SLC6A6	5'UTR;5'UTR;Body;Body	0.144712397671223	-0.170901004405685	0.0050666133075659	-0.0196865612080503
cg15886701	0.325538988552782	0.000204872714641359	0.11168550676787	Yes	No	OpenSea	chr2	SLC8A1;SLC8A1;SLC8A1;SLC8A1;SLC8A1	Body;Body;Body;Body;Body	0.38355184030499	0.161801772443356	0.00508284668417494	0.0109276639153436
cg03310410	0.466505926209414	0.000205155492893006	0.11168550676787	Yes	No	OpenSea	chr20			0.310642685680522	0.127371245657699	0.0050666133075659	0.0123967467229668
cg01170124	0.257939541503014	0.000205269516753655	0.11168550676787	No	No	OpenSea	chr12	ISCU;ISCU	3'UTR;3'UTR	0.134025590881679	0.237766974363097	0.0050666133075659	0.0273689169173066
cg27371770	0.451556592647257	0.000205534834365084	0.11168550676787	Yes	No	OpenSea	chr2			0.31452509461347	0.123251389514558	0.0050666133075659	0.0101229188643663
cg00587823	-0.518323380779049	0.00020561791846633	0.11168550676787	Yes	No	S_Shore	chr18	AFG3L2	TSS1500	0.353776821845399	-0.117853041007382	0.0050666133075659	-0.00462262811107312
cg07901895	0.599813203337323	0.000205957698473504	0.11168550676787	No	No	OpenSea	chr2	LOC101929551	Body	0.378289625968405	0.107172699139049	0.0050666133075659	0.011560000127796
cg17092830	-0.298452519906263	0.000206001782482294	0.11168550676787	Yes	No	OpenSea	chr4	DCLK2;DCLK2;DCLK2	Body;Body;Body	0.248474982570378	-0.210650201024841	0.0050666133075659	-0.0287828980548256
cg05915882	-0.283292818334045	0.000206362027691589	0.11168550676787	Yes	No	OpenSea	chr6			0.216961561749716	-0.216998605212561	0.0050666133075659	-0.0232581629741726
cg03227963	0.480818100782229	0.000206573823092494	0.11168550676787	No	No	OpenSea	chr5			0.178995717817134	0.128575382906396	0.0050666133075659	0.0125777636051249
cg26720010	0.395457131343319	0.000206579659230357	0.11168550676787	Yes	No	N_Shelf	chr7	TBRG4;SNORA5B;TBRG4;TBRG4	Body;TSS1500;Body;Body	0.239657500432142	0.154500524298323	0.0050666133075659	0.01647335310932
cg10586107	0.487459100328188	0.000207140383822571	0.11168550676787	No	No	OpenSea	chr1			0.199375914067036	0.144284412113104	0.0050666133075659	0.0242667540874996
cg06949812	-0.547793729840206	0.000207324177310909	0.11168550676787	Yes	No	N_Shore	chr17	GJD3;GJD3	1stExon;3'UTR	0.39546924122586	-0.0830194525460663	0.00578609262581461	-0.013536238819928
cg26694326	-0.35773217751408	0.000207331786246595	0.11168550676787	Yes	No	OpenSea	chr4	LOC100506444	Body	0.383473381828803	-0.154743368144955	0.0050666133075659	-0.00538031388637951
cg19454487	-0.301637171664088	0.00020752263287778	0.11168550676787	Yes	Yes	N_Shore	chr6	UBE2J1	Body	0.312626739353403	-0.208779089180553	0.0050666133075659	-0.00788720775117899
cg16039660	-0.524295487581692	0.000207669657851366	0.11168550676787	Yes	No	OpenSea	chr4			0.171472764604016	-0.125641639461526	0.0050666133075659	-0.0217685868657926
cg13568659	0.3899033024789	0.000207801720132697	0.11168550676787	No	No	OpenSea	chr6			0.30992519902723	0.155991378850752	0.0050666133075659	0.0231399449465604
cg03069731	0.423316899065179	0.000207843147084499	0.11168550676787	Yes	No	OpenSea	chr7	ST7;ST7	Body;Body	0.371430628819301	0.141726070930256	0.0050666133075659	0.0103363284757879
cg03482963	-0.485963651947658	0.00020804913981846	0.11168550676787	Yes	No	OpenSea	chr4			0.190996022360809	-0.117449646524856	0.0050666133075659	-0.00296535627323558
cg05401069	0.274493716109528	0.000208108407854979	0.11168550676787	Yes	No	OpenSea	chr18	TTC39C	TSS200	0.282147173085271	0.211891252836001	0.0050666133075659	0.0180419888123213
cg27273515	0.27132302448987	0.000208538714572248	0.11168550676787	Yes	No	OpenSea	chr16	CDYL2	Body	0.232756008032591	0.209532243646773	0.0050666133075659	0.0225575155532106
cg18275051	-0.392568301888323	0.000208625579986279	0.11168550676787	Yes	No	S_Shore	chr1	CYB5R1	TSS1500	0.269979640913784	-0.149748091848573	0.0050666133075659	-0.00816137078087896
cg10583651	0.394324960017982	0.000208768408933968	0.11168550676787	Yes	No	OpenSea	chr4	IL21	Body	0.0731755662370608	0.158137677339038	0.0050666133075659	0.0155121587759274
cg15952017	0.674692124217203	0.00020906296559078	0.11168550676787	No	No	OpenSea	chr11	SHANK2;SHANK2;SHANK2	Body;Body;Body	0.0723388324977293	0.0957258108121794	0.0050666133075659	0.00932804107397722
cg02884943	0.427028960627324	0.000209154123226316	0.11168550676787	Yes	No	OpenSea	chr10			0.121445983642208	0.154566276645856	0.0050666133075659	0.024654428394229
cg13074682	0.406384224655437	0.000209179760426551	0.11168550676787	No	No	OpenSea	chr15	GPR176	Body	0.306962107367787	0.152061241584488	0.0050666133075659	0.014379164429364
cg12526318	0.23110144310348	0.000209446801594326	0.11168550676787	Yes	No	N_Shore	chr5	PCDHB17	TSS200	0.418508681984064	0.208320498853783	0.00531537940838952	0.0184746386804216
cg19016296	0.309294372363723	0.000209620534480764	0.11168550676787	No	No	OpenSea	chr5	PIK3R1	Body	0.242633948596281	0.200615896223561	0.0050666133075659	0.0160987467180616
cg02148353	-0.314684471441417	0.000209812244379922	0.11168550676787	Yes	No	S_Shore	chr19	STXBP2;STXBP2;STXBP2;STXBP2	Body;Body;Body;Body	0.204399241593399	-0.180096598352118	0.0050666133075659	-0.0256198832201254
cg14578701	0.487337352492341	0.000210294668545966	0.11168550676787	No	No	N_Shore	chr9	KIAA0649	5'UTR	0.136802144241459	0.139636446048086	0.0050666133075659	0.0123770514617515
cg00017709	0.290744123988023	0.000210294899200351	0.11168550676787	Yes	No	OpenSea	chr6			0.225541710557434	0.218048987681849	0.0050666133075659	0.0239849455863191
cg11651266	-0.574502555150188	0.000210567169464384	0.11168550676787	Yes	No	OpenSea	chr5			0.462333067936877	-0.0897614572850618	0.0050666133075659	-0.00224577092535107
cg02722539	-0.240355933109369	0.000211207608421318	0.11168550676787	Yes	Yes	OpenSea	chr2			0.275370282310729	-0.251305918782716	0.0050666133075659	-0.0205185988327843
cg24671197	0.664011315749847	0.000211525911912453	0.11168550676787	No	No	OpenSea	chr2	TRIP12;TRIP12;TRIP12;TRIP12	Body;Body;Body;Body	0.419343398666078	0.0767816562341419	0.00574414696457065	0.00488593518881608
cg17121054	0.406135367437947	0.000211609878957001	0.11168550676787	Yes	No	OpenSea	chr2	PLEKHM3	Body	0.166092177723898	0.153213349466987	0.0050666133075659	0.0107000376397411
cg21635520	-0.461299336944428	0.000212363041446179	0.11168550676787	Yes	No	OpenSea	chr20	NTSR1	Body	0.414647462607303	-0.116328067408324	0.0050666133075659	-0.0168770380202957
cg26545245	-0.243797101751299	0.000212480197502706	0.11168550676787	Yes	No	OpenSea	chr12			0.152395637080425	-0.247676290501927	0.0050666133075659	-0.0306929735201736
cg07957995	-0.336032431112603	0.000213386117797049	0.11168550676787	Yes	No	OpenSea	chr1			0.234318488746413	-0.177088789860803	0.0050666133075659	-0.029404832389012
cg00582398	-0.263644536571485	0.000213450283278594	0.11168550676787	Yes	No	OpenSea	chr12			0.410586693391011	-0.21296554439618	0.0050666133075659	-0.0171278646945835
cg20669835	-0.385590040460673	0.000213473394963574	0.11168550676787	Yes	No	OpenSea	chr9			0.353141418371437	-0.143651623847964	0.0050666133075659	-0.0174773341688391
cg14747228	-0.324121075974191	0.00021423286779909	0.11168550676787	Yes	No	OpenSea	chr20	TRERNA1	TSS200	0.264165928825755	-0.174188465507319	0.0050666133075659	-0.0125396932986451
cg25639921	0.43907586515061	0.0002144522041146	0.11168550676787	Yes	No	OpenSea	chr16			0.2835152143043	0.152470002192264	0.0050666133075659	0.0109433148142024
cg24979203	0.39090206993644	0.000214672747124483	0.11168550676787	Yes	No	OpenSea	chr2			0.190572295551775	0.159642260933537	0.0050666133075659	0.0164808858317714
cg25898162	-0.269575220992537	0.000214788787349372	0.11168550676787	Yes	No	N_Shore	chr4	MTHFD2L	TSS1500	0.210033221628655	-0.232058252997133	0.0050666133075659	-0.0164737483011697
cg11910675	0.386323634378082	0.000214861025153202	0.11168550676787	Yes	No	OpenSea	chr2			0.223257813867797	0.157628464200559	0.0050666133075659	0.0184430041981697
cg22663142	0.45626426826091	0.000214928301453328	0.11168550676787	No	No	OpenSea	chr11			0.342185787980258	0.128881985336988	0.0050666133075659	0.0130462155815566
cg14511156	-0.366068309855184	0.000215410140308808	0.11168550676787	Yes	No	N_Shore	chr19	OSCAR;OSCAR;OSCAR;OSCAR;OSCAR;OSCAR;OSCAR;OSCAR	5'UTR;5'UTR;5'UTR;1stExon;1stExon;5'UTR;1stExon;1stExon	0.228541257970634	-0.153125300801371	0.0050666133075659	-0.0185340344516779
cg13394726	-0.299563240290474	0.000215576556209754	0.11168550676787	Yes	No	OpenSea	chr1			0.277654217672644	-0.181583824653657	0.0050666133075659	-0.0218270159921462
cg17410660	0.589887575390718	0.000215704718001067	0.11168550676787	No	No	OpenSea	chr11	HEPACAM	TSS1500	0.15617480869639	0.106854501837901	0.0050666133075659	0.0123040590541459
cg06252636	-0.460836320483526	0.000215968494699052	0.11168550676787	Yes	Yes	OpenSea	chr12	ETV6;RNU6-19P	Body;Body	0.189835258123582	-0.131879985817253	0.0050666133075659	-0.00374268533139718
cg05007549	0.646515010395724	0.000216010317850712	0.11168550676787	Yes	No	N_Shore	chr4			0.157430629496173	0.0941378719309821	0.0050666133075659	0.0132081819232288
cg01235448	0.371399378763768	0.000216060370552384	0.11168550676787	No	No	OpenSea	chr14	FRMD6-AS2	Body	0.268044644138328	0.167386334002346	0.0050666133075659	0.0126225008418308
cg07917632	0.306821955367002	0.000216371344410538	0.11168550676787	Yes	No	OpenSea	chr8	CCDC26;CCDC26;CCDC26;CCDC26	Body;Body;Body;Body	0.130186941144691	0.182781817730399	0.0050666133075659	0.0150228310119058
cg05081167	-0.260535156215242	0.000216754221047542	0.11168550676787	No	No	OpenSea	chr6			0.317152747382042	-0.219241984811016	0.0050666133075659	-0.0204910280120761
cg25875049	-0.417535648264225	0.000216840941807993	0.11168550676787	Yes	No	OpenSea	chr15	TGM5;TGM5	Body;Body	0.268020084895542	-0.14442758324594	0.0050666133075659	-0.0203741120584147
cg02847356	-0.276188763473325	0.000216921393601323	0.11168550676787	Yes	No	OpenSea	chr7			0.156308980950573	-0.20910757312305	0.0050666133075659	-0.0282878678369209
cg13386331	-0.251845394859027	0.00021700811131082	0.11168550676787	Yes	No	OpenSea	chr1	TMEM57;TMEM57	Body;Body	0.409003569660013	-0.221634471186547	0.0050666133075659	-0.0364103742711617
cg04719233	0.519334553560272	0.000217098660457166	0.11168550676787	Yes	No	OpenSea	chr10	CPXM2	Body	0.361889348814809	0.115681634114813	0.0050666133075659	0.0107604661873171
cg14096415	-0.516172396995733	0.000217350572254032	0.11168550676787	Yes	No	OpenSea	chr2	SH3BP4	5'UTR	0.419763890508403	-0.10355627255861	0.0050666133075659	-0.0137224718255091
cg25596091	0.419776299724028	0.00021756672938953	0.11168550676787	Yes	No	OpenSea	chr8	TOX	Body	0.370286388649941	0.127925714942085	0.00530159853690839	0.01044421656619
cg06502122	0.421398757326173	0.000217582022024453	0.11168550676787	Yes	No	OpenSea	chr21			0.273857130719483	0.133380906773467	0.0050666133075659	0.0154040349860471
cg08986803	0.259395821156349	0.000217874230878026	0.11168550676787	No	No	N_Shore	chr7	TMEM243	Body	0.21458740939026	0.234177805475587	0.0050666133075659	0.0225534619433523
cg14399122	-0.726274339655013	0.000217920759628143	0.11168550676787	Yes	No	Island	chr9	COL5A1	Body	0.0766428471487997	-0.0835438169699607	0.0050666133075659	-0.0144475141077643
cg09812436	0.387105192376308	0.000217942973639662	0.11168550676787	Yes	No	N_Shore	chr19	RYR1;RYR1	Body;Body	0.224999228051693	0.172172464899051	0.0050666133075659	0.0238531706893106
cg08662013	0.524482147717645	0.000218093903349434	0.11168550676787	Yes	No	OpenSea	chr1	PRDM2;PRDM2;PRDM2;PRDM2	Body;Body;Body;Body	0.376870206985596	0.109711986225841	0.0050666133075659	0.00551707981876404
cg27091643	-0.463701881143018	0.000218276124084352	0.11168550676787	Yes	No	OpenSea	chr12			0.395098859281765	-0.127421926171717	0.0050666133075659	-0.00526808413285175
cg22381443	0.747066355440569	0.000218368181052578	0.11168550676787	No	No	OpenSea	chr8	PXDNL	Body	0.415090110299762	0.0778771368887938	0.0050666133075659	0.0134420531471171
cg06934299	-0.380425933338899	0.000218617127724427	0.11168550676787	No	No	OpenSea	chr3			0.304729653727124	-0.147418277311409	0.0050666133075659	-0.0177395899892441
cg10123352	0.718384942826809	0.000218640440754327	0.11168550676787	Yes	No	Island	chr14	KLHDC2	TSS1500	0.419237778236124	0.0771790446312928	0.0050666133075659	0.00202252442296998
cg01246435	-0.33440397155705	0.000218672479636711	0.11168550676787	Yes	No	OpenSea	chr16	CLEC16A;CLEC16A	Body;Body	0.334862794504374	-0.156857839384248	0.0050666133075659	-0.00870161821764688
cg22082015	0.502743442779532	0.000218773163231761	0.11168550676787	Yes	No	N_Shelf	chr17	NR1D1	Body	0.364973021635572	0.115029267643081	0.0050666133075659	0.0169260067313682
cg13407139	0.471116822139658	0.000218786505432193	0.11168550676787	No	No	OpenSea	chr7	GCK	Body	0.274610403180102	0.133895525560861	0.0050666133075659	0.0190823805630163
cg23070153	-0.574205091020408	0.000219351282977027	0.11168550676787	Yes	No	OpenSea	chr12	CUX2	Body	0.380369156293369	-0.0917463863814212	0.00509059140148481	-0.00288500108466601
cg21770176	0.273904548835846	0.00021939113968558	0.11168550676787	Yes	No	OpenSea	chr3			0.157457535741414	0.21677919919654	0.0050666133075659	0.022446977442957
cg18436788	0.294936410479081	0.000219464731584563	0.11168550676787	No	No	S_Shore	chr1	LRRC47	Body	0.390884627223284	0.198419415574394	0.0050666133075659	0.0159535467813252
cg06389706	0.609352385015887	0.000219892395885378	0.11168550676787	Yes	No	OpenSea	chr17	SEPT9;SEPT9;SEPT9;SEPT9;SEPT9;SEPT9;SEPT9;SEPT9;SEPT9;SEPT9;SEPT9	Body;Body;Body;Body;Body;Body;Body;Body;Body;Body;Body	0.174859538999957	0.107709099367025	0.0050666133075659	0.0166123270370457
cg02030275	-0.411366179521863	0.000220305184484979	0.11168550676787	Yes	No	N_Shore	chr20			0.270055789795254	-0.148813117688004	0.0050666133075659	-0.025600298031111
cg20043466	-0.392158243390629	0.000220413210129667	0.11168550676787	Yes	No	N_Shore	chr20	PLK1S1;PLK1S1;PLK1S1	TSS1500;TSS1500;TSS1500	0.204310464010142	-0.151651232524849	0.0050666133075659	-0.00811622070558643
cg06721796	-0.638749291137814	0.000220550670354445	0.11168550676787	Yes	No	S_Shore	chr20	DBNDD2;DBNDD2;SYS1-DBNDD2;DBNDD2;DBNDD2;DBNDD2;DBNDD2	Body;Body;Body;Body;Body;Body;Body	0.148019435814755	-0.0981737855359419	0.0050666133075659	-0.0142046496341744
cg27213416	-0.494740112090555	0.000220963606825846	0.11168550676787	Yes	Yes	S_Shelf	chr5	PDLIM4;PDLIM4	Body;Body	0.224101249763489	-0.115324896014336	0.0050666133075659	-0.0103293566042956
cg21539397	0.477828291702814	0.000220970989171563	0.11168550676787	Yes	No	OpenSea	chr2	FAM179A	Body	0.260966892300576	0.122107330800064	0.0050666133075659	0.0167672001429879
cg05233670	-0.284629994349268	0.000221039284130578	0.11168550676787	Yes	No	OpenSea	chr12	CORO1C	Body	0.411183537045862	-0.195493385607989	0.0050666133075659	-0.0291822723677271
cg24974982	-0.643421617541638	0.000222289749082648	0.11168550676787	Yes	No	OpenSea	chr22	LOC730668	Body	0.295589206682751	-0.0931032389561523	0.0050666133075659	-0.0136932729665512
cg24825591	0.536223533942179	0.000222401855935177	0.11168550676787	No	No	OpenSea	chr13	BIVM;BIVM;BIVM-ERCC5	5'UTR;Body;Body	0.408162151822739	0.0928459118237886	0.00886475820264697	0.0049575378802349
cg04625873	0.664972749459353	0.000222805159306355	0.11168550676787	Yes	No	OpenSea	chr11	CXCR5	TSS200	0.10218027989565	0.091698804778431	0.0050666133075659	0.0146681434627667
cg03484476	-0.254843945541774	0.000222829066157717	0.11168550676787	Yes	No	OpenSea	chr18	COLEC12	Body	0.244319325832962	-0.221503539086269	0.0050666133075659	-0.0235671033811757
cg10365509	-0.401862363908833	0.000222834206258705	0.11168550676787	Yes	Yes	OpenSea	chr2	ACOXL	Body	0.135402975465787	-0.161506730716758	0.0050666133075659	-0.0152365886297472
cg05573699	0.537154962878347	0.000222900311944917	0.11168550676787	Yes	No	Island	chr3	GNL3;GNL3;GNL3;GNL3;GNL3;PBRM1;GNL3	1stExon;5'UTR;5'UTR;1stExon;5'UTR;TSS1500;1stExon	0.329616583800162	0.110316447578691	0.0050666133075659	0.00414389435184599
cg05296801	-0.320937123621314	0.000223114804008172	0.11168550676787	No	Yes	OpenSea	chr16			0.232416748644539	-0.170123833203412	0.0050666133075659	-0.0192588027629279
cg24639189	-0.501915703588823	0.000223123964233772	0.11168550676787	Yes	No	OpenSea	chr16	EARS2;EARS2;EARS2	Body;Body;Body	0.334752663707934	-0.121775370549796	0.0050666133075659	-0.0200363710611844
cg00891836	-0.502521326549536	0.000223178040354408	0.11168550676787	Yes	No	N_Shore	chr3	CHL1;CHL1;CHL1	TSS1500;TSS200;TSS200	0.411523357746495	-0.106071562837801	0.0050666133075659	-0.013748919307825
cg08934126	-0.43497177812444	0.000223215076132096	0.11168550676787	Yes	No	OpenSea	chr1	CTNNBIP1;CTNNBIP1	5'UTR;5'UTR	0.269004778246425	-0.129471735349599	0.0050666133075659	-0.0167345384645059
cg10792120	0.468831066806898	0.000223440092036993	0.11168550676787	No	No	OpenSea	chr13	EDNRB	TSS1500	0.39158595932161	0.109837980652141	0.00586750213153856	0.00602299241610726
cg07190914	0.656108285293403	0.000223567822834807	0.11168550676787	No	No	OpenSea	chr10			0.349824817312264	0.0835539510406533	0.00519863110486761	0.00502957149534455
cg15334250	-0.275271089695271	0.00022370601226452	0.11168550676787	Yes	No	N_Shelf	chr3	EPHB3	Body	0.210847143870346	-0.206670813114408	0.0050666133075659	-0.0262876431865874
cg08855742	-0.515732110629961	0.000224005548303204	0.11168550676787	Yes	No	S_Shore	chr4	PROM1;PROM1	TSS1500;TSS1500	0.250013462096661	-0.130404976463972	0.0050666133075659	-0.011399629410713
cg21513437	-0.567265106418664	0.000224080752235072	0.11168550676787	Yes	No	OpenSea	chr17			0.289376747189612	-0.105224934629375	0.0050666133075659	-0.00705402054369846
cg24379742	0.395784813574438	0.000224096087225066	0.11168550676787	No	No	S_Shelf	chr3			0.323611587273869	0.157498192375594	0.0050666133075659	0.0113608802326087
cg18714086	0.362935599215754	0.000224389578295437	0.11168550676787	Yes	No	N_Shelf	chr12			0.349401883475661	0.161509212632013	0.0050666133075659	0.0138907211528264
cg23187090	0.57185021112061	0.000224390378126897	0.11168550676787	No	No	OpenSea	chr6			0.327095962059974	0.100347749850093	0.0050666133075659	0.00636596498556252
cg25103837	0.477259913500688	0.000224895495451502	0.11168550676787	No	No	OpenSea	chr12			0.379817543007658	0.13496564779757	0.0050666133075659	0.00897234264917302
cg04133370	-0.320789399287624	0.000225986305531346	0.11168550676787	Yes	Yes	OpenSea	chr11			0.284615414908909	-0.166480201572944	0.0050666133075659	-0.0148822682924125
cg17624003	-0.368821612286347	0.000226023121159803	0.11168550676787	Yes	No	OpenSea	chr5	S100Z;S100Z	1stExon;5'UTR	0.391231709906101	-0.159385521692883	0.0050666133075659	-0.00656681328176877
cg01082887	-0.458530955086135	0.000226030223056172	0.11168550676787	No	No	OpenSea	chr14			0.286666676110095	-0.130327014123906	0.0050666133075659	-0.0180648426061637
cg09753321	0.294848614856685	0.000226114824284052	0.11168550676787	Yes	No	OpenSea	chr16			0.163215024505195	0.19305701775557	0.0050666133075659	0.0332832264743856
cg23378736	0.363626338148712	0.000226152752183184	0.11168550676787	Yes	No	OpenSea	chr1	MDS2	TSS200	0.276936804690915	0.15401626870933	0.0050666133075659	0.0237729000171358
cg20683482	0.266894270046914	0.000226171774000587	0.11168550676787	Yes	No	OpenSea	chr16			0.289908496061156	0.22050536684783	0.0050666133075659	0.0202308909853919
cg24833430	0.469487915206303	0.000226185312262793	0.11168550676787	Yes	No	OpenSea	chr5	SPINK13	TSS1500	0.41650269740415	0.117103255727261	0.0050666133075659	0.0114699718825031
cg04089434	-0.339858055393707	0.000226235842242785	0.11168550676787	Yes	Yes	OpenSea	chr10			0.226272377911266	-0.168287899975819	0.0050666133075659	-0.0129648304673316
cg00632533	0.290180232084581	0.000226507228571033	0.11168550676787	Yes	No	OpenSea	chr3	NEK11;NEK11;LOC339874	Body;Body;Body	0.203839067100045	0.222250483066263	0.0050666133075659	0.0185887988827043
cg03220054	-0.329720768076746	0.000226790359004157	0.11168550676787	Yes	No	S_Shore	chr2	LAPTM4A	TSS1500	0.130906195749959	-0.190096063072621	0.0050666133075659	-0.0216247058918239
cg21766592	-0.248804123627951	0.000226895840760386	0.11168550676787	Yes	No	N_Shelf	chr19	SLC1A5;SLC1A5;SLC1A5;SLC1A5	1stExon;5'UTR;Body;5'UTR	0.329501238661756	-0.239201003553843	0.0050666133075659	-0.00955149575217563
cg09876992	-0.76680101627088	0.000227286277597768	0.11168550676787	Yes	No	S_Shore	chr22	FAM109B	5'UTR	0.381758606405614	-0.0749706394629511	0.0050666133075659	-0.0121880629958961
cg02298281	-0.33499672899948	0.000227356703776285	0.11168550676787	Yes	No	OpenSea	chr2			0.298825561190131	-0.160598923808716	0.0050666133075659	-0.0145414868819643
cg20937204	0.502236794529803	0.000227872650048144	0.11168550676787	No	No	OpenSea	chr15			0.357110500762509	0.122683257910019	0.0050666133075659	0.00915033060107751
cg02886528	-0.384757539085217	0.000227929603399729	0.11168550676787	Yes	No	OpenSea	chr2	HS6ST1	Body	0.214130491026265	-0.141926686490033	0.0050666133075659	-0.0120244719530995
cg23217983	0.411215477928958	0.000227953448343721	0.11168550676787	Yes	No	OpenSea	chr1	SGIP1	Body	0.273352603016386	0.135330836214777	0.0050666133075659	0.0210696740595374
cg05848175	-0.354854349368351	0.000228055238244795	0.11168550676787	Yes	No	OpenSea	chr1	S100A9	TSS200	0.291282757595841	-0.156298428648821	0.0050666133075659	-0.0146263115251366
cg05886275	0.344097980858046	0.000228063165553995	0.11168550676787	Yes	No	OpenSea	chr17	PITPNA;PITPNA	ExonBnd;Body	0.267640238074411	0.172618058266498	0.0050666133075659	0.0123268725031673
cg12297818	0.349008553066643	0.000228265240756372	0.11168550676787	Yes	No	OpenSea	chr11			0.285286243620205	0.176073386203132	0.0050666133075659	0.0210428273331871
cg17458693	0.312829647449584	0.000228276795980275	0.11168550676787	Yes	No	OpenSea	chr12			0.297327481749366	0.186555948341661	0.0050666133075659	0.021449609176686
cg15844093	0.362735694134223	0.000228321446983783	0.11168550676787	No	No	OpenSea	chr4	IL21;IL21;IL21-AS1	Body;Body;Body	0.271332775914737	0.174559755417477	0.0050666133075659	0.0118423813283485
cg16922732	0.496892263268384	0.000229066424048137	0.11168550676787	Yes	No	N_Shore	chr17	SEPT9;SEPT9;SEPT9;SEPT9;SEPT9;SEPT9;SEPT9;SEPT9;SEPT9	TSS1500;TSS1500;Body;Body;Body;Body;Body;Body;Body	0.176135952051431	0.126288670983295	0.0050666133075659	0.0204781976906789
cg13980528	-0.568598895010472	0.000229121360426623	0.11168550676787	Yes	Yes	S_Shore	chr1	LPHN2	5'UTR	0.367741220466798	-0.086282375715658	0.00632768839715419	-0.00248020659088254
cg05983525	0.494741790623865	0.000229313081556134	0.11168550676787	Yes	No	OpenSea	chr10	PARD3;PARD3;PARD3;PARD3;PARD3;PARD3;PARD3;PARD3;PARD3;PARD3;PARD3	Body;Body;Body;Body;Body;Body;Body;Body;Body;Body;Body	0.400703982390916	0.115793818256247	0.0050666133075659	0.00857799783192137
cg24101283	-0.768354656627436	0.000229439375998702	0.11168550676787	No	No	OpenSea	chr19	AZU1	TSS1500	0.412130316043183	-0.0720136237454887	0.0050666133075659	-0.0115284300713859
cg18052528	0.395145973971729	0.000229702753027568	0.11168550676787	No	Yes	OpenSea	chr3	TNIK;TNIK;TNIK;TNIK;TNIK;TNIK;TNIK;TNIK	Body;Body;Body;Body;Body;Body;Body;Body	0.160129717181967	0.152690581931546	0.0050666133075659	0.0184990909696492
cg08350742	-0.383940512407405	0.00022980689369489	0.11168550676787	No	No	OpenSea	chr4	APBB2;APBB2;APBB2;APBB2;APBB2;APBB2;APBB2	3'UTR;3'UTR;3'UTR;3'UTR;3'UTR;3'UTR;3'UTR	0.401698393089195	-0.147203695750724	0.0050666133075659	-0.0235572197617965
cg00291616	0.381365703552086	0.000230089723521852	0.11168550676787	Yes	No	OpenSea	chr12	LOC643339	Body	0.277189530197766	0.15981688684603	0.0050666133075659	0.0143988296392242
cg02411786	0.396436642345014	0.000230146650790027	0.11168550676787	No	No	OpenSea	chr4	DDX60	Body	0.399094529877886	0.135733363783457	0.0050666133075659	0.00972362182071473
cg15578842	0.432115210291058	0.000230919295048744	0.11168550676787	Yes	No	OpenSea	chr1			0.193233322511245	0.157712470861726	0.0050666133075659	0.0263800764478763
cg11509096	-0.385080174206393	0.000230924124141269	0.11168550676787	No	No	OpenSea	chr1			0.397469197059389	-0.129033326460533	0.00518092272915279	-0.0118606630946675
cg20951255	-0.322722133450872	0.000231145510452338	0.11168550676787	Yes	No	OpenSea	chr7			0.346048328317686	-0.175270903773127	0.0050666133075659	-0.0118936373318687
cg27294008	-0.361871663905864	0.00023127146860966	0.11168550676787	Yes	No	OpenSea	chr3	NEK4	Body	0.312592792103953	-0.148995187567752	0.0050666133075659	-0.00826575960400255
cg09400963	0.375802565302175	0.000231449997446802	0.11168550676787	Yes	No	OpenSea	chr7	AVL9	Body	0.305386561904206	0.12655868022588	0.00635961713483543	0.0127696217512178
cg25318494	0.348824894557178	0.000231711331593046	0.11168550676787	No	No	OpenSea	chr6	NEDD9;NEDD9	5'UTR;Body	0.165137536051223	0.182501131909278	0.0050666133075659	0.0164966421205662
cg19093630	-0.341646170662296	0.000231774976213195	0.11168550676787	Yes	No	S_Shelf	chr20			0.154998899609115	-0.167520572065455	0.0050666133075659	-0.0183771995345291
cg12274734	-0.288868782229092	0.000231802706800779	0.11168550676787	Yes	No	OpenSea	chr2			0.329434795441079	-0.200002966947287	0.0050666133075659	-0.0162778947484699
cg14146092	0.962421423558578	0.000232264871389254	0.11168550676787	No	No	Island	chr11	NCRNA00167;PRDM10;PRDM10	Body;TSS1500;TSS1500	0.36934765872286	0.063571069800134	0.0050666133075659	0.00173648374851879
cg11579791	0.775679254684317	0.000232294029643536	0.11168550676787	Yes	No	S_Shore	chr4			0.422598836052354	0.0775702176908314	0.0050666133075659	0.00207202044950402
cg13857429	-0.341743113754267	0.000232597499546059	0.11168550676787	Yes	No	OpenSea	chr2	PRKCE	Body	0.211836125719752	-0.170792109187432	0.0050666133075659	-0.0149554826839184
cg20268296	0.480802119112879	0.000232636530249795	0.11168550676787	No	No	OpenSea	chr2			0.436470490019595	0.115256666788172	0.0050666133075659	0.0115632241135066
cg27306243	-0.40036884294001	0.000232962935160049	0.11168550676787	Yes	Yes	S_Shore	chr3	ANKRD28	TSS1500	0.216108018292014	-0.153136897221432	0.0050666133075659	-0.0106514637244887
cg07211884	-0.322951164304758	0.00023338299946119	0.11168550676787	Yes	Yes	OpenSea	chr7			0.245975190695862	-0.160691441414979	0.0050666133075659	-0.0141391233265873
cg01403243	-0.28306912542882	0.00023363110656253	0.11168550676787	No	No	OpenSea	chr18			0.292631802459301	-0.218174222587646	0.0050666133075659	-0.0166334319569978
cg06252837	-0.346725503888903	0.000233727724882083	0.11168550676787	No	No	OpenSea	chr9			0.260716651626677	-0.160003755615556	0.0050666133075659	-0.0132611681868471
cg25811273	0.780993241607426	0.000233757817503023	0.11168550676787	Yes	No	S_Shore	chr22	CELSR1	Body	0.0849438250487552	0.0838594034967458	0.0050666133075659	0.00623780966838205
cg01022200	-0.281112962124872	0.000234197160183644	0.11168550676787	Yes	No	N_Shore	chr1	KIAA1614	TSS1500	0.198108645810824	-0.209954859923789	0.0050666133075659	-0.0228769928198483
cg14793056	0.601292748418826	0.000234278993345329	0.11168550676787	No	No	S_Shore	chr12	C12orf12	TSS200	0.182992079725991	0.0995996375619543	0.0050666133075659	0.00584586103507168
cg07800110	0.429852228785567	0.000234925870577705	0.11168550676787	No	No	OpenSea	chr9	RGS3	TSS200	0.392917672735646	0.14002041422277	0.0050666133075659	0.0141317163207305
cg22378237	-0.283292175602652	0.00023500837051028	0.11168550676787	Yes	No	OpenSea	chr15	MCTP2;MCTP2	Body;Body	0.253535286200164	-0.216076739761311	0.0050666133075659	-0.0137483564446301
cg22708284	0.341860735559022	0.000235051975447383	0.11168550676787	No	No	OpenSea	chr1	CR2;CR2;CR2;CR2	ExonBnd;ExonBnd;Body;Body	0.250146394461817	0.181175944648697	0.0050666133075659	0.0173230437788814
cg03469607	0.439061048195751	0.000235286938994774	0.11168550676787	Yes	No	S_Shore	chr1	RSBN1	TSS1500	0.388791188587371	0.138880686841463	0.0050666133075659	0.0236141898789821
cg24317086	0.324378844721412	0.000236070143156465	0.11168550676787	Yes	No	N_Shelf	chr15			0.24161691808462	0.183587413298405	0.0050666133075659	0.0174269147961847
cg04103847	0.458308763571627	0.000236109770660068	0.11168550676787	No	No	OpenSea	chr10			0.352482995429698	0.125786374023471	0.0050666133075659	0.0191275562659755
cg06311422	-0.274939123799572	0.00023617369605338	0.11168550676787	Yes	No	N_Shore	chr6	DST;DST;DST;DST;DST	Body;Body;Body;Body;Body	0.172461378302735	-0.21552794294564	0.0050666133075659	-0.0287500840354259
cg16932210	0.410680293081178	0.00023677648810655	0.11168550676787	No	No	OpenSea	chr13	ABCC4;ABCC4;ABCC4;ABCC4	Body;Body;Body;Body	0.273021510382691	0.1461089510939	0.0050666133075659	0.0130595629354521
cg16076409	0.777182850705604	0.000236898246487316	0.11168550676787	Yes	No	OpenSea	chr12	DGKA;DGKA;DGKA;DGKA	Body;Body;Body;Body	0.396728605661262	0.0761151376901972	0.0050666133075659	0.0128800525871117
cg17485557	0.473849610905703	0.000237516012931526	0.11168550676787	Yes	No	OpenSea	chr6			0.214609970898408	0.134613711893484	0.0050666133075659	0.0149023932036385
cg21382392	-0.41225722115705	0.000237544263708629	0.11168550676787	Yes	No	OpenSea	chr1	ETV3L;ETV3L	1stExon;5'UTR	0.27845793218543	-0.141367015028606	0.0050666133075659	-0.0205075228586493
cg09405265	0.480292849952926	0.000237634492041326	0.11168550676787	Yes	No	OpenSea	chr5			0.297386062784793	0.116638806173906	0.0050666133075659	0.0121378736637219
cg25348374	-0.443229164314334	0.000237666709986241	0.11168550676787	Yes	Yes	OpenSea	chr6			0.398431983585791	-0.121416070284704	0.0050666133075659	-0.00893501992776752
cg06315524	0.365463847301144	0.000237850779117452	0.11168550676787	No	Yes	OpenSea	chr21	TRAPPC10	Body	0.343197145982042	0.151836207547086	0.0050666133075659	0.0143792070066332
cg20263799	-0.346289858934932	0.000237909408722011	0.11168550676787	Yes	No	OpenSea	chr17			0.300522683872081	-0.157156367037178	0.0050666133075659	-0.021053497294543
cg08239778	-0.446733400399794	0.000238167601390933	0.11168550676787	Yes	No	OpenSea	chr8			0.0938080292374487	-0.139283735458004	0.0050666133075659	-0.00925522799009983
cg11140276	0.352131887145167	0.000238291795766522	0.11168550676787	Yes	No	S_Shore	chr17	FOXK2	Body	0.406306661329205	0.15380758170097	0.0050666133075659	0.0126052792094126
cg02501544	0.641378916163714	0.000238330170392252	0.11168550676787	No	No	OpenSea	chr10	MIR1256;CBARA1	Body;Body	0.255126162770948	0.0934579694478956	0.0050666133075659	0.00885745803310756
cg08021237	0.518874792436349	0.000238343022144031	0.11168550676787	Yes	No	OpenSea	chr1	HIVEP3;HIVEP3	5'UTR;5'UTR	0.359054152601028	0.108443111621664	0.0050666133075659	0.0155804075972709
cg10334053	0.323843899503155	0.000238376015626795	0.11168550676787	Yes	No	OpenSea	chr1	PRKCZ;PRKCZ;PRKCZ	Body;Body;Body	0.131952268255149	0.194257899250726	0.0050666133075659	0.0242327461431029
cg03718411	0.382360638160716	0.00023838984871006	0.11168550676787	No	No	OpenSea	chr5	CDH6	Body	0.427152647972359	0.152686427026116	0.0050666133075659	0.0160955217461038
cg03839187	0.412545319044139	0.000238570281437272	0.11168550676787	Yes	No	OpenSea	chr5	MCC;MCC	Body;Body	0.188062233004897	0.158105422662281	0.0050666133075659	0.0162956674841452
cg11955166	-0.276529593185351	0.000238621516846777	0.11168550676787	Yes	No	S_Shore	chr15			0.271883560430683	-0.214981107191105	0.0050666133075659	-0.00870703249169018
cg18668685	-0.298397760863344	0.000238669366015029	0.11168550676787	Yes	Yes	OpenSea	chr20			0.249443690284884	-0.189457547882557	0.0050666133075659	-0.017178495235204
cg09788693	-0.313016772373829	0.000239033901792847	0.11168550676787	Yes	No	OpenSea	chr1	CD34;CD34	Body;Body	0.169591984997524	-0.184825082584925	0.0050666133075659	-0.018219642268707
cg00097395	-0.394221356609629	0.000239072847633545	0.11168550676787	Yes	No	OpenSea	chr15	EFTUD1P1	Body	0.363101221047356	-0.145561767919941	0.0050666133075659	-0.00802454289647658
cg25595762	0.291191635304784	0.000239228322625067	0.11168550676787	Yes	No	OpenSea	chr5	PRLR	5'UTR	0.118080425275353	0.200787151477017	0.0050666133075659	0.0260645004625447
cg12606401	0.635486467199401	0.000239311926113542	0.11168550676787	No	No	OpenSea	chr2			0.360106084400337	0.101463379733295	0.0050666133075659	0.0114461232160917
cg20738114	0.500250241226047	0.00023949576412266	0.11168550676787	No	No	OpenSea	chr15			0.364104863541294	0.09895517798284	0.00568758153112697	0.00693205497808647
cg13704930	0.488951999774025	0.000239806205443498	0.11168550676787	No	No	OpenSea	chr14	DIO2-AS1	Body	0.350517517895528	0.106201072184044	0.0050666133075659	0.00814608330624766
cg11993334	-0.242498143946045	0.000240188031725295	0.11168550676787	Yes	Yes	OpenSea	chr5	SERINC5;SERINC5;SERINC5;SERINC5	Body;Body;Body;Body	0.292247312086751	-0.229650111296409	0.0050666133075659	-0.0222304825043701
cg22117646	0.400013186255515	0.00024019672199322	0.11168550676787	No	No	N_Shelf	chr20			0.386886813223246	0.149490993343213	0.0050666133075659	0.0113775987038293
cg07152429	0.333021119687771	0.000240275007136079	0.11168550676787	Yes	No	OpenSea	chr2	RASGRP3;RASGRP3	5'UTR;5'UTR	0.379401816736484	0.172479837780828	0.0050666133075659	0.0158466127842732
cg01087801	-0.246848141162952	0.000240453472404594	0.11168550676787	Yes	No	OpenSea	chr6	RUNX2;RUNX2;RUNX2	Body;Body;Body	0.247035577447959	-0.22318091767372	0.0050666133075659	-0.026479214116385
cg23957207	0.527078984972535	0.000240630169483889	0.11168550676787	No	No	OpenSea	chr2	LOC101060019	TSS1500	0.266133928171664	0.110646813831462	0.0050666133075659	0.0106396080420142
cg16548344	0.566406494065093	0.000240760134104164	0.11168550676787	Yes	No	OpenSea	chr18	KCTD1;KCTD1;KCTD1;KCTD1;KCTD1	Body;Body;Body;Body;Body	0.372126084275021	0.0996800530843191	0.0050666133075659	0.014839365468829
cg05008701	-0.223480186276327	0.000240792362838362	0.11168550676787	Yes	No	OpenSea	chr12	OLR1;OLR1;OLR1	Body;Body;Body	0.161433700000227	-0.264534050270644	0.0050666133075659	-0.0358308200568039
cg11860005	-0.384043312443714	0.000240973479043122	0.11168550676787	Yes	No	N_Shore	chr22	DEPDC5;DEPDC5	TSS1500;TSS1500	0.171167795639705	-0.153515769540777	0.0050666133075659	-0.020346097440219
cg11781963	0.345692526969935	0.000241095238432752	0.11168550676787	Yes	No	OpenSea	chr8	PIWIL2;PIWIL2	Body;Body	0.268137539057303	0.171331332402366	0.0050666133075659	0.0170689820261681
cg05616312	0.971187766291589	0.000241152654688018	0.11168550676787	No	No	OpenSea	chr4	SLC4A4;SLC4A4;SLC4A4	Body;Body;Body	0.378327471464368	0.0477330234541476	0.00719430431811237	0.00527314571863502
cg06309895	-0.484837101844665	0.000241189888407544	0.11168550676787	Yes	No	S_Shore	chr3	AMOTL2;AMOTL2;AMOTL2;AMOTL2	TSS1500;TSS1500;1stExon;5'UTR	0.386830877220163	-0.0992397039146998	0.00514403575674685	-0.0128340704805662
cg02087739	-0.236879710126284	0.000241240154460041	0.11168550676787	Yes	Yes	OpenSea	chr1			0.249314269211083	-0.249285047452685	0.0050666133075659	-0.0252059810470142
cg09643443	-0.399432008883271	0.000241522726567206	0.11168550676787	Yes	Yes	OpenSea	chr18	DTNA;DTNA;DTNA;DTNA;DTNA;DTNA;DTNA;DTNA	5'UTR;5'UTR;5'UTR;5'UTR;5'UTR;5'UTR;5'UTR;5'UTR	0.39972529695296	-0.140208481937228	0.0050666133075659	-0.00590682360947361
cg21002460	-0.354153245965247	0.000241915802080155	0.11168550676787	Yes	No	S_Shore	chr17	C17orf62;C17orf62;C17orf62;C17orf62;C17orf62;C17orf62;C17orf62;C17orf62;C17orf62;C17orf62;C17orf62	Body;Body;Body;Body;Body;Body;Body;Body;Body;Body;Body	0.283138689588766	-0.161303576988402	0.0050666133075659	-0.0192768463466851
cg12371569	-0.271618491919899	0.000242003586699898	0.11168550676787	Yes	No	OpenSea	chr12			0.358778528422568	-0.176633072612525	0.00517198907977026	-0.0181060915788452
cg22727960	0.302577275786973	0.000242044215719057	0.11168550676787	Yes	No	OpenSea	chr1	FAM69A;FAM69A;FAM69A;FAM69A;FAM69A	TSS1500;Body;Body;Body;Body	0.342834958847832	0.187977632717649	0.0050666133075659	0.0234399410068913
cg04425617	-0.420458730993143	0.000242049148354726	0.11168550676787	Yes	No	OpenSea	chr3			0.383563381882359	-0.13574483493168	0.0050666133075659	-0.00442845355483516
cg07920381	-0.309159736179516	0.000242118664733556	0.11168550676787	No	No	OpenSea	chr12			0.182089018759008	-0.196609404491091	0.0050666133075659	-0.0321189345919136
cg16351433	0.400002381142159	0.000242186024065645	0.11168550676787	Yes	No	OpenSea	chr22	SREBF2;SREBF2	Body;Body	0.161710753303121	0.136578351153482	0.0050666133075659	0.0227583935088119
cg23168251	-0.379925967837384	0.000242186834839272	0.11168550676787	Yes	No	N_Shore	chr2	MSH2;MSH2	TSS1500;TSS1500	0.0570698161067688	-0.160881567475619	0.0050666133075659	-0.00915935416404703
cg25692419	-0.258762793537198	0.000242335591710317	0.11168550676787	Yes	Yes	OpenSea	chr19	RFX2;RFX2	5'UTR;5'UTR	0.215362560781528	-0.222057686702938	0.0050666133075659	-0.0193861111073514
cg00566858	-0.313542268618235	0.000242369814331919	0.11168550676787	Yes	Yes	OpenSea	chr20			0.268025896276526	-0.185541183811595	0.0050666133075659	-0.00832009469855419
cg09872392	-0.851635885301018	0.000242844533326516	0.11168550676787	Yes	No	OpenSea	chr7	PHKG1	TSS1500	0.363327809354193	-0.0622329581572789	0.0050666133075659	-0.00355679551739807
cg09010707	-0.383403008578329	0.000242883959037731	0.11168550676787	Yes	No	OpenSea	chr12			0.140240574702917	-0.146457292421964	0.0050666133075659	-0.0222532992681715
cg24194279	0.385040511146549	0.00024298623019105	0.11168550676787	No	No	OpenSea	chr2			0.303741623786965	0.153621418559274	0.0050666133075659	0.0111512774452897
cg11057061	0.548857458060113	0.00024310489568182	0.11168550676787	Yes	No	OpenSea	chr8	NCRNA00250	TSS200	0.339646534563041	0.106785664560131	0.0050666133075659	0.00777220733532991
cg01845501	0.454277350751857	0.000243170342035795	0.11168550676787	No	No	OpenSea	chr5			0.3692801412891	0.129872371862519	0.0050666133075659	0.014345262164852
cg09108394	0.302095856988982	0.00024356934731433	0.11168550676787	Yes	No	S_Shelf	chr16	PRKCB;PRKCB	Body;Body	0.266911769377044	0.20148663370063	0.0050666133075659	0.0169561308241112
cg14313816	0.42933659125096	0.000243569531521884	0.11168550676787	Yes	No	OpenSea	chr17	SLC39A11;SLC39A11	Body;Body	0.148337443251631	0.16000993954124	0.0050666133075659	0.00985675110470763
cg04198360	0.431821591970124	0.000243744280079378	0.11168550676787	No	No	S_Shelf	chr7	PEG10;PEG10	3'UTR;3'UTR	0.133084944350366	0.144040834432098	0.0050666133075659	0.0198981125214037
cg07145988	0.451688759373738	0.000244210816617895	0.11168550676787	No	No	OpenSea	chr1	RERE;RERE	Body;Body	0.130332901207951	0.13058491162268	0.0050666133075659	0.0124414730143925
cg07744502	-0.347570096698531	0.000244233983384036	0.11168550676787	Yes	No	OpenSea	chr11	C11orf75	5'UTR	0.148766876132059	-0.166066149121704	0.0050666133075659	-0.0218936059048098
cg02565942	0.653251997966423	0.000244385416372604	0.11168550676787	No	No	OpenSea	chr20	PTPRT;PTPRT	Body;Body	0.396158624185667	0.0867985353782899	0.0050666133075659	0.0101325714212501
cg07316475	0.494893849172561	0.000244437442779613	0.11168550676787	Yes	No	OpenSea	chr2	ANKRD44-IT1;ANKRD44;ANKRD44	Body;Body;Body	0.174099326968516	0.120071201924022	0.0050666133075659	0.0116849992785684
cg08172426	0.386488986855444	0.000244558614255913	0.11168550676787	No	No	OpenSea	chr13	UBAC2;UBAC2;UBAC2;MIR548AN	Body;Body;Body;Body	0.202734492065952	0.161939555505766	0.0050666133075659	0.0184475308608504
cg20503768	-0.408714051654865	0.000244989409629152	0.11168550676787	Yes	No	OpenSea	chr18			0.379032370643237	-0.125074621518463	0.0050666133075659	-0.00374558987038114
cg23682556	0.432789208457895	0.000245251438026863	0.11168550676787	Yes	No	OpenSea	chr3			0.384735869806105	0.133142174049489	0.0050666133075659	0.0114585243927251
cg07019857	-0.395890410340843	0.000245355108027112	0.11168550676787	Yes	No	OpenSea	chr5	EFNA5	Body	0.214083367816542	-0.152801522704182	0.0050666133075659	-0.0196220585297588
cg16692277	-0.338803902906821	0.000245378493284749	0.11168550676787	Yes	No	OpenSea	chr13	GUCY1B2	TSS1500	0.128614186210558	-0.167037377763451	0.0050666133075659	-0.0191953641639848
cg12465678	-0.247020255474677	0.000245749615307599	0.11168550676787	Yes	No	OpenSea	chr1	FGR;FGR;FGR	TSS1500;5'UTR;TSS1500	0.196143250000795	-0.228366525089065	0.0050666133075659	-0.0290932846288013
cg11368341	-0.307588120420227	0.000245770508939901	0.11168550676787	Yes	Yes	OpenSea	chr20	EPB41L1;EPB41L1;EPB41L1;EPB41L1	5'UTR;5'UTR;5'UTR;5'UTR	0.250500399108158	-0.187504324729356	0.0050666133075659	-0.0159011604375303
cg06592982	-0.361184229509602	0.000246367305299996	0.11168550676787	Yes	No	OpenSea	chr10			0.281772469744456	-0.174107455119852	0.0050666133075659	-0.0292851961882382
cg24417845	-0.452272936630471	0.000246932453221628	0.11168550676787	Yes	Yes	OpenSea	chr10			0.256728439829014	-0.123322580963295	0.0050666133075659	-0.0151865851849859
cg18746346	0.29599669182434	0.00024693857005691	0.11168550676787	No	No	OpenSea	chr7	GIMAP5;GIMAP1-GIMAP5;GIMAP1-GIMAP5	TSS1500;Body;Body	0.303456094113507	0.199058147534787	0.0050666133075659	0.0171576725332147
cg06710328	-0.250545745058862	0.000247040143587309	0.11168550676787	Yes	No	OpenSea	chr11			0.204758361794066	-0.221323492166004	0.0050666133075659	-0.0228700945754923
cg17381727	-0.359763197991061	0.000247366290340281	0.11168550676787	Yes	Yes	OpenSea	chr1	LINC01135;LINC01135;LINC01135	Body;Body;Body	0.135949276614522	-0.157689144604224	0.0050666133075659	-0.0184712890700179
cg11156560	0.455781753461344	0.000247432037315947	0.11168550676787	Yes	No	OpenSea	chr17	DBF4B;DBF4B;DBF4B	Body;Body;Body	0.280974458219604	0.141497993222865	0.0050666133075659	0.0206864470687111
cg03743508	0.627949984062375	0.000247914989187151	0.11168550676787	Yes	No	OpenSea	chr8	MCPH1	Body	0.350000680280516	0.0900578775172214	0.0050666133075659	0.0156015189864583
cg24593279	0.512346988896674	0.000248000880805092	0.11168550676787	No	No	OpenSea	chr1			0.122141800090859	0.123170024814648	0.0050666133075659	0.0103799350708205
cg21115433	-0.229623508584411	0.000248101395413151	0.11168550676787	Yes	No	S_Shore	chr1	FGR	TSS200	0.229088428985623	-0.278820064306224	0.0050666133075659	-0.024224901860236
cg05149586	-0.482731499663425	0.000248194141274831	0.11168550676787	No	No	OpenSea	chr12	SDSL	TSS1500	0.394763817544164	-0.113892448084515	0.0050666133075659	-0.00709749710926878
cg14363505	-0.295518782436506	0.000248492533511685	0.11168550676787	Yes	No	OpenSea	chr3	KIF9-AS1	Body	0.204158182295996	-0.187085540226899	0.0050666133075659	-0.0205173392383227
cg20520743	0.350283746360558	0.000248509547952804	0.11168550676787	Yes	No	N_Shelf	chr22	MED15;MED15;MED15;MED15;MED15;MED15	Body;Body;Body;Body;Body;Body	0.316443843873844	0.172882892722376	0.0050666133075659	0.0123580874075898
cg17158455	0.338625138510989	0.00024859012667041	0.11168550676787	Yes	No	OpenSea	chr2	MGAT5	Body	0.277825126755465	0.160162194351646	0.0050666133075659	0.0233437032300918
cg06480434	0.312628742902505	0.000248844178047887	0.11168550676787	Yes	No	OpenSea	chr3	EXOSC7;EXOSC7	Body;Body	0.245582583453018	0.195511048134963	0.0050666133075659	0.0181485725696832
cg20853937	-0.31872023890998	0.000249126929497633	0.11168550676787	Yes	No	OpenSea	chr11			0.211853818292149	-0.175914402098836	0.0050666133075659	-0.0205356802797194
cg06775471	0.417655315901437	0.000249281511866522	0.11168550676787	Yes	No	OpenSea	chr3	OSTN	Body	0.388666416141767	0.14022718197425	0.0050666133075659	0.0116005216856813
cg26740709	0.378771214025417	0.000249285055208263	0.11168550676787	Yes	No	OpenSea	chr2	METTL8	3'UTR	0.300922777199363	0.153566585536671	0.0050666133075659	0.0132668109704656
cg08233120	-0.346446464411328	0.000249307378427216	0.11168550676787	Yes	Yes	OpenSea	chr15			0.195215372829976	-0.15968209645952	0.0050666133075659	-0.0185397550222342
cg25065815	-0.262910434845081	0.00024962583592662	0.11168550676787	Yes	No	OpenSea	chr5			0.149064701268213	-0.223737927669783	0.0050666133075659	-0.0161751167865354
cg16915580	-0.261399115544921	0.000249672228673214	0.11168550676787	Yes	No	OpenSea	chr6	ARID1B;ARID1B	Body;Body	0.141333871195822	-0.233126460138292	0.0050666133075659	-0.0242156401903835
cg22916645	0.305183081028436	0.000249687099048837	0.11168550676787	No	No	OpenSea	chr1	TRAF3IP3;TRAF3IP3	5'UTR;Body	0.131980231741365	0.186138441044433	0.0050666133075659	0.0260302728565501
cg23100050	-0.27891478310065	0.000249944185123949	0.11168550676787	Yes	No	OpenSea	chr1			0.151085087377381	-0.202551379325111	0.0050666133075659	-0.0229251928445695
cg24771527	-0.346917929357875	0.000249964030896974	0.11168550676787	Yes	No	OpenSea	chr13			0.310927691125177	-0.164517801922358	0.0050666133075659	-0.00963983208874103
cg24231804	-0.308461117121161	0.000250153592781631	0.11168550676787	Yes	No	OpenSea	chr15			0.230629343869248	-0.176088195432642	0.0050666133075659	-0.0177489560660064
cg18428814	0.461108513414419	0.000250220379852465	0.11168550676787	No	No	OpenSea	chr20	PLCB1;PLCB1	Body;Body	0.187587256624623	0.119457529026234	0.0050666133075659	0.00671008948660357
cg23340957	0.390945793488618	0.000250378175194066	0.11168550676787	Yes	Yes	OpenSea	chr2	RHBDD1;RHBDD1	Body;Body	0.362301281837897	0.141206678681682	0.0050666133075659	0.0213855803430966
cg16254690	0.707039499578271	0.00025048149128443	0.11168550676787	Yes	No	OpenSea	chr2			0.349956323505276	0.0830228923377038	0.0050666133075659	0.0139640668446573
cg18871892	0.324190170476932	0.000250487113204088	0.11168550676787	Yes	No	OpenSea	chr5			0.325903307528359	0.179844190786649	0.0050666133075659	0.0184079869579827
cg05549818	-0.272771359901136	0.000250757686828472	0.11168550676787	Yes	No	OpenSea	chr6	ESR1;ESR1;ESR1;ESR1;ESR1;ESR1	Body;Body;Body;Body;Body;Body	0.348486366258499	-0.186730653946132	0.00513943152467691	-0.0236334093913022
cg08652441	0.389617439636807	0.000250848678860944	0.11168550676787	Yes	No	OpenSea	chr17	STAT3;STAT3;STAT3	Body;Body;Body	0.25368574001978	0.139646875979028	0.0050666133075659	0.0171108661165241
cg24941752	-0.553962956699936	0.000250962242518459	0.11168550676787	Yes	Yes	OpenSea	chr21	B3GALT5-AS1;B3GALT5;B3GALT5-AS1	Body;TSS1500;Body	0.229478297827419	-0.0968937248828906	0.0050666133075659	-0.00932293617823227
cg25132979	0.371404693621086	0.000250996213522327	0.11168550676787	No	No	OpenSea	chr12			0.355767425044102	0.161037309708637	0.0050666133075659	0.0123698270084466
cg19546583	-0.401410083254976	0.000251016669375924	0.11168550676787	Yes	No	Island	chr19			0.333349582584172	-0.142072648162338	0.0050666133075659	-0.00769906348114159
cg08747006	-0.380127072912275	0.000251044265662412	0.11168550676787	Yes	Yes	S_Shore	chr14			0.264706118113948	-0.156764773426838	0.0050666133075659	-0.0162340392750716
cg06440227	0.491371303194141	0.000251615847330967	0.11168550676787	No	No	OpenSea	chr20	LINC01441	TSS1500	0.306230419918564	0.114402376962038	0.0050666133075659	0.0120353718277989
cg26358165	0.519304593921987	0.000251631748818267	0.11168550676787	Yes	No	OpenSea	chr6			0.276617403100378	0.118244769081917	0.0050666133075659	0.0132865564380581
cg09331790	-0.273162593943072	0.00025174371151851	0.11168550676787	Yes	Yes	OpenSea	chr11			0.228376322606977	-0.206975554053596	0.0050666133075659	-0.0230468628434234
cg09291095	0.373749332755518	0.000251964825457196	0.11168550676787	No	No	OpenSea	chr5	FBXL7;FBXL7	Body;5'UTR	0.350898209317	0.130663062825648	0.00522661068434744	0.0155541760051592
cg24038762	0.476386145786614	0.000252130305984229	0.11168550676787	No	No	OpenSea	chr1			0.362255025067339	0.117694505728093	0.0050666133075659	0.00904515109747583
cg13185316	-0.430777037758329	0.000252525991866865	0.11168550676787	Yes	Yes	OpenSea	chr12	HMGA2;HMGA2;HMGA2;HMGA2	Body;Body;Body;Body	0.245551911345281	-0.134850557954928	0.0050666133075659	-0.00849579321204567
cg14449552	0.480577421243445	0.000252916972376667	0.11168550676787	Yes	No	S_Shore	chr17	TEX2;TEX2	TSS1500;TSS1500	0.328270913770892	0.118367447362736	0.0050666133075659	0.0104742481999295
cg05569328	-0.326711591167102	0.000253179540493694	0.11168550676787	Yes	No	N_Shelf	chr6	TNXB	Body	0.162503836532339	-0.1807445427297	0.0050666133075659	-0.018316960041227
cg22291850	-0.674881821201061	0.000253247684508237	0.11168550676787	Yes	No	N_Shore	chr20	DUSP15;DUSP15;DUSP15	5'UTR;Body;5'UTR	0.359893527222065	-0.0742675612934751	0.00567616299633012	-0.0108799619871116
cg22088905	-0.257734387859102	0.000253320288892022	0.11168550676787	Yes	No	OpenSea	chr8			0.147639719642529	-0.240306158201434	0.0050666133075659	-0.0168665818946631
cg20485084	0.665104558884025	0.000253367268021714	0.11168550676787	Yes	No	S_Shelf	chr1	FGR;FGR;FGR	Body;Body;Body	0.410424671648844	0.0922052863172653	0.0050666133075659	0.00342675766735411
cg22118510	-0.521356490853394	0.000253380621127742	0.11168550676787	No	No	OpenSea	chr10			0.375750189489381	-0.102113997424152	0.0050666133075659	-0.00957334850440342
cg21031875	0.378126948367966	0.000253616940135077	0.11168550676787	Yes	No	OpenSea	chr10	DNMBP;DNMBP-AS1	Body;Body	0.17432999245689	0.16471504554927	0.0050666133075659	0.0118778985791369
cg04015186	-0.231687662488627	0.000254232050387006	0.11168550676787	Yes	Yes	OpenSea	chr3	MCF2L2	Body	0.251957109298909	-0.247955041507198	0.0050666133075659	-0.0270192970314974
cg26175483	0.390065180168442	0.000254284317541243	0.11168550676787	Yes	No	OpenSea	chr6	DKFZp451B082	Body	0.404668159514293	0.141483696146234	0.0050666133075659	0.00877043783166731
cg14017254	-0.496454504012651	0.000254380045924817	0.11168550676787	Yes	No	OpenSea	chr9	FAM125B	Body	0.39766457270807	-0.112123941917553	0.0050666133075659	-0.00416895479420487
cg04262640	0.50072040939087	0.000254627837595213	0.11168550676787	No	No	OpenSea	chr7	TAS2R16	TSS1500	0.370509154223911	0.124167860805967	0.0050666133075659	0.0164199939759531
cg01811856	0.369174673393871	0.000254715397231682	0.11168550676787	No	Yes	OpenSea	chr8			0.154125364389195	0.160056777787192	0.0050666133075659	0.020757632541212
cg02116768	-0.242396516648327	0.000254716389131534	0.11168550676787	Yes	No	N_Shore	chr17	FOXK2	Body	0.384652714759909	-0.222883872497914	0.0050666133075659	-0.0296681823326213
cg03104970	0.62784306967824	0.000254810122031869	0.11168550676787	No	No	OpenSea	chr7	IKZF1;IKZF1;IKZF1;IKZF1;IKZF1;IKZF1;IKZF1;IKZF1;IKZF1;IKZF1;IKZF1;IKZF1;IKZF1;IKZF1;IKZF1;IKZF1;IKZF1	Body;Body;Body;Body;Body;Body;Body;Body;Body;Body;Body;Body;Body;Body;Body;Body;Body	0.318903919910717	0.0835714459044004	0.0050666133075659	0.0100920426720146
cg18426908	0.555471889030674	0.000254811517057644	0.11168550676787	Yes	No	OpenSea	chr10			0.26909405952779	0.113342035166864	0.0050666133075659	0.00755428273678538
cg16479923	0.37109201059306	0.000255082509130326	0.11168550676787	Yes	No	OpenSea	chr6			0.0847994266649002	0.154705651660278	0.0050666133075659	0.0133208061530228
cg19274924	0.39172839809232	0.000255115238561751	0.11168550676787	Yes	No	OpenSea	chr4	SEPT11;SEPT11	5'UTR;Body	0.15046402972673	0.143324370918905	0.0050666133075659	0.0171000781356078
cg23958151	0.494972722857841	0.000255230284039967	0.11168550676787	Yes	No	OpenSea	chr6	PACRG;PACRG;PACRG	Body;Body;Body	0.36896074244307	0.117180913122842	0.0050666133075659	0.0154727939702132
cg10536270	-0.57350235834279	0.000255544064755329	0.11168550676787	Yes	No	OpenSea	chr1			0.379101597420524	-0.0984080557000852	0.0050666133075659	-0.0135573325679959
cg18735089	0.258240170900503	0.000255850139762393	0.11168550676787	Yes	No	N_Shelf	chr7	SMURF1;SMURF1	Body;Body	0.319262728218062	0.22559386322431	0.0050666133075659	0.0191270335812405
cg26133217	-0.373135447159067	0.000255952342212968	0.11168550676787	Yes	No	OpenSea	chr2	DIS3L2	Body	0.34247163086553	-0.143478510093032	0.0050666133075659	-0.0135143187276796
cg24869879	0.488977140251485	0.000256010268139197	0.11168550676787	Yes	No	OpenSea	chr2			0.301710501966247	0.118450884829411	0.0050666133075659	0.0068484050341695
cg12479878	-0.310639047169501	0.000256142667226082	0.11168550676787	Yes	No	Island	chr1	HLX	Body	0.405129384678556	-0.18769186780823	0.0050666133075659	-0.007864879883374
cg23721083	-0.299643980945002	0.000256360838735527	0.11168550676787	Yes	No	OpenSea	chr15	ITGA11	Body	0.304170049539332	-0.192332459710597	0.0050666133075659	-0.00862530096178875
cg06384827	0.354986801639029	0.000256413381947217	0.11168550676787	Yes	No	OpenSea	chr8			0.265168689439904	0.163555932730799	0.0050666133075659	0.0122693109838318
cg12742199	0.472482142665892	0.00025655403155491	0.11168550676787	No	No	OpenSea	chr1	PADI2	Body	0.359749551241742	0.125763358105791	0.0050666133075659	0.00882547627826136
cg06905789	0.396424542615116	0.000256741088027808	0.11168550676787	Yes	No	S_Shore	chr14	BCL11B;BCL11B;BCL11B;BCL11B	Body;Body;Body;Body	0.209183857367323	0.143424883037142	0.0050666133075659	0.0222904798861686
cg14853840	0.327663897711573	0.000256977204973323	0.11168550676787	Yes	No	OpenSea	chr1			0.0522494753415201	0.190381525815036	0.0050666133075659	0.0205832108656905
cg12857063	0.353885255332201	0.000257042377694673	0.11168550676787	No	No	OpenSea	chr8			0.278502214878631	0.169167259164243	0.0050666133075659	0.0144080209946119
cg19201767	-0.291700972990468	0.000257071840732905	0.11168550676787	Yes	Yes	OpenSea	chr8			0.191187073955528	-0.188292008929891	0.0050666133075659	-0.0239402791139999
cg12882572	-0.320318263107424	0.000257630151706712	0.11168550676787	Yes	No	S_Shore	chr17	DUSP14	5'UTR	0.136671347893002	-0.192357895220897	0.0050666133075659	-0.024120157937483
cg04845880	0.453589222251463	0.000257936516116456	0.11168550676787	No	No	OpenSea	chr12			0.325681467514027	0.124413200903227	0.0050666133075659	0.0207208768098439
cg15324331	0.345729590764211	0.0002579761026022	0.11168550676787	No	No	OpenSea	chr10			0.275474738302922	0.182902978792796	0.0050666133075659	0.0122859271865062
cg26371986	-0.302591802939371	0.000258534060018959	0.11168550676787	Yes	No	OpenSea	chr16	C16orf95;C16orf95;C16orf95	3'UTR;3'UTR;Body	0.174260099519997	-0.204990581767483	0.0050666133075659	-0.0159056242886217
cg01654127	-0.339887048133118	0.000258642287248108	0.11168550676787	Yes	No	N_Shore	chr1	UCK2	TSS1500	0.217069240038674	-0.174036102679921	0.0050666133075659	-0.0207068036351744
cg24094122	0.267931043474769	0.000258670742889718	0.11168550676787	Yes	No	OpenSea	chr2	DPP4	Body	0.205025940453755	0.225782200478333	0.0050666133075659	0.021731051746615
cg06087428	0.426635456519183	0.000258856917467092	0.11168550676787	Yes	No	OpenSea	chr22	CELSR1	Body	0.196365258940183	0.150878544939676	0.0050666133075659	0.0142126249881414
cg06695980	0.463945299799696	0.00025891365074588	0.11168550676787	Yes	No	OpenSea	chr5			0.336631926587348	0.117966596717976	0.00508404519155797	0.00971650900234722
cg15729307	0.462596952692614	0.000259060159254415	0.11168550676787	No	No	OpenSea	chr18	BRUNOL4;BRUNOL4;BRUNOL4;BRUNOL4	Body;Body;Body;Body	0.381331479437203	0.136355475408116	0.0050666133075659	0.0129215357872394
cg14128623	0.448128013018538	0.000259505228456599	0.11168550676787	Yes	Yes	OpenSea	chr11			0.145317438887707	0.138897919549969	0.0050666133075659	0.0120075919010385
cg27205259	0.307180441678369	0.000259712835359086	0.11168550676787	Yes	No	OpenSea	chr9			0.215692843397339	0.196742940072896	0.0050666133075659	0.0171076027372787
cg19680881	0.463465993005818	0.000260390007012726	0.11168550676787	No	No	OpenSea	chr20	SLC13A3;SLC13A3	5'UTR;5'UTR	0.230106621254081	0.139585274155723	0.0050666133075659	0.0123287086559787
cg03259445	0.306509565657258	0.000260477931674357	0.11168550676787	Yes	Yes	OpenSea	chr8	SLA;SLA;TG;SLA;SLA;SLA	Body;Body;Body;Body;Body;5'UTR	0.203539364498992	0.187089523798588	0.0050666133075659	0.0204613059900048
cg23156711	0.356238275576809	0.000260598934780396	0.11168550676787	No	No	OpenSea	chr15	ALPK3	Body	0.157162948429972	0.171070197764193	0.0050666133075659	0.0149783742537056
cg10687129	0.669313475019816	0.000260628351511054	0.11168550676787	Yes	No	OpenSea	chr3	MGLL;MGLL;MGLL	Body;Body;Body	0.329028803633829	0.0915233959474199	0.0050666133075659	0.0149064512910895
cg07248315	0.376064085910095	0.000260829239198335	0.11168550676787	Yes	No	OpenSea	chr15			0.36764374321609	0.149391955937156	0.0050666133075659	0.022765520546196
cg23304298	-0.271690840375031	0.000261015254738713	0.11168550676787	Yes	No	N_Shore	chr14			0.364188001665858	-0.224678547037932	0.0050666133075659	-0.0382774170575352
cg04952934	0.313978429366108	0.000261015648055359	0.11168550676787	Yes	No	OpenSea	chr11			0.213419908996468	0.188689249305899	0.0050666133075659	0.0238111633763649
cg10466178	0.41338143177656	0.000261240998929445	0.11168550676787	Yes	No	OpenSea	chr15	USP3;USP3;USP3;USP3	Body;Body;Body;Body	0.236171543112525	0.148352061563077	0.0050666133075659	0.0109080795813461
cg01165997	0.51807077905464	0.000261312313171361	0.11168550676787	No	No	OpenSea	chr2			0.184075226654151	0.125207048729409	0.0050666133075659	0.0177021090575989
cg01423773	0.314655769322791	0.000261474645454269	0.11168550676787	No	No	OpenSea	chr7			0.23667432963081	0.173838061653353	0.0050666133075659	0.0225104744056213
cg09287834	0.336011497332126	0.000262028378985978	0.11168550676787	Yes	No	OpenSea	chr1	SLC30A7;SLC30A7	Body;Body	0.330649038634053	0.147376373743648	0.00560556854175603	0.0124798324454525
cg14098846	0.500702598292129	0.000262082055623031	0.11168550676787	Yes	No	OpenSea	chr1	LYST;LYST	Body;5'UTR	0.221066475036401	0.124594473017325	0.0050666133075659	0.0213681686688086
cg07801272	-0.309533210407022	0.00026237197494594	0.11168550676787	Yes	No	N_Shore	chr16	NME4;NME4;NME4;NME4;NME4;NME4;NME4	TSS1500;TSS1500;TSS1500;TSS1500;TSS1500;TSS1500;TSS1500	0.363954631043342	-0.172554901485583	0.0050666133075659	-0.0197016160334442
cg15661753	-0.202318234033467	0.00026248892287262	0.11168550676787	Yes	No	N_Shore	chr12			0.190447056593091	-0.291875916420678	0.0050666133075659	-0.0286753349132864
cg10185377	0.444769747478575	0.000262514535389739	0.11168550676787	Yes	Yes	OpenSea	chr15	ARNT2	Body	0.0845342917996494	0.139349058977467	0.0050666133075659	0.0146650712151315
cg22234665	-0.233415230588394	0.000262652557887949	0.11168550676787	Yes	No	OpenSea	chr3	CMTM6	Body	0.394187494848723	-0.246807489491106	0.0050666133075659	-0.0388754030987279
cg12647246	-0.365142821114416	0.000262741238040464	0.11168550676787	Yes	No	OpenSea	chr2			0.17515673780307	-0.157709002287106	0.0050666133075659	-0.0132173885154128
cg00377691	-0.37931490038903	0.00026297160517493	0.11168550676787	Yes	No	OpenSea	chr2			0.104535482407462	-0.163578780902849	0.0050666133075659	-0.00525198102214164
cg14524140	-0.253465772287685	0.000263213296475361	0.11168550676787	Yes	Yes	OpenSea	chr15	ATP8B4;ATP8B4;ATP8B4;ATP8B4	Body;Body;Body;Body	0.208083726603793	-0.220158408275619	0.0050666133075659	-0.0192739844739138
cg24963735	0.271399113319001	0.000263230186197931	0.11168550676787	No	No	OpenSea	chr22	GRAP2;GRAP2;GRAP2;GRAP2	TSS1500;TSS1500;TSS1500;5'UTR	0.295594957023226	0.196292833647069	0.0050666133075659	0.0182072378698744
cg16383109	-0.529564751552736	0.000263490332632967	0.11168550676787	Yes	No	N_Shore	chr16	MPG	TSS1500	0.0877964581162584	-0.120026744339783	0.0050666133075659	-0.00893709331117684
cg17463998	-0.395158410624444	0.000263492124261914	0.11168550676787	Yes	No	S_Shore	chr1	GLUL;GLUL;GLUL	TSS1500;TSS1500;TSS1500	0.33549714081366	-0.146212503640789	0.0050666133075659	-0.0186960369611202
cg22008026	-0.570807251265699	0.000263530891991717	0.11168550676787	Yes	No	Island	chr4	DCHS2;DCHS2	TSS1500;TSS1500	0.43692697172044	-0.10040003175995	0.0050666133075659	-0.00613831838727431
cg14130998	0.544050471982435	0.000263822089675728	0.11168550676787	Yes	No	OpenSea	chr17			0.135401675968504	0.106892114151892	0.0050666133075659	0.013030224651808
cg23536855	-0.3186833925785	0.000264171473065765	0.11168550676787	Yes	Yes	OpenSea	chr2	IL1RN;IL1RN;IL1RN	5'UTR;Body;Body	0.305873403982293	-0.172202002859899	0.0050666133075659	-0.00918856131540441
cg19738820	0.425036074611368	0.000264264782805862	0.11168550676787	No	No	OpenSea	chr1			0.348043328543068	0.132931316521999	0.0050666133075659	0.012138087736899
cg22550273	0.43002028541363	0.000264425865410228	0.11168550676787	No	No	OpenSea	chr6			0.402831639467569	0.13387361637276	0.0050666133075659	0.0161647957328462
cg13524022	0.373822638772419	0.000264518852665546	0.11168550676787	Yes	No	OpenSea	chr1	KCNK1	Body	0.377572750229608	0.16244064373327	0.0050666133075659	0.0202809818663294
cg15941598	0.38942793936855	0.000265186461476589	0.11168550676787	Yes	No	OpenSea	chr3	NXPE3;NXPE3	Body;Body	0.21518406132119	0.154004549588487	0.0050666133075659	0.012578706713102
cg17572695	0.455877759173545	0.000265552910222137	0.11168550676787	No	No	OpenSea	chr3			0.10524629509943	0.133498596104472	0.0050666133075659	0.0168675935810432
cg17001328	-0.537533775648691	0.000265635579698536	0.11168550676787	Yes	Yes	S_Shore	chr19			0.275703323177059	-0.10614289590206	0.0050666133075659	-0.0183526994144791
cg16490202	-0.516093644963405	0.000265950447814944	0.11168550676787	Yes	Yes	N_Shore	chr17	VAT1	Body	0.167919760914568	-0.11759423350423	0.0050666133075659	-0.00907864786675797
cg10580599	-0.240748684978475	0.000266260858718652	0.11168550676787	Yes	No	OpenSea	chr14	MIA2	TSS1500	0.197709176197187	-0.244422594509022	0.0050666133075659	-0.0256456700334236
cg05127574	0.336671152066765	0.000266458434296768	0.11168550676787	Yes	No	OpenSea	chr8	SNTB1	Body	0.252382812031456	0.170194771374514	0.0050666133075659	0.0186792357463405
cg04550371	-0.36558115476873	0.000266813477330713	0.11168550676787	Yes	No	OpenSea	chr5			0.353743033950934	-0.145827577857831	0.0050666133075659	-0.0162185751205491
cg14866108	-0.323766914624929	0.000267181479997914	0.11168550676787	Yes	No	OpenSea	chr1			0.171918087478108	-0.184106543505878	0.0050666133075659	-0.0150574145673339
cg04384914	0.475213969205852	0.000267247884867846	0.11168550676787	Yes	No	OpenSea	chr14	RAD51L1;RAD51L1;RAD51L1	Body;Body;Body	0.293857255075783	0.121844975025704	0.0050666133075659	0.0066376061390917
cg11540391	0.408481188914351	0.000267692965186689	0.11168550676787	Yes	Yes	OpenSea	chr17			0.34089946675309	0.145395901404016	0.0050666133075659	0.0126686511845685
cg11088672	-0.321921117735988	0.000267745276520576	0.11168550676787	Yes	No	OpenSea	chr4			0.216471501158657	-0.167954200414125	0.0050666133075659	-0.0217033784109867
cg12496988	-0.287278850240844	0.000267778569125965	0.11168550676787	No	No	S_Shore	chr12	DCTN2;DCTN2;DCTN2	TSS1500;TSS1500;TSS1500	0.190647110037971	-0.198286211159908	0.0050666133075659	-0.0143550838617468
cg05146046	-0.420470345533574	0.000267889277857561	0.11168550676787	Yes	No	N_Shore	chr3	NT5DC2;NT5DC2	Body;Body	0.116349947001501	-0.145025816430987	0.0050666133075659	-0.0190470396231832
cg24382276	0.477649299892092	0.00026799972722808	0.11168550676787	No	No	OpenSea	chr15			0.240312471631692	0.132824520310304	0.0050666133075659	0.0164800511350632
cg07638479	-0.891694914296129	0.000268304525165871	0.11168550676787	Yes	No	Island	chr4	SHISA3	Body	0.409987855570001	-0.0746449666533019	0.0050666133075659	-0.00453276753594729
cg21603615	-0.447379682489448	0.000268384983124958	0.11168550676787	Yes	No	Island	chr2			0.166588803821503	-0.121675870948054	0.0050666133075659	-0.00534484246674241
cg00848997	-0.353517996773346	0.000268402741921662	0.11168550676787	Yes	No	OpenSea	chr7	LIMK1;LIMK1	Body;Body	0.244248165606741	-0.163673978445798	0.0050666133075659	-0.0184648577925883
cg26572165	0.721838047241925	0.00026865394849503	0.11168550676787	No	No	OpenSea	chr1	CD244;CD244;CD244	Body;Body;Body	0.117070720762261	0.0589548996842005	0.00997506710068616	0.0031542048564307
cg01921120	0.470653717986131	0.00026879114394651	0.11168550676787	No	No	OpenSea	chr6			0.411159009086822	0.111282812200471	0.00507403631082421	0.00871084761153662
cg02384792	-0.300097303470853	0.000268977634235276	0.11168550676787	Yes	Yes	OpenSea	chr10			0.318591451051081	-0.190605362282556	0.0050666133075659	-0.0188668673535978
cg23840053	-0.3736994604373	0.000269070110502479	0.11168550676787	No	No	OpenSea	chr4	FGFBP1	TSS1500	0.223473319154955	-0.154290451757852	0.0050666133075659	-0.0136940749477506
cg07520810	0.558890419917941	0.000269160491708869	0.11168550676787	Yes	No	OpenSea	chr10	ARID5B	Body	0.372945460220049	0.086016285028243	0.00797841880383496	0.0146809008532317
cg05034363	-0.291667501042044	0.000269271835462873	0.11168550676787	Yes	No	OpenSea	chr7	CCL24	TSS200	0.197919106199211	-0.196177662007723	0.0050666133075659	-0.010842691459875
cg20593353	0.481447491572938	0.000269298778713647	0.11168550676787	Yes	No	OpenSea	chr12			0.427458796072284	0.106420841808726	0.0052075825729297	0.0123522399190685
cg02168685	-0.324505774287347	0.00026931828527558	0.11168550676787	Yes	No	N_Shelf	chr1	NAV1;IPO9-AS1	Body;Body	0.211071618203188	-0.181688760135829	0.0050666133075659	-0.0159267095596517
cg01463768	-0.254517136702213	0.000269375752602689	0.11168550676787	Yes	No	OpenSea	chr1	SLC44A3;SLC44A3;SLC44A3;SLC44A3;SLC44A3;SLC44A3;SLC44A3	Body;Body;Body;Body;Body;Body;Body	0.276565628205928	-0.22055997011212	0.0050666133075659	-0.0194672767934676
cg07249152	-0.351091587355839	0.000269479505113801	0.11168550676787	Yes	Yes	OpenSea	chr2	LINC00299	Body	0.23029805642869	-0.163668411180578	0.0050666133075659	-0.0216794777068786
cg11169848	-0.250118796061898	0.000269584889836828	0.11168550676787	Yes	No	S_Shore	chr11	LOC100130987;CLCF1;CLCF1	Body;TSS1500;TSS1500	0.235415391822656	-0.225900515869091	0.0050666133075659	-0.0252004360960948
cg11099984	0.518269832375418	0.000269651565545249	0.11168550676787	Yes	Yes	OpenSea	chr18	BCL2	Body	0.114518593143208	0.112556648404826	0.0050666133075659	0.019500476738008
cg10894527	0.49770257771108	0.000269745820172312	0.11168550676787	Yes	No	OpenSea	chr12	ETV6;RNU6-19P	Body;Body	0.353758912172384	0.104224513281377	0.0050666133075659	0.00972535561373788
cg19734792	-0.272388047386789	0.000269858114068043	0.11168550676787	Yes	No	OpenSea	chr3	LRRFIP2;LRRFIP2;LRRFIP2;LRRFIP2	5'UTR;5'UTR;5'UTR;5'UTR	0.220384500630162	-0.219346256145193	0.0050666133075659	-0.017030094886416
cg15154628	-0.452274890424095	0.000269873253661009	0.11168550676787	No	No	OpenSea	chr7	CCDC146	Body	0.261060438634467	-0.135845305109056	0.0050666133075659	-0.0130008699056321
cg09747509	-0.490778106172374	0.000270107068399828	0.11168550676787	No	No	N_Shore	chr4	THEGL	TSS1500	0.200725026482683	-0.117358895891175	0.0050666133075659	-0.00770408947214779
cg25104107	0.512964963532889	0.000270304987083828	0.11168550676787	No	No	N_Shore	chr1	KPRP	5'UTR	0.402321028675661	0.121240708963647	0.0050666133075659	0.00856443106879834
cg26057969	-0.348517777213448	0.000270306480945632	0.11168550676787	Yes	No	S_Shore	chr3	TPRA1;TPRA1	TSS1500;TSS1500	0.268322259521977	-0.158109485407916	0.0050666133075659	-0.0138178413476935
cg07832271	0.640276003371008	0.000270440153106242	0.11168550676787	Yes	Yes	OpenSea	chr13	MIR548AN	Body	0.369064408739872	0.090104387549169	0.0050666133075659	0.0148006702404829
cg07033513	0.501450024800834	0.000270547315141244	0.11168550676787	No	No	N_Shelf	chr21			0.412368668003205	0.109274857385871	0.0050666133075659	0.00971688677184834
cg19962349	0.344093872532	0.000270675806724518	0.11168550676787	Yes	No	OpenSea	chr5	PAIP1;PAIP1;PAIP1	Body;Body;Body	0.122757021880629	0.174226568311933	0.0050666133075659	0.0230726067756533
cg17163592	0.785847859376411	0.000270731048274892	0.11168550676787	No	No	N_Shelf	chr21	U2AF1;U2AF1;U2AF1	5'UTR;Body;Body	0.28470423915285	0.0723647857071318	0.0050666133075659	0.0097425561629878
cg23413956	-0.300613541747763	0.000270831174179984	0.11168550676787	Yes	Yes	OpenSea	chr16			0.0960505560172113	-0.20828911614899	0.0050666133075659	-0.0162511062445364
cg12374527	-0.468150537413826	0.000270886688644685	0.11168550676787	Yes	No	OpenSea	chr14	RGS6;RGS6;RGS6;RGS6;RGS6;RGS6;RGS6;RGS6;RGS6;RGS6	5'UTR;5'UTR;5'UTR;5'UTR;5'UTR;5'UTR;5'UTR;5'UTR;5'UTR;5'UTR	0.323409935628751	-0.115430100045745	0.0050666133075659	-0.0144320041454518
cg14837015	0.561003738095872	0.000271239532764419	0.11168550676787	No	No	N_Shelf	chr6			0.285225640425741	0.105593416134474	0.0050666133075659	0.00772609578891859
cg11453085	-0.359341325670497	0.000271282482233722	0.11168550676787	Yes	No	OpenSea	chr20			0.223375972851064	-0.161673576582963	0.0050666133075659	-0.0137059265244766
cg16379731	-0.24107373441653	0.000271455248218011	0.11168550676787	Yes	No	OpenSea	chr11	C11orf49;C11orf49;C11orf49;C11orf49;C11orf49;C11orf49;C11orf49	Body;Body;Body;Body;Body;Body;Body	0.181536447928817	-0.236646650730955	0.0050666133075659	-0.0312828406051904
cg23015991	0.564737879567535	0.00027147571107751	0.11168550676787	Yes	No	OpenSea	chr12	PDE3A	Body	0.375482145430712	0.0878351243701862	0.00531537940838952	0.012387968953922
cg06791501	0.339514231184912	0.000271480935881618	0.11168550676787	Yes	No	OpenSea	chr3	PXYLP1;PXYLP1;PXYLP1	5'UTR;5'UTR;5'UTR	0.209832449482583	0.153408098046025	0.0050666133075659	0.0193581160819065
cg23953684	-0.440261078359491	0.000272049401933209	0.11168550676787	Yes	No	OpenSea	chr5	TENM2	Body	0.215252393691368	-0.12759580472662	0.0050666133075659	-0.00618278908189067
cg16410906	-0.339603869999327	0.00027270241981524	0.11168550676787	Yes	No	OpenSea	chr4			0.262231086775344	-0.161043597975014	0.0050666133075659	-0.0156259931097152
cg00441725	-0.443359836455797	0.000272744375762913	0.11168550676787	No	No	OpenSea	chr11	EHF;EHF	TSS1500;TSS1500	0.193878715151862	-0.13734834967235	0.0050666133075659	-0.00847979721488155
cg03796249	-0.587299645040739	0.000272843842578193	0.11168550676787	Yes	No	Island	chr6	ARFGEF3	TSS1500	0.310817601932357	-0.0977390079316871	0.0050666133075659	-0.00421509465583363
cg13917125	0.520337778359397	0.00027297112319047	0.11168550676787	No	No	OpenSea	chr5			0.396704472094025	0.098296038622142	0.00597478642120656	0.00557358397963392
cg12612082	-0.320985895346245	0.000273060778568698	0.11168550676787	No	No	OpenSea	chr20			0.316022787412724	-0.181700979764427	0.0050666133075659	-0.00727351413929667
cg00679520	0.322481174496381	0.000273085650048989	0.11168550676787	Yes	No	OpenSea	chr12	PPM1H	Body	0.249166305273783	0.181570530629055	0.0050666133075659	0.0126557192282906
cg19315922	-0.40044835161247	0.000273127697702171	0.11168550676787	No	Yes	OpenSea	chr6			0.358717070194545	-0.122464964794821	0.00507403631082421	-0.00498601967442982
cg06705237	-0.355498128872215	0.00027329080381658	0.11168550676787	Yes	No	S_Shore	chr9	FBP1;FBP1	TSS200;TSS1500	0.176480414540939	-0.145539854515975	0.00507746088211651	-0.0252146576650868
cg26009582	-0.312311883403409	0.000273295297895921	0.11168550676787	Yes	Yes	OpenSea	chr2	MREG	Body	0.115475174392006	-0.198120975709379	0.0050666133075659	-0.0204323840799695
cg07583615	0.413884583880342	0.00027332802391856	0.11168550676787	Yes	No	OpenSea	chr12			0.206773367325311	0.135749487659317	0.0050666133075659	0.0174076532071422
cg13976988	0.431821381802456	0.00027346576463055	0.11168550676787	No	No	OpenSea	chr5			0.286351228348173	0.134597315075184	0.0050666133075659	0.0122447393228498
cg02099709	0.502321173117575	0.000273532174393908	0.11168550676787	Yes	No	OpenSea	chr21	TMPRSS3;TMPRSS3;TMPRSS3;TMPRSS3	Body;Body;Body;Body	0.330090479008613	0.101732083317989	0.00515619443835677	0.0130746488350677
cg18701351	-0.510921447435726	0.000273535548642932	0.11168550676787	Yes	No	N_Shore	chr16	TUBB3;TUBB3	TSS1500;TSS200	0.100699865318425	-0.116921432241474	0.0050666133075659	-0.00530990313411102
cg07036378	0.373239113515502	0.000273570881309823	0.11168550676787	Yes	No	OpenSea	chr6			0.253910892196499	0.15701255554882	0.0050666133075659	0.0184335438440335
cg26847850	-0.378981900916679	0.000273801610713517	0.11168550676787	Yes	No	S_Shore	chr2	CYBRD1;CYBRD1	Body;Body	0.397056724966594	-0.127209371136268	0.00536414385173098	-0.0093330030909044
cg11827271	-0.347096090444531	0.000273951186272974	0.11168550676787	Yes	Yes	OpenSea	chr8	CCAT1	Body	0.235562630685935	-0.166855476681232	0.0050666133075659	-0.0214575774971406
cg02699834	0.782374231379212	0.000273970506205916	0.11168550676787	Yes	No	OpenSea	chr12	KRT2	Body	0.393459247974539	0.0599189281895064	0.0105856104523266	0.00833855066739464
cg20790540	0.481286949290801	0.000274083530036084	0.11168550676787	No	No	OpenSea	chr6	PTCRA	Body	0.219912724665202	0.11861115226679	0.0050666133075659	0.00725286162790972
cg02923224	0.271782194417524	0.000274222159408054	0.11168550676787	Yes	No	OpenSea	chr3	FHIT;FHIT	Body;Body	0.295363371664723	0.202127337922258	0.0050666133075659	0.0147057599539898
cg00070868	-0.338089776501595	0.000274321806149629	0.11168550676787	No	No	OpenSea	chr22	PPP6R2;PPP6R2;PPP6R2;PPP6R2	Body;Body;Body;Body	0.332899828785993	-0.15999165455154	0.0050666133075659	-0.01834698912367
cg08777813	-0.407294220954021	0.000274491052360944	0.11168550676787	Yes	No	S_Shore	chr13			0.145578032504118	-0.147180780711921	0.0050666133075659	-0.0156871353781079
cg01115116	0.322315167100827	0.000274821572020658	0.11168550676787	Yes	No	OpenSea	chr10	KIAA1462	Body	0.327190789239381	0.184541021011141	0.0050666133075659	0.0136013053404015
cg16288834	0.305107343258767	0.000274901796657307	0.11168550676787	Yes	No	OpenSea	chr17	RFFL;RAD51L3-RFFL	Body;Body	0.294617444283468	0.197093891651882	0.0050666133075659	0.0189045151670607
cg21681637	0.394851347347416	0.000274999884252105	0.11168550676787	Yes	No	OpenSea	chr2			0.298422690364593	0.143476383938814	0.0050666133075659	0.0177221626638945
cg22595420	0.32769653692927	0.000275467935788196	0.11168550676787	No	No	OpenSea	chr10	RPEL1	TSS1500	0.243863609805598	0.180212817759938	0.0050666133075659	0.0288107171924979
cg05027032	-0.299410029843031	0.000275471673011608	0.11168550676787	Yes	Yes	N_Shelf	chr5			0.151523411903976	-0.183441027947412	0.0050666133075659	-0.0148760934154249
cg09556279	-0.351208844180387	0.000275531211123861	0.11168550676787	Yes	No	OpenSea	chr19			0.207561095776273	-0.17332639730641	0.0050666133075659	-0.0059419814579165
cg08827804	0.424781555427182	0.000275699843108813	0.11168550676787	Yes	No	OpenSea	chr17			0.178123290441528	0.152372397964162	0.0050666133075659	0.0230652183180413
cg16547038	0.351033119823579	0.000275773478101941	0.11168550676787	Yes	No	OpenSea	chr8	ZFAT;ZFAT;ZFAT;ZFAT;ZFAT;ZFAT;ZFAT	Body;Body;Body;Body;Body;Body;Body	0.363491997900331	0.1598373470314	0.0050666133075659	0.0132252863762177
cg27058077	-0.324299447610741	0.000275853050681424	0.11168550676787	Yes	No	OpenSea	chr1			0.0935873187344385	-0.170175179685248	0.0050666133075659	-0.0277466162269905
cg17550784	-0.649441402400256	0.000275980659011316	0.11168550676787	Yes	No	S_Shelf	chr19	LOC284454;MIR27A;MIR24-2;MIR23A	TSS1500;TSS200;TSS1500;Body	0.24974139963986	-0.0962321365274507	0.0050666133075659	-0.00587064430542848
cg22927063	0.288551926503202	0.000276006232343902	0.11168550676787	Yes	No	OpenSea	chr3			0.333965453094267	0.201103200112226	0.0050666133075659	0.0176166681001346
cg09732702	0.354379921130673	0.000276148750812905	0.11168550676787	Yes	No	OpenSea	chr8	CCDC26;CCDC26;CCDC26;CCDC26	Body;Body;Body;Body	0.392055989689179	0.152158639038251	0.0050666133075659	0.0106051588194349
cg21082028	-0.238914565559416	0.000276299260322519	0.11168550676787	Yes	No	Island	chr17			0.219689443240511	-0.249796729888628	0.0050666133075659	-0.031401727572778
cg19143283	-0.265601524780426	0.000276416422503868	0.11168550676787	Yes	No	OpenSea	chr21	C21orf62-AS1;C21orf62-AS1	Body;Body	0.261658624634913	-0.20793906529645	0.0050666133075659	-0.0328015404531325
cg27291904	0.308171989144083	0.000276778622706435	0.11168550676787	Yes	No	OpenSea	chr17	KSR1	5'UTR	0.302236396868415	0.189374196561134	0.0050666133075659	0.0204504647544607
cg15288779	0.514263320913407	0.000276815356387323	0.11168550676787	No	No	N_Shore	chr15	RGMA;RGMA;RGMA;RGMA;RGMA;RGMA	3'UTR;3'UTR;3'UTR;3'UTR;3'UTR;3'UTR	0.401662847368448	0.114624509614615	0.0050666133075659	0.00787643730941245
cg19694349	-0.353192683472522	0.000276848162604338	0.11168550676787	Yes	No	N_Shore	chr19	ATP13A1	Body	0.402420008903385	-0.148958125096443	0.0050666133075659	-0.00796497009170768
cg21902429	-0.319947623761014	0.000276904645056227	0.11168550676787	Yes	No	OpenSea	chr14			0.140674240674211	-0.18223565349049	0.0050666133075659	-0.0257767822343726
cg04669907	-0.362714805583485	0.000277269151594664	0.11168550676787	Yes	Yes	OpenSea	chr1			0.350071044987216	-0.15245959195067	0.0050666133075659	-0.00861236037693434
cg11451379	-0.318332036195194	0.000277301767039168	0.11168550676787	Yes	No	N_Shore	chr1	EDARADD;EDARADD	TSS1500;TSS1500	0.257657663952279	-0.183419545389782	0.0050666133075659	-0.0119204725215241
cg22867063	-0.422450120946912	0.000277464493925296	0.11168550676787	Yes	No	Island	chr11	ZNF214;NLRP14;ZNF214	5'UTR;TSS200;1stExon	0.374862118793918	-0.126430438166434	0.0050666133075659	-0.0070628492232251
cg02279396	-0.46950376966316	0.000277489367487551	0.11168550676787	Yes	No	S_Shore	chr9	SAPCD2	TSS1500	0.277668888807459	-0.12975742235808	0.0050666133075659	-0.0153244490214365
cg05174147	0.508934640255209	0.00027784463040808	0.11168550676787	No	No	OpenSea	chr3			0.380551247841439	0.108838895863411	0.0050666133075659	0.00743620336747952
cg16122072	-0.460595792080605	0.000277977571478093	0.11168550676787	No	No	Island	chr17	BHLHA9	TSS200	0.384186026173154	-0.130296144984787	0.0050666133075659	-0.0134082252571966
cg00366435	0.248849509488891	0.000278329155229528	0.11168550676787	Yes	No	OpenSea	chr12			0.202323717759869	0.231658379995545	0.0050666133075659	0.0184884801370777
cg13614715	0.384266691532166	0.000278330583522289	0.11168550676787	No	No	OpenSea	chr1			0.231848338335609	0.1599382433051	0.0050666133075659	0.0164937144007549
cg16374343	-0.529176791578061	0.000278630835942027	0.11168550676787	Yes	Yes	S_Shore	chr17	ABR;ABR	Body;Body	0.259463518504658	-0.116715833319146	0.0050666133075659	-0.0178982179859392
cg23104520	-0.335258498478408	0.000278782874766386	0.11168550676787	Yes	Yes	OpenSea	chr8			0.337681435516502	-0.148324991630495	0.0050666133075659	-0.0132432736512884
cg16930858	0.562562881453615	0.000278885545460885	0.11168550676787	Yes	No	OpenSea	chr18			0.14001315778904	0.102177273300546	0.0050666133075659	0.0062388769493813
cg12997404	-0.372079549043699	0.00027893956331494	0.11168550676787	Yes	No	N_Shore	chr11	C2CD2L	TSS1500	0.386832454084895	-0.139209158614893	0.0050666133075659	-0.0103905289558025
cg04346283	-0.257601158246842	0.000279070983875472	0.11168550676787	Yes	No	N_Shore	chr6	FAM46A	Body	0.137249697241337	-0.221559805314961	0.0050666133075659	-0.0277803238715242
cg26476925	-0.394069754397378	0.000279122234926991	0.11168550676787	Yes	No	OpenSea	chr19			0.205546224063401	-0.149592044083359	0.0050666133075659	-0.022118752157855
cg05859325	-0.23490034726495	0.000279468460815997	0.11168550676787	Yes	No	OpenSea	chr17			0.338833150746062	-0.239733783642677	0.0050666133075659	-0.0256722304414521
cg14112601	-0.284169894355252	0.000279667390145474	0.11168550676787	Yes	No	OpenSea	chr6	GCNT2	TSS1500	0.15971824778182	-0.199863822466158	0.0050666133075659	-0.0208822504471765
cg04319611	-0.234268154881918	0.000279831140233725	0.11168550676787	Yes	No	OpenSea	chr3	FNDC3B;FNDC3B	5'UTR;5'UTR	0.250868997255177	-0.246649599961179	0.0050666133075659	-0.0341423546292809
cg02907102	0.384007383733692	0.000280090588981454	0.11168550676787	No	No	OpenSea	chr12	CUX2	Body	0.366601458715946	0.139633544570597	0.0050666133075659	0.00784464722426359
cg08708227	0.461967638149193	0.000280112134210072	0.11168550676787	No	No	OpenSea	chr4	MFAP3L	Body	0.40816250849236	0.12030708445288	0.0050666133075659	0.0077900901882576
cg04738464	-0.358540437892191	0.000280259054156248	0.11168550676787	No	No	OpenSea	chr2			0.19312810111433	-0.166549231341329	0.0050666133075659	-0.0224182416634013
cg19212514	-0.323118632931981	0.000280511308770932	0.11168550676787	Yes	Yes	OpenSea	chr4	SCLT1	Body	0.196966345820147	-0.174202893446266	0.0050666133075659	-0.021993916648607
cg05109300	0.487852706230707	0.000280658234556896	0.11168550676787	No	No	OpenSea	chr2	NAB1	5'UTR	0.140834858118543	0.113398683856307	0.0050666133075659	0.00795724282123011
cg22656671	-0.349550281604754	0.000280836516667454	0.11168550676787	No	Yes	OpenSea	chr14			0.162323803871671	-0.159257887208976	0.0050666133075659	-0.0145325267730971
cg21321611	-0.311939672820132	0.000281638741068283	0.11168550676787	No	No	S_Shore	chr4	UGDH;UGDH;UGDH;MIR1273H;UGDH-AS1	TSS1500;TSS1500;TSS1500;Body;Body	0.312972841264422	-0.178838202191453	0.0050666133075659	-0.0288661584048495
cg04502647	-0.311693082897601	0.000281978382522704	0.11168550676787	No	No	OpenSea	chr12			0.346570364538636	-0.161257150124764	0.0050666133075659	-0.014819203647529
cg19956836	-0.284874589945249	0.000282030848836929	0.11168550676787	Yes	No	N_Shelf	chr11	RTN4RL2	Body	0.109504641885071	-0.205881429931415	0.0050666133075659	-0.0136869006755345
cg22575350	-0.361011939735773	0.000282138707303087	0.11168550676787	Yes	No	OpenSea	chr19	MED25	Body	0.237451214284304	-0.163439904253743	0.0050666133075659	-0.0270947167596654
cg26586917	0.43077973028551	0.000282407231239461	0.11168550676787	No	No	S_Shore	chr4	FHDC1	3'UTR	0.356605657913646	0.139455423993013	0.0050666133075659	0.00816902737737568
cg03241101	-0.379973295012353	0.000282512618679703	0.11168550676787	Yes	Yes	OpenSea	chr1	CHD5	Body	0.149179975137984	-0.152188948096287	0.0050666133075659	-0.0208092259486395
cg17115101	-0.257385818667787	0.000282526030251838	0.11168550676787	No	No	OpenSea	chr3	PLCL2;PLCL2	Body;5'UTR	0.367942437277005	-0.21730809683452	0.0050666133075659	-0.0298187015812459
cg20456448	0.261799125435935	0.000282721746095183	0.11168550676787	No	No	OpenSea	chr8	DOCK5	Body	0.0296334770835404	0.244646481873949	0.0050666133075659	0.024558028771318
cg09796640	-0.439588248099666	0.000283152408789321	0.11168550676787	Yes	No	OpenSea	chr14	AHNAK2	Body	0.113707956662146	-0.147961497211656	0.0050666133075659	-0.00446764403287383
cg04288619	-0.325141356434665	0.000283300731126736	0.11168550676787	Yes	Yes	S_Shelf	chr7	BRI3;BRI3	Body;Body	0.115142619903908	-0.161714956719723	0.0050666133075659	-0.0232248365186306
cg20262857	0.352562276140005	0.000283330335262419	0.11168550676787	Yes	No	OpenSea	chr8	ZNF704	Body	0.173319446824076	0.160569352415907	0.0050666133075659	0.0179080367803246
cg13115502	-0.271923173673252	0.000283400712201271	0.11168550676787	Yes	No	OpenSea	chr13			0.345310700485539	-0.187911809848565	0.0050666133075659	-0.0141514620218159
cg00255699	0.287583675601689	0.000283404493423312	0.11168550676787	No	No	OpenSea	chr1	TRIT1	3'UTR	0.223720520856246	0.196654283398788	0.0050666133075659	0.0271958687060817
cg10111977	-0.312870976671788	0.000284141431418868	0.11168550676787	Yes	No	OpenSea	chr3			0.198342141365842	-0.182026113372602	0.0050666133075659	-0.0160179531413532
cg04568398	-0.603050895879124	0.000284207585795487	0.11168550676787	No	No	OpenSea	chr11	MARK2;MARK2;MARK2;MARK2;MARK2	TSS1500;Body;Body;Body;Body	0.128874180944298	-0.105963085526144	0.0050666133075659	-0.00735537516737318
cg18288325	-0.337171849376224	0.000284318778692608	0.11168550676787	Yes	No	OpenSea	chr5			0.366425667445902	-0.159196051582035	0.0050666133075659	-0.00891701034433426
cg22997543	-0.320305122253476	0.000284839849039133	0.11168550676787	Yes	Yes	OpenSea	chr1	LUZP1;LUZP1	5'UTR;5'UTR	0.257054382841346	-0.17044098067416	0.0050666133075659	-0.00896385012069316
cg17310423	-0.269871866863681	0.000285247583946663	0.11168550676787	Yes	No	OpenSea	chr6	ANKRD6;ANKRD6;ANKRD6;ANKRD6;ANKRD6	Body;Body;Body;Body;Body	0.257440082836525	-0.201244600363389	0.0050666133075659	-0.0144506463321236
cg19470809	0.362163789955413	0.000285350791707239	0.11168550676787	Yes	No	OpenSea	chr21	EVA1C;EVA1C;EVA1C	Body;Body;Body	0.190002293215836	0.158480556495865	0.0050666133075659	0.0196415169771774
cg14723255	0.472625672974341	0.000285629699065379	0.11168550676787	Yes	No	N_Shore	chr13	LMO7-AS1;LMO7-AS1;LMO7-AS1;LMO7	Body;Body;Body;Body	0.119850058618228	0.133767280271656	0.0050666133075659	0.0151727604974752
cg10414881	0.302807055997402	0.000285648914632265	0.11168550676787	No	No	OpenSea	chr14			0.0921027709373498	0.206754571595338	0.0050666133075659	0.0171635736971072
cg04374719	0.478866454422875	0.00028613345468176	0.11168550676787	Yes	No	OpenSea	chr11	DYNC2H1;DYNC2H1	Body;Body	0.346929532763746	0.11334853690535	0.0050666133075659	0.0138066668133612
cg15852352	0.301815827363566	0.000286243379975435	0.11168550676787	No	No	OpenSea	chr1	OR10T2	1stExon	0.39296235086676	0.172122494946911	0.0050666133075659	0.0119872643091916
cg15137282	-0.299394450040397	0.000286266905308506	0.11168550676787	Yes	Yes	OpenSea	chr17	CUEDC1;CUEDC1	5'UTR;5'UTR	0.174484727295144	-0.192223916273134	0.0050666133075659	-0.0236277889275881
cg08082558	-0.418601824135273	0.000286293935013754	0.11168550676787	No	No	OpenSea	chr18	TCF4;TCF4;TCF4;TCF4;TCF4;TCF4;TCF4;TCF4	TSS1500;Body;Body;Body;Body;Body;Body;Body	0.409591021764024	-0.121274897191817	0.00556997834819609	-0.0192937823204212
cg16001591	0.27095671664309	0.00028637332418342	0.11168550676787	No	No	OpenSea	chr10			0.333816374941838	0.198316341982243	0.0050666133075659	0.0166250604176834
cg05077263	0.313068543995831	0.000286623546681132	0.11168550676787	Yes	No	OpenSea	chr4	CASP6;CASP6	Body;Body	0.320915079850017	0.178141455669164	0.0050666133075659	0.0210031702821686
cg05961406	0.525896646304106	0.000287043230590211	0.11168550676787	Yes	No	OpenSea	chr13	FLT1	Body	0.389702080238272	0.101630879857497	0.0050666133075659	0.00705430457568879
cg24507742	-0.328430781405211	0.00028726203418173	0.11168550676787	Yes	No	N_Shelf	chr19	SLC1A5;SLC1A5;SLC1A5	5'UTR;TSS200;Body	0.292815817552601	-0.175217410980128	0.0050666133075659	-0.0157732787786879
cg24418581	0.402214561838285	0.000287298576698441	0.11168550676787	No	No	OpenSea	chr5			0.360934007958182	0.15130065476108	0.0050666133075659	0.0131213466007388
cg08870988	0.463057427317085	0.00028737019370529	0.11168550676787	No	No	OpenSea	chr7	RNF133;CADPS2;CADPS2;CADPS2	TSS1500;Body;Body;Body	0.425237820132665	0.125866468791828	0.0050666133075659	0.0150005676702822
cg18606630	-0.415074207186971	0.00028752035033968	0.11168550676787	Yes	No	OpenSea	chr14			0.352393734378155	-0.135185391255336	0.0050666133075659	-0.0111415657408828
cg05927645	0.39347678009672	0.00028781678553422	0.11168550676787	No	No	OpenSea	chr1	NPHP4	Body	0.26536436698077	0.154027351195053	0.0050666133075659	0.0110078997324363
cg22533226	0.533989137690241	0.000288073174714146	0.11168550676787	Yes	No	OpenSea	chr12	ADGRD1	Body	0.0937428801449686	0.119646874576822	0.0050666133075659	0.0109050734489552
cg05515347	-0.219933542361217	0.000288353139353019	0.11168550676787	Yes	No	OpenSea	chr18			0.199582543049982	-0.259727319204752	0.0050666133075659	-0.0341508243215544
cg20088302	0.391778616070284	0.000288379080302257	0.11168550676787	Yes	Yes	OpenSea	chr1			0.242477872249555	0.15445026812814	0.0050666133075659	0.0143780743153173
cg03978658	-0.376430621823933	0.000288444287704693	0.11168550676787	Yes	No	OpenSea	chr8			0.0734898515226546	-0.156808141167329	0.0050666133075659	-0.0239078973198931
cg23006227	-0.240811941061315	0.00028852231898881	0.11168550676787	Yes	No	S_Shore	chr4			0.200698454356498	-0.230059887865268	0.0050666133075659	-0.0271784316700022
cg06242126	-0.396120718011392	0.000288799449007164	0.11168550676787	Yes	No	N_Shore	chr17	SLC25A10;SLC25A10;SLC25A10	TSS1500;TSS1500;TSS1500	0.242379527720289	-0.137758780093157	0.0050666133075659	-0.0120925137472692
cg01305421	-0.229826312548155	0.000288932185110945	0.11168550676787	Yes	No	OpenSea	chr12	IGF1;IGF1;IGF1;IGF1;IGF1;IGF1	5'UTR;5'UTR;5'UTR;1stExon;1stExon;1stExon	0.239285827673362	-0.266984533997988	0.0050666133075659	-0.0284789466880527
cg02580045	0.450155830678743	0.000289113658738831	0.11168550676787	Yes	No	OpenSea	chr12	ANKRD13A	Body	0.0719598802591559	0.133165959561753	0.0050666133075659	0.0153546604514391
cg02288628	0.238942522415541	0.000289182227392491	0.11168550676787	Yes	Yes	OpenSea	chr18	BCL2	Body	0.333366263844574	0.238157220495186	0.0050666133075659	0.0240405699583752
cg03844121	-0.469217030534354	0.000289254892151586	0.11168550676787	Yes	No	N_Shore	chr16	ZFPM1	TSS1500	0.145428258592108	-0.125184180483941	0.0050666133075659	-0.00997684521881415
cg26723459	0.563708179701931	0.000289740438459978	0.11168550676787	Yes	No	OpenSea	chr16	ANKRD11;ANKRD11;ANKRD11;ANKRD11	Body;Body;Body;Body	0.32785496462761	0.0929394130162321	0.00509544768315165	0.0120488321534695
cg11358363	-0.355089423769055	0.000290056187107522	0.11168550676787	Yes	No	OpenSea	chr7	LOC401320	Body	0.173059972160083	-0.159154647106401	0.0050666133075659	-0.0165546220824201
cg01243653	0.480064061633174	0.000290242796961223	0.11168550676787	No	No	OpenSea	chr11	PAK1;PAK1	5'UTR;5'UTR	0.288756553644327	0.0952156540709684	0.00587074276228027	0.0146299001616521
cg19522770	-0.350077352764965	0.000290374451345035	0.11168550676787	Yes	Yes	OpenSea	chr15			0.191350858681447	-0.158723245600991	0.0050666133075659	-0.0194883958529954
cg15566622	0.433148779537494	0.000290458013576948	0.11168550676787	No	No	OpenSea	chr12			0.411512696479423	0.121817931024061	0.0050666133075659	0.0138688185458441
cg15175129	-0.340978199823982	0.000291055399564514	0.11168550676787	Yes	No	N_Shore	chr12	MSRB3;MSRB3	TSS1500;TSS1500	0.209676131499749	-0.158999608405492	0.0050666133075659	-0.0188962650921478
cg24907814	-0.655290578517995	0.000291336465225479	0.11168550676787	Yes	No	S_Shore	chr5			0.255272071007914	-0.0971304987248811	0.0050666133075659	-0.0101144495318524
cg06810099	0.355509875982748	0.000291578165160322	0.11168550676787	Yes	No	OpenSea	chr15			0.250938493387879	0.166488630483253	0.0050666133075659	0.0116040473005408
cg15412815	-0.217530974315754	0.000291632363779191	0.11168550676787	Yes	No	OpenSea	chr11	C11orf75	5'UTR	0.176269683175633	-0.261998423594379	0.0050666133075659	-0.0276194308273479
cg27110374	0.516536530784083	0.000291656001642695	0.11168550676787	Yes	No	OpenSea	chr17	GRB2;GRB2	Body;Body	0.310066285731066	0.0960477662193338	0.00507403631082421	0.0123648960740117
cg16671138	-0.278338009044405	0.000291736238513968	0.11168550676787	Yes	No	S_Shore	chr14	CDKL1	TSS200	0.205253810366625	-0.193727333201946	0.0050666133075659	-0.0247414553583756
cg24278073	0.345876559059835	0.000292015903766826	0.11168550676787	Yes	No	OpenSea	chr4	ANKRD50;ANKRD50	Body;5'UTR	0.375900834232078	0.148994618493965	0.0050666133075659	0.0107921148311255
cg13684283	-0.555184952467693	0.000292126626407678	0.11168550676787	No	No	OpenSea	chr5	MCTP1;MCTP1;MCTP1	Body;Body;Body	0.371897714899092	-0.100274819424574	0.0050666133075659	-0.0153013696926584
cg23965861	-0.303686689648535	0.000292649883349161	0.11168550676787	Yes	No	OpenSea	chr5	DAP;DAP	Body;Body	0.133622154648468	-0.190557884626024	0.0050666133075659	-0.0170497000133958
cg27106766	-0.339394654090365	0.000292746827279898	0.11168550676787	Yes	No	OpenSea	chr4			0.15973661892176	-0.176204648223372	0.0050666133075659	-0.00764782764360247
cg06701353	0.490063425466122	0.000292860632113363	0.11168550676787	Yes	No	OpenSea	chr6	LY86;LY86-AS1	Body;Body	0.130932541480756	0.118418257768619	0.0050666133075659	0.0113740431150515
cg19859481	0.336161574144947	0.000292962470070447	0.11168550676787	No	No	OpenSea	chr21	KCNJ6	5'UTR	0.252493295072575	0.17608182969562	0.0050666133075659	0.018509405425135
cg14828411	0.350928570485896	0.000292966758866349	0.11168550676787	No	No	S_Shelf	chr1			0.202775567469685	0.168370546487836	0.0050666133075659	0.0213374420445722
cg27144903	-0.226879988268599	0.000293033611156073	0.11168550676787	Yes	Yes	N_Shore	chr2			0.114233764801596	-0.253588121583861	0.0050666133075659	-0.0188078243254364
cg11713660	0.309908150092096	0.000293136822593494	0.11168550676787	Yes	No	OpenSea	chr17			0.351218318177547	0.17752452019434	0.0050666133075659	0.024908410759559
cg02078525	-0.498049223359817	0.000293382604430919	0.11168550676787	Yes	No	OpenSea	chr16	CDH5	TSS200	0.236862626809654	-0.100467139779233	0.0050666133075659	-0.0141243684909403
cg17530754	-0.317785833637697	0.000293893282726581	0.11168550676787	Yes	No	OpenSea	chr21	NRIP1	5'UTR	0.329057917583932	-0.173081763499757	0.0050666133075659	-0.0179133420862188
cg01615382	-0.338507057296563	0.000293896433496167	0.11168550676787	Yes	No	OpenSea	chr6	UST	Body	0.119706505947712	-0.17352135999335	0.0050666133075659	-0.0263569242964186
cg17886106	0.555357902345763	0.00029441253743157	0.11168550676787	Yes	No	OpenSea	chr9			0.251236842877518	0.101581814674234	0.0050666133075659	0.0164124945460218
cg09732036	0.448395434122488	0.000294457255225298	0.11168550676787	No	No	OpenSea	chr20	C20orf103	3'UTR	0.312476581299387	0.137592671857744	0.0050666133075659	0.0168995438500261
cg25479215	0.452980813093311	0.000294614431078242	0.11168550676787	Yes	Yes	OpenSea	chr14			0.262397327964826	0.132548044716168	0.0050666133075659	0.0216150906937989
cg00251358	0.367204009303132	0.000294665285819181	0.11168550676787	Yes	No	OpenSea	chr5			0.125086332949596	0.171072080578955	0.0050666133075659	0.0157640075821743
cg06273639	0.357973672237322	0.000294716668644236	0.11168550676787	No	No	OpenSea	chr11	ETS1	5'UTR	0.161110854283467	0.167077168392267	0.0050666133075659	0.0119541421832021
cg09776113	0.381133499905553	0.000294876006396353	0.11168550676787	No	No	S_Shore	chr1	TNFRSF9	TSS1500	0.344585400312336	0.148714632087903	0.0050666133075659	0.00891913382363274
cg26202378	-0.474201535161232	0.000294883919443316	0.11168550676787	Yes	Yes	OpenSea	chr17	TMEM104	Body	0.261401620543486	-0.119628755907035	0.0050666133075659	-0.00780184040171568
cg10705306	-0.342837948883556	0.00029493146060836	0.11168550676787	Yes	No	OpenSea	chr8			0.308565835134305	-0.162975135254392	0.0050666133075659	-0.0171579483087569
cg10045881	-0.813733143313306	0.000295018482452381	0.11168550676787	Yes	No	OpenSea	chr1	CHI3L2;CHI3L2;CHI3L2;CHI3L2	1stExon;5'UTR;5'UTR;1stExon	0.394119973281304	-0.0627104113527471	0.00515632601819995	-0.0105683352551479
cg17531025	0.262895422739792	0.000295530650293794	0.11168550676787	Yes	No	OpenSea	chr16			0.313908229965074	0.21483248436322	0.0050666133075659	0.0212855387318994
cg10493185	0.77604660407692	0.000295720069613751	0.11168550676787	No	No	OpenSea	chr17			0.281552523068802	0.0734122906452579	0.0050666133075659	0.00794408331260621
cg22656956	-0.373529622784082	0.000295892335702542	0.11168550676787	Yes	No	OpenSea	chr5	NME5	TSS200	0.204055659489409	-0.167630223325048	0.0050666133075659	-0.00625690472327348
cg24472244	-0.398129594514876	0.000295931248721641	0.11168550676787	Yes	No	OpenSea	chr3			0.372982837815527	-0.128772269112185	0.0050666133075659	-0.0163621278281098
cg03307177	-0.211004054204865	0.000296273690490025	0.11168550676787	Yes	Yes	OpenSea	chr3			0.302218100520787	-0.265761183946568	0.0050666133075659	-0.0354813011720973
cg02489245	0.435908467719814	0.00029628481148196	0.11168550676787	No	No	OpenSea	chr15			0.284523291551034	0.131982440822775	0.0050666133075659	0.0116666935198552
cg20785260	-0.31149590269687	0.000296318682915884	0.11168550676787	Yes	Yes	OpenSea	chr17	SKAP1;SKAP1	Body;Body	0.188381349213142	-0.175085470227938	0.0050666133075659	-0.0228293381693881
cg00383793	-0.277103626112234	0.000296628765640463	0.11168550676787	Yes	Yes	OpenSea	chr3	CACNA2D2;CACNA2D2	Body;Body	0.0952363726774246	-0.21486515884864	0.0050666133075659	-0.0370102074699651
cg22120095	-0.227465830739391	0.000296771970162642	0.11168550676787	No	No	OpenSea	chr3	CACNA2D2;CACNA2D2	Body;Body	0.113249958052124	-0.270139066132237	0.0050666133075659	-0.0392214352082321
cg21630608	-0.419374570087103	0.000297032611462944	0.11168550676787	Yes	No	N_Shore	chr4	SFRP2	TSS1500	0.230181071099716	-0.135353732523995	0.0050666133075659	-0.0170963366556002
cg09875519	-0.587865546139415	0.000298124849726573	0.11168550676787	Yes	No	OpenSea	chr17			0.410014109886349	-0.079272302276698	0.0063915301544632	-0.0132451372186465
cg09524658	-0.272451629964856	0.000298153629138646	0.11168550676787	No	No	OpenSea	chr3			0.336234894204982	-0.194712394128245	0.0050666133075659	-0.0123956559035421
cg13073699	-0.237050580659481	0.000298243160936026	0.11168550676787	Yes	No	N_Shore	chr17			0.302923972147492	-0.212098908749597	0.0050666133075659	-0.033398558238652
cg22440848	-0.262876263474858	0.000298552194893241	0.11168550676787	Yes	No	S_Shore	chr4			0.046845142311556	-0.233112550135338	0.0050666133075659	-0.0355454280628068
cg16339560	0.560694566232574	0.000298795060875127	0.11168550676787	Yes	No	OpenSea	chr7			0.40475735172357	0.0909876899879508	0.00558001964814959	0.00729449729902942
cg16177481	-0.237083262826666	0.000298995763429768	0.11168550676787	Yes	No	OpenSea	chr11			0.208604902987403	-0.234313342215111	0.0050666133075659	-0.0159200753497904
cg22320399	-0.33008784854616	0.000299015509457502	0.11168550676787	Yes	No	OpenSea	chr3			0.282925974775086	-0.175347429635887	0.0050666133075659	-0.00993534417963469
cg26258846	-0.28248507764594	0.000299114026931714	0.11168550676787	Yes	No	OpenSea	chr20	ANGPT4	Body	0.411892746920023	-0.196310795537144	0.0050666133075659	-0.00859454968931363
cg10151383	0.487471617150338	0.000299159276865439	0.11168550676787	No	No	N_Shelf	chr14	SAMD4A;SAMD4A;SAMD4A	5'UTR;Body;Body	0.217286296609779	0.110506594020218	0.0050666133075659	0.0103171938497006
cg26054929	0.438385866432429	0.00029935831349826	0.11168550676787	Yes	No	OpenSea	chr10			0.238378149588154	0.127920942920299	0.0050666133075659	0.0108519928371078
cg26444727	0.437377653910239	0.000299436597332823	0.11168550676787	Yes	No	OpenSea	chr11	GALNT18	Body	0.393096361907151	0.122904639157477	0.0050666133075659	0.0133795770483509
cg26234526	0.451758669933341	0.000299472669452006	0.11168550676787	Yes	No	OpenSea	chr15	MEGF11	5'UTR	0.346701661646597	0.126519521317848	0.0050666133075659	0.00841070021332913
cg24308162	0.508989967888296	0.000299683484368391	0.11168550676787	Yes	No	OpenSea	chr20	RPN2;RPN2	Body;Body	0.395023349996347	0.103292387345638	0.0050666133075659	0.0059578193106965
cg27376550	-0.600238516802616	0.000299750598678701	0.11168550676787	Yes	No	N_Shore	chr11	DPAGT1	Body	0.208640681299649	-0.0931732793182578	0.0050666133075659	-0.00970030158042659
cg09108940	-0.223302883445024	0.000299978830671724	0.11168550676787	No	No	N_Shelf	chr2			0.167241000010609	-0.247002679821617	0.0050666133075659	-0.0375112118860914
cg07521515	-0.591803548324127	0.000300029568184688	0.11168550676787	No	Yes	OpenSea	chr1			0.214049806036766	-0.105842555124182	0.0050666133075659	-0.0170017163395611
cg27215752	0.320611184409254	0.000300040546172893	0.11168550676787	Yes	Yes	OpenSea	chr7	CRCP;CRCP;CRCP;CRCP;CRCP	Body;Body;Body;Body;Body	0.216138527596149	0.19040057495546	0.0050666133075659	0.0162448661172232
cg03307057	0.282101392204184	0.000300333106445556	0.11168550676787	No	Yes	OpenSea	chr19			0.301883855724771	0.202759378085855	0.0050666133075659	0.016416780802388
cg15131207	-0.665145828429215	0.000300387048888319	0.11168550676787	Yes	No	S_Shore	chr1	SH3D21;SH3D21;SH3D21;SH3D21	ExonBnd;ExonBnd;Body;Body	0.250009196219391	-0.0847871981009753	0.0050666133075659	-0.011108808757357
cg00689471	-0.329728886101036	0.000300399399064717	0.11168550676787	Yes	No	OpenSea	chr17			0.36881729111802	-0.155445030500648	0.0050666133075659	-0.0178371421515684
cg15529580	-0.346077243748343	0.000300509616661134	0.11168550676787	Yes	Yes	OpenSea	chr6			0.232543794482893	-0.157990553832942	0.0050666133075659	-0.0230454387526315
cg26842280	0.25554232130001	0.000300610201614856	0.11168550676787	Yes	No	OpenSea	chr20	NCOA5	Body	0.232337012540742	0.229901639451714	0.0050666133075659	0.0236876617412456
cg00464492	0.393289601938282	0.000300867428323179	0.11168550676787	No	No	OpenSea	chr2	LOC101805491	Body	0.384080211755968	0.131621346211077	0.0050666133075659	0.0148454396534141
cg19204843	-0.240993082628333	0.000300986329069003	0.11168550676787	Yes	Yes	OpenSea	chr4	LOC728175	TSS1500	0.258409884003854	-0.221746995731272	0.0050666133075659	-0.0258658237828853
cg03171711	0.479850466765963	0.000301147320494775	0.11168550676787	Yes	No	OpenSea	chr6			0.295758196360655	0.128975224184261	0.0050666133075659	0.0198984629799756
cg11902750	-0.301963590580168	0.000301226449695027	0.11168550676787	No	No	OpenSea	chr17			0.40193625979497	-0.17591679641901	0.0050666133075659	-0.0091933997990291
cg17925829	-0.377189152585283	0.000301362790862355	0.11168550676787	Yes	No	OpenSea	chr19	TYROBP;TYROBP	TSS200;TSS200	0.18881318643556	-0.145266881535835	0.0050666133075659	-0.0186641571770359
cg13039925	0.456981729887118	0.000301585842109576	0.11168550676787	Yes	No	OpenSea	chr18	EMILIN2	Body	0.232794291591558	0.121298124525812	0.0050666133075659	0.0193252887025848
cg18274115	-0.444165230626362	0.000301622553080202	0.11168550676787	Yes	No	OpenSea	chr5			0.225925998726182	-0.13225235383141	0.0050666133075659	-0.0159356099504684
cg13027206	0.608451143180215	0.000301934245426269	0.11168550676787	Yes	No	OpenSea	chr14	CCDC88C	Body	0.300888506363148	0.0748588816231314	0.00669484628679244	0.00621450852561456
cg13531542	0.272214217933002	0.000302037833524959	0.11168550676787	No	No	OpenSea	chr1	KIAA0319L	Body	0.256955069597114	0.203887187830234	0.0050666133075659	0.0255265183197873
cg17108064	-0.328844575394337	0.000302046109103076	0.11168550676787	No	No	N_Shore	chr15	CHRNA5	TSS1500	0.143260497979658	-0.180953233618334	0.0050666133075659	-0.0137005045960215
cg14670681	-0.356557542941556	0.000302223090698729	0.11168550676787	Yes	No	OpenSea	chr3			0.349465940923624	-0.139552429010035	0.0050666133075659	-0.00951863891362148
cg23536106	-0.285774011153001	0.000302681124650374	0.11168550676787	Yes	No	OpenSea	chr21			0.188676175837479	-0.195814056481664	0.0050666133075659	-0.0246695891816013
cg22829334	-0.348014317103606	0.000302772152678028	0.11168550676787	Yes	No	OpenSea	chr6			0.0729089755850594	-0.17909913542557	0.0050666133075659	-0.022450618133613
cg12964519	-0.57679390991705	0.000302787760548243	0.11168550676787	Yes	No	S_Shore	chr12	WNT1	3'UTR	0.288133503522317	-0.0792623554987416	0.00587157141785912	-0.00642118086166923
cg18320790	-0.297532944500679	0.000303296187126614	0.11168550676787	No	Yes	OpenSea	chr15	ABHD2;ABHD2	5'UTR;5'UTR	0.157966040085728	-0.193618861182355	0.0050666133075659	-0.0300780831734887
cg24660686	0.430919113376611	0.00030362521389404	0.11168550676787	No	No	OpenSea	chr5	LOC101929505	Body	0.421549622144566	0.124943872989427	0.0050666133075659	0.0130336988858814
cg05030450	0.447550691144514	0.000303760201812633	0.11168550676787	No	No	OpenSea	chr5	ODZ2	Body	0.249224730718366	0.138159650516969	0.0050666133075659	0.0181601765244616
cg14645628	-0.386373030944178	0.000303793757789544	0.11168550676787	Yes	No	OpenSea	chr1	PLXNA2	Body	0.189188288681945	-0.145010774165725	0.0050666133075659	-0.0207448396270704
cg02925805	-0.62017246258716	0.000303958120326863	0.11168550676787	Yes	Yes	Island	chr12			0.0368635594983129	-0.103503504566925	0.0050666133075659	-0.0109522194517115
cg02381251	0.321372388339949	0.000304025625774369	0.11168550676787	No	No	OpenSea	chr10			0.150579557142221	0.185906642294899	0.0050666133075659	0.0134171461191722
cg23586138	-0.496435431195595	0.000304113798013696	0.11168550676787	Yes	No	S_Shore	chr2	FNDC4;GCKR	TSS1500;TSS200	0.355471051054189	-0.105484776834185	0.0050666133075659	-0.0117877212696649
cg23529755	-0.296690143548691	0.000304160951387755	0.11168550676787	Yes	No	S_Shore	chr18	PIAS2;PIAS2	TSS1500;TSS1500	0.233419872484857	-0.182760461220552	0.0050666133075659	-0.0161758827598145
cg01891782	0.416964038569045	0.000304203171597408	0.11168550676787	Yes	No	OpenSea	chr3			0.406333915845626	0.12202640884562	0.0052519153969801	0.00726728384547626
cg03664589	-0.8081224563492	0.000304249331478474	0.11168550676787	No	No	Island	chr7	TMEM184A	3'UTR	0.369933718615548	-0.0689426630408023	0.0050666133075659	-0.00867992244320603
cg06758746	0.567239931447559	0.000304380287519291	0.11168550676787	No	No	OpenSea	chr9	C9orf3;C9orf3;C9orf3	Body;Body;Body	0.0458908352682494	0.112923212823538	0.0050666133075659	0.00609632537470106
cg13343322	0.257122202958023	0.000304520313936296	0.11168550676787	Yes	No	OpenSea	chr8			0.326654892896296	0.219482157339622	0.0050666133075659	0.0164939940927358
cg23632656	-0.254100672581004	0.000304831185092872	0.11168550676787	Yes	No	OpenSea	chr17			0.184302864071422	-0.231728875371716	0.0050666133075659	-0.0187595881047426
cg20716774	-0.557594612736677	0.000305322441312784	0.11168550676787	Yes	No	OpenSea	chr5	ANKRD33B	Body	0.295670911498927	-0.102333969676659	0.0050666133075659	-0.00856959334150889
cg05135851	0.483638806604671	0.000305358810868238	0.11168550676787	Yes	No	OpenSea	chr3	EXOSC7;EXOSC7	Body;Body	0.136327371707847	0.123401908184874	0.0050666133075659	0.0201886569810017
cg27378265	0.476877911826009	0.00030552542338949	0.11168550676787	No	No	OpenSea	chr7			0.218837595020128	0.138759141868938	0.0050666133075659	0.0209968446072381
cg17956145	-0.3639264434353	0.00030555504400243	0.11168550676787	Yes	No	OpenSea	chr16	SNX29	Body	0.179780354944782	-0.163388722589778	0.0050666133075659	-0.0117451115467426
cg07751349	0.411313752069679	0.000305758365116226	0.11168550676787	Yes	Yes	OpenSea	chr3			0.225472311819145	0.136370493459787	0.0050666133075659	0.0203759233887479
cg01187156	-0.285218552224393	0.000305823304190844	0.11168550676787	Yes	Yes	OpenSea	chr19			0.254887041616392	-0.181530339903226	0.0050666133075659	-0.0201562644661558
cg05389236	-0.382851165710686	0.000305922473811941	0.11168550676787	Yes	Yes	OpenSea	chr6			0.240171366502917	-0.150360142544991	0.0050666133075659	-0.0258929644262179
cg26474010	0.456927929026241	0.000306033175713741	0.11168550676787	Yes	No	OpenSea	chr16	ZCCHC14	Body	0.346266792366293	0.125939709114255	0.0050666133075659	0.0215803768425065
cg06813419	0.280814285327837	0.000306721525937958	0.11168550676787	Yes	No	S_Shore	chr1	TRAF5;TRAF5	5'UTR;5'UTR	0.12285475349182	0.212515245815578	0.0050666133075659	0.0170524383445725
cg25907743	-0.242606619595281	0.000306882874194984	0.11168550676787	Yes	No	OpenSea	chr10	LIPN	TSS1500	0.194281804978303	-0.223367036332295	0.0050666133075659	-0.023331161775501
cg09551155	0.395321514607528	0.000307068014507639	0.11168550676787	No	No	OpenSea	chr1			0.154215096897742	0.161937384317283	0.0050666133075659	0.0160555656519183
cg05007700	0.284533681803314	0.000307753057397125	0.11168550676787	Yes	No	OpenSea	chr2	LOC102724691	Body	0.126223351328727	0.201591679763554	0.0050666133075659	0.0289217747610641
cg01890333	0.417564486215891	0.000307763371667972	0.11168550676787	Yes	No	OpenSea	chr3	ULK4	Body	0.196608520835233	0.147850864744679	0.0050666133075659	0.0121629689835212
cg27599211	-0.286822887266221	0.000307776316922356	0.11168550676787	Yes	No	N_Shore	chr12	TESC;TESC;TESC	Body;Body;Body	0.225721104439208	-0.211051244345656	0.0050666133075659	-0.0237484504182137
cg20558463	0.457029449869722	0.000307814037179432	0.11168550676787	No	No	OpenSea	chr1			0.244794473383901	0.128633837080672	0.0050666133075659	0.0213056436721264
cg06555256	0.354513884137643	0.000308086207097403	0.11168550676787	Yes	No	OpenSea	chr3	SLC25A26;SLC25A26;SLC25A26	Body;Body;Body	0.396945871008199	0.153018044441974	0.0050666133075659	0.0117415486435261
cg11657498	0.341042636522365	0.000308484175447264	0.11168550676787	Yes	No	OpenSea	chr6	AKAP12	Body	0.282496092811073	0.166849607060904	0.0050666133075659	0.0169536486062929
cg15339435	0.503547273306557	0.000308532150230849	0.11168550676787	Yes	No	OpenSea	chr11			0.129943246333417	0.117789934192796	0.0050666133075659	0.0185332367377249
cg24067003	0.437729984937397	0.000309133766963281	0.11168550676787	No	No	OpenSea	chr7	IKZF1;IKZF1;IKZF1;IKZF1;IKZF1;IKZF1;IKZF1;IKZF1;IKZF1;IKZF1;IKZF1;IKZF1;IKZF1;IKZF1;IKZF1;IKZF1;IKZF1	5'UTR;5'UTR;5'UTR;TSS1500;TSS1500;TSS1500;TSS1500;TSS1500;TSS1500;TSS1500;TSS1500;TSS1500;5'UTR;5'UTR;5'UTR;5'UTR;5'UTR	0.0975145109764284	0.131237935795754	0.0050666133075659	0.0211224834602457
cg21494379	-0.286851573922195	0.000309260049350651	0.11168550676787	Yes	No	OpenSea	chr5			0.174702693270242	-0.191618476868148	0.0050666133075659	-0.0151969193130585
cg12580228	0.303047575374686	0.000309302910411588	0.11168550676787	Yes	No	OpenSea	chr2	NDUFAF7;NDUFAF7	Body;Body	0.288278194690096	0.189584759960481	0.0050666133075659	0.0173487665256488
cg24414928	-0.478853627178781	0.000309508118109751	0.11168550676787	Yes	No	S_Shore	chr20	OGFR-AS1;OGFR	TSS1500;Body	0.170518804127657	-0.124064628408634	0.0050666133075659	-0.0185952213373733
cg11854227	-0.380910627156761	0.000309772384095577	0.11168550676787	Yes	Yes	S_Shore	chr3	ILDR1	Body	0.346127193638209	-0.138493053724727	0.0050666133075659	-0.0146062317107306
cg12003794	-0.376418625961006	0.000309891430277992	0.11168550676787	Yes	No	OpenSea	chr1			0.360019946218876	-0.142075139174768	0.0050666133075659	-0.00596311600299845
cg00545487	0.334551453013287	0.0003101145005108	0.11168550676787	No	No	OpenSea	chr12			0.25059126242975	0.172458183799838	0.0050666133075659	0.0220428925254557
cg08760589	0.288590849669171	0.000310246421275585	0.11168550676787	No	No	OpenSea	chr1	MAN1C1;MAN1C1	Body;Body	0.182371086319574	0.194835680690442	0.0050666133075659	0.0276542183646061
cg18202928	0.549629226098173	0.000310495684174948	0.11168550676787	No	No	OpenSea	chr5	FBXL7	Body	0.238606857849389	0.107504009312688	0.0050666133075659	0.0067363218762958
cg13734646	-0.541249468911027	0.000310510097713234	0.11168550676787	Yes	No	OpenSea	chr20	WISP2	TSS1500	0.257957702148047	-0.10831017302464	0.0050666133075659	-0.016541148594294
cg11725768	0.474797042415001	0.000311242766012596	0.11168550676787	Yes	No	OpenSea	chr6			0.268854710074304	0.112612457590985	0.0050666133075659	0.00938322082568477
cg17833180	0.536514035969782	0.000311359569784388	0.11168550676787	Yes	No	OpenSea	chr2	ANKRD44;ANKRD44	Body;Body	0.132471902587815	0.108180922548331	0.0050666133075659	0.010993540284946
cg04537602	0.576980814454602	0.000311603603315721	0.11168550676787	Yes	No	OpenSea	chr11	CXCR5;CXCR5	Body;TSS1500	0.341594768276878	0.101592857108692	0.0050666133075659	0.0169919592143494
cg04782765	-0.331069257638123	0.000311609121493143	0.11168550676787	Yes	No	OpenSea	chr11			0.225716866149672	-0.178807775272309	0.0050666133075659	-0.0120042690872304
cg14220195	0.382979194601402	0.000311715571038811	0.11168550676787	Yes	No	OpenSea	chr4	MAPK10	5'UTR	0.144369181852017	0.150985434955946	0.0050666133075659	0.0201001086259891
cg14464829	0.38544925924592	0.000312122027600836	0.11168550676787	No	No	OpenSea	chr11	LDLRAD3;LDLRAD3;LDLRAD3	5'UTR;Body;Body	0.418068193458575	0.152258131844457	0.0050666133075659	0.0165138190097056
cg25258637	-0.295470223978297	0.000312486714250476	0.11168550676787	Yes	No	S_Shore	chr11	CCDC34;CCDC34	TSS1500;TSS1500	0.401908847517761	-0.16488399654019	0.0050666133075659	-0.0269845180565327
cg15286847	0.45131101702667	0.000312517229770318	0.11168550676787	Yes	No	Island	chr16	KLHL36	Body	0.245477651319634	0.127024987003319	0.0050666133075659	0.0194019847267127
cg15848350	-0.756109914992545	0.000312577856589449	0.11168550676787	Yes	No	Island	chr3			0.243930671808816	-0.0776852030045447	0.0050666133075659	-0.0123738320421006
cg10019954	0.466457873058648	0.000312760713282421	0.11168550676787	Yes	No	OpenSea	chr20			0.174409894245228	0.125079423830732	0.0050666133075659	0.0152043436866461
cg23807447	0.410039425514469	0.000313494048221528	0.11168550676787	Yes	No	OpenSea	chr16			0.268641081768618	0.139279883165132	0.0050666133075659	0.0190134698809657
cg19011089	0.274609930753794	0.000313974577269222	0.11168550676787	Yes	No	OpenSea	chr20	NCOA6;NCOA6	Body;Body	0.281668214562391	0.20695235580705	0.0050666133075659	0.0196757391563327
cg02003167	-0.309267832471787	0.000314086137990214	0.11168550676787	Yes	No	OpenSea	chr1	LINC01135;LINC01135;LINC01135	Body;Body;Body	0.163536434982832	-0.182849473487103	0.0050666133075659	-0.0121819387062893
cg20561536	-0.304166655465857	0.000314227457140019	0.11168550676787	Yes	No	OpenSea	chr6	ARMC2;ARMC2	5'UTR;Body	0.165694541454821	-0.182575543350945	0.0050666133075659	-0.0254829965626178
cg16205534	-0.292221701297442	0.000314282084021035	0.11168550676787	Yes	No	OpenSea	chr10	ANK3	Body	0.274800120077917	-0.186251143105104	0.0050666133075659	-0.0247037167437398
cg16352724	0.358721445929801	0.000314600340881761	0.11168550676787	Yes	Yes	OpenSea	chr6	HIVEP2	5'UTR	0.211333615668485	0.162660751827883	0.0050666133075659	0.0165307930737139
cg25088113	0.352093239694227	0.00031463722076711	0.11168550676787	No	No	OpenSea	chr15	PATL2	TSS1500	0.16256553688773	0.166214529269571	0.0050666133075659	0.0210521163003911
cg03085106	0.413328767896183	0.000314849441976742	0.11168550676787	Yes	No	N_Shelf	chr2			0.201237771824912	0.137583102807452	0.0050666133075659	0.0154692161838151
cg21773820	0.357375235897725	0.000315076160983973	0.11168550676787	Yes	No	OpenSea	chr8			0.386707558356796	0.168036274386978	0.0050666133075659	0.012506949878162
cg26203582	-0.247660308534055	0.000315554552585146	0.11168550676787	Yes	No	OpenSea	chr7	STARD3NL	5'UTR	0.257760351602527	-0.229495683888863	0.0050666133075659	-0.0258208486775915
cg22300279	0.442271863434656	0.000315880853254605	0.11168550676787	No	No	OpenSea	chr15			0.335460264101978	0.125759304293559	0.0050666133075659	0.00843183795093627
cg24660631	-0.469118950711991	0.000315909392597911	0.11168550676787	Yes	Yes	OpenSea	chr17			0.323847151837613	-0.123769130169552	0.0050666133075659	-0.0164698193178036
cg11717194	-0.41506153237382	0.000315932429986963	0.11168550676787	Yes	Yes	S_Shelf	chr1			0.201869651036684	-0.13969097661007	0.0050666133075659	-0.0142466351766513
cg18287779	-0.241692445458476	0.000316051762680141	0.11168550676787	Yes	No	OpenSea	chr14			0.153953899822793	-0.228034570942567	0.0050666133075659	-0.0153058836234807
cg08680415	0.458648973610676	0.000316061648349711	0.11168550676787	No	No	N_Shore	chr6	TUBB;MDC1	TSS1500;TSS1500	0.384193854652407	0.12929561853343	0.0050666133075659	0.0149591992283478
cg01786306	-0.288861151456119	0.000316122240599416	0.11168550676787	Yes	No	N_Shore	chr19	OSCAR;OSCAR;OSCAR;OSCAR;OSCAR;OSCAR	5'UTR;5'UTR;5'UTR;5'UTR;5'UTR;5'UTR	0.344294339042601	-0.18058944908602	0.0050666133075659	-0.0190977104158289
cg10958877	0.623279644380885	0.000316145479293941	0.11168550676787	Yes	No	OpenSea	chr2			0.330555547164011	0.0842274528573037	0.0050666133075659	0.0142243706320095
cg20530101	-0.304059581865395	0.000316264542733948	0.11168550676787	Yes	No	OpenSea	chr3			0.359852094134912	-0.16364108899963	0.00521552463412656	-0.00920136574038048
cg22383423	0.657089102232067	0.000316457464811609	0.11168550676787	Yes	No	OpenSea	chr1	NPHP4;NPHP4;NPHP4;NPHP4	Body;Body;Body;Body	0.300415592362155	0.0935724521390549	0.0050666133075659	0.0139099003806423
cg06277666	-0.384123002431157	0.000316529665342515	0.11168550676787	Yes	No	OpenSea	chr5	ELL2	Body	0.326072392188587	-0.134858177920541	0.0050666133075659	-0.0176029567281001
cg15766402	0.329183983581941	0.000317050712524182	0.11168550676787	Yes	No	OpenSea	chr16	XPO6;XPO6	5'UTR;Body	0.213752952362401	0.16010969954694	0.0050666133075659	0.0189608484683617
cg23039677	-0.295799541357685	0.000317252642416645	0.11168550676787	Yes	Yes	OpenSea	chr1	TESK2	Body	0.146416041898496	-0.185238250063136	0.0050666133075659	-0.0151266685413107
cg02294189	-0.363693475098279	0.000317413420338121	0.11168550676787	Yes	Yes	S_Shore	chr11	STX3;STX3	Body;Body	0.353059529646431	-0.143956740347266	0.0050666133075659	-0.00555480148532188
cg00696930	0.373618831425119	0.000317447032569279	0.11168550676787	Yes	No	OpenSea	chr1	LAMC2;LAMC2	Body;Body	0.183153018802175	0.136061091954881	0.0050666133075659	0.0228127118748286
cg07233329	-0.331979952358923	0.000317532201196291	0.11168550676787	Yes	No	OpenSea	chr9	ALDH1A1	Body	0.119707644974228	-0.171353777730502	0.0050666133075659	-0.0113745391044154
cg21456174	0.545032115671584	0.000317827600768071	0.11168550676787	Yes	No	OpenSea	chr21	TMPRSS15	Body	0.306018937130042	0.100969781741592	0.0050666133075659	0.0149026842573267
cg12627485	-0.336799560351747	0.000318014837347478	0.11168550676787	No	No	OpenSea	chr3	STAG1	Body	0.359106310054347	-0.148873732671674	0.0050666133075659	-0.0199870924679645
cg13931228	-0.463742819909916	0.000318156624163297	0.11168550676787	Yes	No	OpenSea	chr7	MPP6	TSS1500	0.287905304148745	-0.122630999674861	0.0050666133075659	-0.00562033993340805
cg20742175	-0.435587614721897	0.000318196698452427	0.11168550676787	Yes	No	N_Shore	chr20	NPEPL1;STX16-NPEPL1;NPEPL1;NPEPL1	TSS1500;Body;Body;Body	0.36851788255202	-0.124896451372124	0.0050666133075659	-0.020076559062388
cg04132731	0.312806494113334	0.000318204597816751	0.11168550676787	Yes	No	OpenSea	chr16	WWOX;WWOX	Body;Body	0.262523668532583	0.19010355978813	0.0050666133075659	0.018862890627276
cg23212713	0.32154905577428	0.000318636241744517	0.11168550676787	Yes	No	OpenSea	chr14			0.200747804141564	0.1802667387425	0.0050666133075659	0.0153489130787877
cg18943454	0.384558702806275	0.000318970418614898	0.11168550676787	No	No	OpenSea	chr14	PPP2R5C;PPP2R5C	Body;Body	0.352001770916762	0.123344408732969	0.00579894979828271	0.0211432856212586
cg27475774	0.278977332846371	0.000319095616611826	0.11168550676787	No	No	OpenSea	chr5	IL5	TSS1500	0.277740773567636	0.211746495956339	0.0050666133075659	0.0288946487963722
cg12624096	-0.217533019249383	0.000319196329378828	0.11168550676787	Yes	Yes	OpenSea	chr1			0.341968125787271	-0.262836652812106	0.0050666133075659	-0.0189508083742401
cg04579429	-0.281109432606032	0.000319326622692771	0.11168550676787	Yes	Yes	OpenSea	chr5			0.115569787035074	-0.193109967160972	0.0050666133075659	-0.0248946930539047
cg16674484	-0.281568124970057	0.000319385271135628	0.11168550676787	Yes	No	OpenSea	chr5	NDST1	TSS200	0.0958158551821364	-0.204544046472974	0.0050666133075659	-0.024147807786778
cg16564766	0.526880012918936	0.000320207121980049	0.11168550676787	No	No	OpenSea	chr5	MCC;MCC	Body;Body	0.240342302390873	0.101306833537908	0.0050666133075659	0.00698382413518606
cg09728869	0.288072369699177	0.000320285206724922	0.11168550676787	Yes	No	OpenSea	chr15	AKAP13;AKAP13	5'UTR;5'UTR	0.208197600483385	0.209427970468647	0.0050666133075659	0.0186553168302394
cg09803764	-0.275155225679123	0.000320394827387512	0.11168550676787	Yes	No	OpenSea	chr7	LAMB1	Body	0.163801729238369	-0.206309581453533	0.0050666133075659	-0.0326370839383863
cg25213445	0.431673539323932	0.000320555382192105	0.11168550676787	No	No	OpenSea	chr17	KIF2B	TSS1500	0.436273546728269	0.134233411909061	0.0050666133075659	0.0208923335041815
cg26288821	-0.259997707371084	0.000320564048777716	0.11168550676787	Yes	No	OpenSea	chr7			0.267406807827266	-0.205639273674689	0.0050666133075659	-0.0271608055628435
cg15453278	-0.437856371757197	0.000320648965541873	0.11168550676787	Yes	No	OpenSea	chr11	CLCF1;LOC100130987;CLCF1	Body;Body;Body	0.158957668680389	-0.133429381540824	0.0050666133075659	-0.0203881823249531
cg14586500	-0.297791772982562	0.000321282351077745	0.11168550676787	Yes	No	N_Shelf	chr9	DPM2	3'UTR	0.203189280304071	-0.183023085526046	0.0050666133075659	-0.022916870190561
cg11535366	-0.394143988378855	0.000321976636074874	0.11168550676787	Yes	No	S_Shore	chr2	LIMS2;LIMS2;LIMS2;LIMS2	Body;Body;TSS200;5'UTR	0.396563221026187	-0.110202875128591	0.00730637272293834	-0.0115505340542084
cg19334977	0.40262605570162	0.000322115737120806	0.11168550676787	Yes	No	OpenSea	chr10	DIP2C	Body	0.252819328354544	0.142532146066933	0.0050666133075659	0.0205695843696759
cg08936483	0.289380254805319	0.000322255818141894	0.11168550676787	Yes	No	OpenSea	chr22			0.174259016859745	0.186490327388741	0.0050666133075659	0.0207734569013527
cg11442606	0.321723564585591	0.000322374141890188	0.11168550676787	No	No	OpenSea	chr5	CDC42SE2;CDC42SE2	5'UTR;5'UTR	0.180291563969551	0.180386480229231	0.0050666133075659	0.0263528754618483
cg11796961	-0.460978550396883	0.000322918645895094	0.11168550676787	Yes	No	OpenSea	chr12	ANO4;ANO4;ANO4	Body;Body;Body	0.0924058751528258	-0.118957120011162	0.0050666133075659	-0.00796680539562104
cg18560638	0.658580164916032	0.000323124944832642	0.11168550676787	Yes	No	OpenSea	chr13	UBAC2;UBAC2;UBAC2;MIR623	Body;Body;Body;TSS200	0.247553544516984	0.0900742236799416	0.0050666133075659	0.0135704009998043
cg27204107	0.277929093332796	0.000323352874457057	0.11168550676787	Yes	No	OpenSea	chr6	PAQR8	5'UTR	0.119999897398387	0.196225824586007	0.0050666133075659	0.0263330043920635
cg01077554	-0.393892890569822	0.000323509035726591	0.11168550676787	Yes	No	Island	chr5			0.398664469380993	-0.137156588659676	0.0050666133075659	-0.0236110359724289
cg22000430	0.463879180802866	0.000323717841131307	0.11168550676787	Yes	No	OpenSea	chr14			0.369302449578482	0.106468389451534	0.00578609262581461	0.0179409647793997
cg03816901	0.360513931110839	0.000323831489179278	0.11168550676787	Yes	No	OpenSea	chr3	LOC152225	Body	0.288388520899114	0.152389572513837	0.0050666133075659	0.010821457852058
cg17734802	-0.223416498865395	0.000323846395525072	0.11168550676787	Yes	No	S_Shelf	chr1	DIO1;DIO1;DIO1;DIO1	TSS1500;TSS1500;TSS1500;TSS1500	0.257518391529521	-0.241647671503899	0.0050666133075659	-0.0331872281682384
cg01237738	-0.314508999137267	0.000324190421046072	0.11168550676787	No	No	N_Shore	chr11	TMEM123	Body	0.0861893651695943	-0.21093873578409	0.0050666133075659	-0.0123491737607069
cg24916757	0.335463870077127	0.000324704537561801	0.11168550676787	Yes	No	OpenSea	chr14			0.224340738302139	0.177649142372672	0.0050666133075659	0.016977662619084
cg25732446	0.502273763610092	0.000325007696446549	0.11168550676787	Yes	No	S_Shelf	chr3	SLC6A1	Body	0.381912698427913	0.106151272383193	0.0050666133075659	0.0146044023316444
cg07695771	-0.277832334501275	0.000325062955142143	0.11168550676787	Yes	Yes	OpenSea	chr10			0.334744853479082	-0.197069493653732	0.0050666133075659	-0.0127814093192753
cg16985320	-0.529340828637813	0.000325079987193993	0.11168550676787	Yes	No	N_Shore	chr13	RB1	TSS1500	0.328613034108091	-0.104033384386032	0.0050666133075659	-0.00223955414308043
cg27578292	0.285011847920046	0.000325176523589298	0.11168550676787	No	No	OpenSea	chr4	SLC2A9;SLC2A9	Body;Body	0.300141907825571	0.203113771889909	0.0050666133075659	0.0144844961050303
cg09943198	-0.297727024927436	0.000325198351074095	0.11168550676787	Yes	No	OpenSea	chr9	DOCK8	Body	0.197247939125888	-0.188194890987987	0.0050666133075659	-0.0168563095361356
cg13062516	0.557829966102188	0.000325419636815319	0.11168550676787	No	No	S_Shelf	chr13			0.396329630204878	0.0990313801209143	0.0050666133075659	0.0134754835601104
cg09463948	0.453385657117721	0.000325507449248626	0.11168550676787	Yes	No	OpenSea	chr9	USP20;USP20;USP20	5'UTR;5'UTR;5'UTR	0.338734538466487	0.118914154915034	0.0050666133075659	0.00923664869793317
cg19909462	0.431521148798554	0.000325718254587528	0.11168550676787	No	No	OpenSea	chr7	HIPK2;HIPK2	Body;Body	0.382279756867499	0.131146707363817	0.0050666133075659	0.00640040232029415
cg05244443	-0.286110857833328	0.000325743542265281	0.11168550676787	Yes	No	OpenSea	chr6			0.144476244520043	-0.19527731936091	0.0050666133075659	-0.0255507650877693
cg24238409	-0.3232894190175	0.000325785496428661	0.11168550676787	Yes	No	N_Shore	chr10	CPEB3	Body	0.255686727086609	-0.179271264576787	0.0050666133075659	-0.0308031371328991
cg12546260	-0.279158457286315	0.000326069498520928	0.11168550676787	No	Yes	OpenSea	chr8	SLC45A4	Body	0.23662936501638	-0.200982967845076	0.0050666133075659	-0.0212579703042074
cg23931412	-0.248803281769636	0.000326095646072045	0.11168550676787	Yes	Yes	OpenSea	chr17	GAS7	Body	0.153677194069594	-0.216671708530642	0.0050666133075659	-0.0276647241480149
cg12978253	-0.607265941892523	0.000326135572596185	0.11168550676787	Yes	No	OpenSea	chr10	C10orf91	TSS200	0.27640344111022	-0.0940005125362756	0.0050666133075659	-0.0117825450847107
cg08450017	0.197858954888349	0.000326221593137197	0.11168550676787	No	No	OpenSea	chr3	CXCR6;FYCO1	TSS200;Body	0.249527710394742	0.267722939563607	0.0050666133075659	0.0313648988898979
cg07489381	0.245016317921718	0.000326239171671871	0.11168550676787	Yes	No	OpenSea	chr8			0.2153014492462	0.229508868242912	0.0050666133075659	0.0272151091561622
cg25746243	0.359639042003953	0.000326270759320492	0.11168550676787	Yes	No	OpenSea	chr7			0.408709574400434	0.161121338440447	0.0050666133075659	0.0142266799304113
cg11555302	-0.298116956970952	0.000326347204857162	0.11168550676787	Yes	No	OpenSea	chr22	FAM83F	Body	0.374244190492037	-0.172546479338514	0.0050666133075659	-0.0217813669927006
cg04027328	-0.882023344610031	0.000326384409710184	0.11168550676787	Yes	No	OpenSea	chr1			0.21833468977862	-0.0646600977657526	0.0050666133075659	-0.0076984131708574
cg08763984	0.411743024741679	0.000326427190534318	0.11168550676787	No	No	OpenSea	chr10	CXCL12;CXCL12;CXCL12	Body;Body;Body	0.218631239006484	0.14537600481768	0.0050666133075659	0.0166732242873511
cg21972325	-0.288594628067714	0.000326687083821526	0.11168550676787	Yes	No	S_Shore	chr12	OSBPL8;OSBPL8	TSS1500;TSS1500	0.396357687271306	-0.187432162629928	0.0050666133075659	-0.0166483483138875
cg24312520	0.355304669589388	0.000326693341263704	0.11168550676787	Yes	No	OpenSea	chr17	STAT3;STAT3;STAT3	Body;Body;Body	0.278536811912379	0.138717887969806	0.00558259429543162	0.0233370103807018
cg20263885	-0.257070658961685	0.000326779047706083	0.11168550676787	Yes	No	OpenSea	chr1	C1orf130	TSS1500	0.354741863959587	-0.206555552776806	0.0050666133075659	-0.0106018940114752
cg22903402	0.82952850700829	0.000326856419066555	0.11168550676787	Yes	No	OpenSea	chr2	MYO7B	Body	0.372199007817586	0.0591870672869995	0.00524036180897689	0.0101125091473958
cg11935248	-0.294952014812507	0.000326903901690113	0.11168550676787	Yes	No	OpenSea	chr6	CDYL;CDYL;CDYL;CDYL	Body;Body;Body;Body	0.0779061734761893	-0.195532816536245	0.0050666133075659	-0.0137155413218407
cg15454110	0.314532500320489	0.000327123333447616	0.11168550676787	Yes	No	N_Shore	chr6	CUTA;CUTA;CUTA;CUTA;CUTA	3'UTR;3'UTR;3'UTR;3'UTR;3'UTR	0.211495164534887	0.179582811745504	0.0050666133075659	0.0187605932067656
cg23522962	-0.228756165823895	0.000327151839170082	0.11168550676787	No	Yes	OpenSea	chr9			0.221231718739323	-0.240020995896979	0.0050666133075659	-0.0268061659330201
cg26514961	-0.19825564796053	0.000327224831044365	0.11168550676787	No	Yes	OpenSea	chr12	PLXNC1	Body	0.252660967776008	-0.278730091716748	0.0050666133075659	-0.0376551444855837
cg14595291	0.325786634082792	0.000327347160800833	0.11168550676787	Yes	No	OpenSea	chr11	LDLRAD3;LDLRAD3;LDLRAD3	5'UTR;Body;Body	0.0564717611878778	0.188710868150664	0.0050666133075659	0.0229965644400201
cg12675571	-0.327922802100462	0.000327403987503576	0.11168550676787	Yes	No	OpenSea	chr5	LOC728264;MIR145	Body;TSS1500	0.363989493661031	-0.156229913908632	0.0050666133075659	-0.00817602035557763
cg24151087	-0.31039215299903	0.000327540942029877	0.11168550676787	Yes	No	OpenSea	chr17	SLC47A1	Body	0.170905041164196	-0.192318542434551	0.0050666133075659	-0.00999704076934305
cg01028834	-0.251401868974085	0.000327643283926974	0.11168550676787	Yes	Yes	OpenSea	chr22	LIMK2	Body	0.18130746327681	-0.219365688788724	0.0050666133075659	-0.0248014088815289
cg15803756	-0.341374015745792	0.000327825218310187	0.11168550676787	Yes	No	N_Shore	chr10	FRMD4A	Body	0.341593930818826	-0.145998827513618	0.00524709524735208	-0.00756442282651017
cg08131796	0.36650263041596	0.000328221893214797	0.11168550676787	Yes	No	OpenSea	chr6	SCML4;SCML4;SCML4	Body;Body;5'UTR	0.207795951608444	0.145267819363803	0.0050666133075659	0.0197076121132334
cg10224345	0.418086283207247	0.00032829410160128	0.11168550676787	Yes	No	OpenSea	chr2			0.313990069109839	0.138394663752578	0.0050666133075659	0.0194086764796496
cg15893360	0.635246912577524	0.000328352218428245	0.11168550676787	Yes	Yes	N_Shelf	chr12	PXN;PXN	Body;Body	0.422080472528035	0.0833066169059034	0.0050666133075659	0.0144128191208636
cg15673001	0.503138043228235	0.000328578085340729	0.11168550676787	No	No	OpenSea	chr17	NXN	Body	0.396547136627591	0.11425693180406	0.0050666133075659	0.00977757299843096
cg01627483	-0.395688089055481	0.000328684681633801	0.11168550676787	Yes	No	S_Shore	chr1	MTMR9L	TSS1500	0.288680299343292	-0.126897152229605	0.0050666133075659	-0.00935298862185011
cg04857245	-0.312938233031958	0.000329414392813733	0.11168550676787	Yes	No	OpenSea	chr13	STARD13;STARD13;STARD13;STARD13;STARD13;STARD13	1stExon;1stExon;5'UTR;5'UTR;Body;Body	0.338243402467962	-0.189179835246513	0.0050666133075659	-0.0118379897969401
cg11400153	0.334702009401406	0.000329427883403304	0.11168550676787	Yes	No	OpenSea	chr4	KIAA0922;KIAA0922	Body;Body	0.271748911204955	0.157697766722836	0.0050666133075659	0.0107026659607509
cg19249814	0.467598645401036	0.000329429116674481	0.11168550676787	No	No	OpenSea	chr9	DAPK1;DAPK1;DAPK1;DAPK1	Body;Body;Body;Body	0.307199803714186	0.119807554637165	0.0050666133075659	0.0172010413874502
cg09566308	-0.511419064974031	0.000330270214159056	0.11168550676787	No	No	S_Shore	chr3	SHISA5;SHISA5;SHISA5;SHISA5;SHISA5	TSS1500;TSS1500;TSS1500;TSS200;TSS200	0.238464303798637	-0.100076915403214	0.0050666133075659	-0.0114139463226854
cg26840012	0.366141709293885	0.00033033350031756	0.11168550676787	No	No	OpenSea	chr8	ST18	Body	0.20045151323366	0.146956658742319	0.0050666133075659	0.0146845844655987
cg24401262	-0.213921158203513	0.000330440171976088	0.11168550676787	Yes	Yes	OpenSea	chr1			0.197391608701858	-0.256370551246694	0.0050666133075659	-0.0304273306955641
cg03874914	0.68871377106336	0.000330858550624082	0.11168550676787	Yes	No	OpenSea	chr1	PDE4B;PDE4B;PDE4B;PDE4B;PDE4B	Body;Body;Body;Body;Body	0.318464864135395	0.0813470603138155	0.0050666133075659	0.0118027098076215
cg26236329	-0.404622284451914	0.000331000964007426	0.11168550676787	Yes	Yes	OpenSea	chr11			0.20998680304503	-0.134519707667601	0.0050666133075659	-0.0173907794049925
cg16018533	-0.388474726432503	0.000331030318847329	0.11168550676787	Yes	No	N_Shore	chr16	NME4;NME4;NME4;NME4;NME4;NME4;NME4	TSS1500;TSS1500;TSS1500;TSS1500;TSS1500;TSS1500;TSS1500	0.308441347430166	-0.14919918165658	0.0050666133075659	-0.0239638428342506
cg14062846	0.283348518573897	0.000331788069134119	0.11168550676787	Yes	No	OpenSea	chr2	CAB39;CAB39;CAB39	5'UTR;5'UTR;5'UTR	0.164996883976065	0.20281630504393	0.0050666133075659	0.0237581237108532
cg17611488	0.413077061012679	0.00033195425213497	0.11168550676787	No	No	OpenSea	chr4	EGF;EGF;EGF	Body;Body;Body	0.324686016970092	0.129071853377289	0.0050666133075659	0.0148547833607537
cg25344355	0.362440465540816	0.000331980032324549	0.11168550676787	Yes	Yes	OpenSea	chr2			0.365880724186779	0.150721072201713	0.0050666133075659	0.0175389263013986
cg03358592	-0.299690629271112	0.000331987219428837	0.11168550676787	Yes	No	Island	chr9	KANK1;KANK1	5'UTR;Body	0.306325035681689	-0.181354807536429	0.0050666133075659	-0.0122235327406908
cg03564793	-0.343710190399105	0.000332171285615137	0.11168550676787	Yes	No	Island	chr6	COL12A1;COL12A1	3'UTR;3'UTR	0.340100948362004	-0.160832088022773	0.0050666133075659	-0.00956770076218054
cg03359704	-0.266240927441803	0.000332309008491154	0.11168550676787	Yes	Yes	OpenSea	chr6			0.2535660595927	-0.20157312084345	0.0050666133075659	-0.0247047371903614
cg11313377	0.459596040936982	0.000332454064088069	0.11168550676787	Yes	No	OpenSea	chr10	LOC105376360	Body	0.267380816057214	0.127912669099896	0.0050666133075659	0.00964043247706869
cg10193193	-0.376046864647893	0.000332527865169615	0.11168550676787	Yes	No	OpenSea	chr12	NT5DC3	Body	0.209919898784131	-0.149936511569769	0.0050666133075659	-0.023490395347896
cg05629653	-0.333848285412639	0.00033268453817994	0.11168550676787	Yes	No	OpenSea	chr18	CABLES1;CABLES1;CABLES1;CABLES1	3'UTR;3'UTR;3'UTR;Body	0.14611891361496	-0.171321946656784	0.0050666133075659	-0.0189302379883226
cg25388335	-0.310069313703525	0.00033269660285892	0.11168550676787	Yes	Yes	S_Shelf	chr7			0.137184362655256	-0.174317705545801	0.0050666133075659	-0.0180520935291926
cg16809865	-0.228212006664464	0.000332744988380448	0.11168550676787	Yes	No	OpenSea	chr8			0.183112503971045	-0.242086779479281	0.0050666133075659	-0.0381241648103813
cg01234195	0.537899532304113	0.000332946292520759	0.11168550676787	No	No	S_Shore	chr6	FAM65B;FAM65B;FAM65B	TSS1500;Body;Body	0.310628897881534	0.110414117248598	0.0050666133075659	0.0153359205478718
cg09643544	-0.391429846288194	0.000333737312576052	0.11168550676787	Yes	No	Island	chr19	ZNF177;ZNF177	1stExon;5'UTR	0.337614042868476	-0.153080484049337	0.0050666133075659	-0.0126384046229608
cg19370760	-0.260541512662657	0.000333905878933519	0.11168550676787	Yes	No	OpenSea	chr11	PLEKHA7	Body	0.175720014140737	-0.217463190898418	0.0050666133075659	-0.0205947184751694
cg03893701	-0.591597366268855	0.000334556280740347	0.11168550676787	Yes	No	N_Shore	chr3	NMNAT3	5'UTR	0.373726674963573	-0.0870542896602375	0.0050666133075659	-0.0147367281183824
cg01153902	-0.374660132704294	0.000334665171341204	0.11168550676787	Yes	No	OpenSea	chr19	PBX4;PBX4	Body;Body	0.201581916552003	-0.147292504076263	0.0050666133075659	-0.0170045089871965
cg15549873	0.444439763570077	0.000334788270265902	0.11168550676787	Yes	No	OpenSea	chr20	CDH4;CDH4;CDH4	Body;Body;5'UTR	0.279961751043006	0.12267223634837	0.0050666133075659	0.0158007726667968
cg22748944	-0.622840459374284	0.000334819007642104	0.11168550676787	No	No	OpenSea	chr6			0.373292126272651	-0.0927768815491843	0.0050666133075659	-0.0120105744982043
cg07954849	-0.211077105866137	0.000334850080835521	0.11168550676787	No	Yes	OpenSea	chr5			0.300869968997945	-0.259707819432597	0.0050666133075659	-0.0319881162838023
cg19717150	0.432999771164053	0.000335421769981829	0.11168550676787	Yes	No	OpenSea	chr20	HNF4A;HNF4A;HNF4A	Body;Body;Body	0.27899478132455	0.142670925759478	0.0050666133075659	0.0191717599329208
cg15867829	0.478609596415994	0.000335518940735793	0.11168550676787	Yes	No	OpenSea	chr4	PABPC4L	3'UTR	0.401219290505454	0.10558630508598	0.0050666133075659	0.0119926729498845
cg08359236	-0.228853399534197	0.000336326666618256	0.11168550676787	Yes	No	S_Shore	chr8	LYN;LYN	5'UTR;5'UTR	0.0988616547463956	-0.256170522964836	0.0050666133075659	-0.0215189989244573
cg18110200	0.419011145855999	0.000336386400810194	0.11168550676787	No	No	OpenSea	chr6	TIAM2;TIAM2	ExonBnd;Body	0.122662058422972	0.149392683193669	0.0050666133075659	0.0161956384206964
cg11499236	0.311245021059617	0.000336481980292222	0.11168550676787	Yes	Yes	OpenSea	chr4	NFKB1;NFKB1	Body;Body	0.301809588654676	0.179841497470314	0.0050666133075659	0.0167324250517751
cg14051760	0.42009746538586	0.000336515042042145	0.11168550676787	Yes	Yes	N_Shore	chr16	USP7	Body	0.300376455444669	0.118761125603496	0.0050666133075659	0.0192585338875979
cg02494101	-0.284002309239671	0.000336678298447511	0.11168550676787	Yes	Yes	OpenSea	chr19			0.144516533206372	-0.191496864065938	0.0050666133075659	-0.0250984310775961
cg11891503	-0.281571907651445	0.000336730737332562	0.11168550676787	Yes	No	OpenSea	chr10	USP6NL;USP6NL	Body;Body	0.159166165314794	-0.201331275017205	0.0050666133075659	-0.0218106368245037
cg09511690	0.357798824962066	0.000336795565067841	0.11168550676787	No	No	OpenSea	chr15	PATL2	TSS1500	0.197851396657478	0.155923973146424	0.0050666133075659	0.0231512894746142
cg12124094	-0.34105955407933	0.000336970628278629	0.11168550676787	Yes	No	OpenSea	chr17	PRKCA	Body	0.251954008734643	-0.180927327099324	0.0050666133075659	-0.00962891169390952
cg04794690	-0.23669797896906	0.000337001649505948	0.11168550676787	Yes	No	S_Shelf	chr1			0.158382080730018	-0.242762653475976	0.0050666133075659	-0.0194282741649217
cg15802887	-0.371091893417342	0.00033716537770909	0.11168550676787	Yes	Yes	OpenSea	chr1			0.205056464174498	-0.148184098737623	0.0050666133075659	-0.0215012936885281
cg07409383	-0.205017106211744	0.000337386778201081	0.11168550676787	Yes	No	OpenSea	chr5	CWC27;CWC27;CWC27	Body;Body;Body	0.264551668812356	-0.257712567511144	0.0050666133075659	-0.0410100453339745
cg02172724	-0.252812756237339	0.000337829235763703	0.11168550676787	Yes	No	Island	chr20	KCNS1;KCNS1	1stExon;5'UTR	0.297066181617032	-0.228964631635436	0.0050666133075659	-0.00851323361337314
cg18453551	0.458581183130015	0.000338091124066555	0.11168550676787	No	No	OpenSea	chr3	LOC90246	TSS200	0.395600430392831	0.119056952125595	0.0050666133075659	0.0156533740215362
cg17095147	0.262100981407175	0.000338147412107227	0.11168550676787	Yes	No	OpenSea	chr4	WDR1;WDR1	Body;Body	0.319312296908669	0.192191969443306	0.0050666133075659	0.0250050044651017
cg15707029	-0.240837107631842	0.00033816811340359	0.11168550676787	Yes	No	OpenSea	chr16	ADCY9	Body	0.249096347698271	-0.216157749339596	0.0050666133075659	-0.0295608489752285
cg10298701	-0.426104828249879	0.000338222046085563	0.11168550676787	Yes	No	N_Shore	chr16	CLDN6	TSS1500	0.412942716744568	-0.121433567674478	0.0050666133075659	-0.00249901151356278
cg02191674	-0.248661334794287	0.000338536383605898	0.11168550676787	Yes	No	OpenSea	chr1			0.394027808538851	-0.215747096645682	0.0050666133075659	-0.0160449807151723
cg23546343	0.536947516789761	0.000338555440751031	0.11168550676787	No	No	N_Shore	chr14	RTL1;MIR431;MIR433	1stExon;TSS200;TSS1500	0.371285000306002	0.104660079772326	0.0050666133075659	0.00955379231910647
cg21514164	-0.23498214760329	0.000338684812156667	0.11168550676787	Yes	No	OpenSea	chr2			0.200759520137504	-0.228228232115492	0.0050666133075659	-0.0263514065545935
cg25838614	0.313502307150201	0.000338703041272533	0.11168550676787	Yes	No	OpenSea	chr7	STEAP1B;STEAP1B	Body;Body	0.293546204616458	0.16581305355946	0.0050666133075659	0.0154707942595786
cg13891567	0.605954615797816	0.000338898283763971	0.11168550676787	Yes	No	OpenSea	chr2	SCN3A;SCN3A;SCN3A	Body;Body;Body	0.315692243979429	0.0863052541226198	0.0050666133075659	0.0102986824233985
cg01470666	0.457166959149161	0.000338958847058753	0.11168550676787	Yes	No	OpenSea	chr1	COLGALT2;COLGALT2;COLGALT2	Body;Body;5'UTR	0.297777682364412	0.113332064969894	0.0050666133075659	0.0117688416785601
cg06923291	0.434233183406675	0.000339079528578245	0.11168550676787	Yes	No	OpenSea	chr12			0.374595579577561	0.121202731871143	0.0050666133075659	0.0128008872625157
cg03447083	-0.487873033432673	0.00033928760747465	0.11168550676787	No	No	OpenSea	chr16	CES3	TSS1500	0.262718627479941	-0.105456207343006	0.0050666133075659	-0.0101479790487305
cg09751918	-0.226435341566264	0.000339675981591995	0.11168550676787	Yes	No	OpenSea	chr7	RALA	Body	0.293729335100831	-0.243140825040143	0.0050666133075659	-0.029106896900159
cg03417676	0.497906648679088	0.000339815299650479	0.11168550676787	No	No	OpenSea	chr1	CD1E;CD1E;CD1E;CD1E;CD1E;CD1E;CD1E;CD1E;CD1E;CD1E;CD1E;CD1E;CD1E	3'UTR;3'UTR;3'UTR;3'UTR;3'UTR;3'UTR;3'UTR;3'UTR;3'UTR;3'UTR;3'UTR;3'UTR;3'UTR	0.215419415255963	0.116799643246914	0.0050666133075659	0.00740299173626502
cg13420662	-0.449135098164404	0.00034049035832488	0.11168550676787	Yes	No	S_Shore	chr1	JAK1	TSS1500	0.103286448888337	-0.131270033186845	0.0050666133075659	-0.00704391148335129
cg04608193	-0.33542740827624	0.000340768334193498	0.11168550676787	Yes	No	S_Shore	chr2	FLJ31356;FOSL2	TSS1500;Body	0.237977358283685	-0.163487486844068	0.0050666133075659	-0.0190406773414382
cg14708311	-0.36541945556022	0.000340786735050762	0.11168550676787	No	Yes	OpenSea	chr20			0.207074349638599	-0.14173741737952	0.0050666133075659	-0.0169588523261472
cg26233951	0.426880420393681	0.000340794449898078	0.11168550676787	No	No	OpenSea	chr14	MIR381;MIR487B;MIR381HG	TSS1500;TSS1500;TSS200	0.409150502960429	0.132989088384203	0.0050666133075659	0.010486669830273
cg16861079	-0.22468418497203	0.000340875433572921	0.11168550676787	Yes	No	OpenSea	chr16	CHD9;CHD9	Body;Body	0.220174807396246	-0.248157642200186	0.0050666133075659	-0.0313724006939866
cg23765219	0.410072798471067	0.000340917182233706	0.11168550676787	No	No	OpenSea	chr11	STIP1;STIP1;STIP1	Body;Body;Body	0.292218634372393	0.14649233120626	0.0050666133075659	0.00907444303531058
cg00118808	-0.313910719431445	0.00034094506570499	0.11168550676787	Yes	No	N_Shore	chr9			0.180989481428244	-0.173202387669263	0.0050666133075659	-0.0242257432922149
cg08758237	0.354992861357312	0.000340988457285304	0.11168550676787	Yes	No	OpenSea	chr10	NEURL1	Body	0.376947065211417	0.16398379436245	0.0050666133075659	0.0127337258429231
cg23405677	0.484275066242403	0.000340993401106469	0.11168550676787	No	No	OpenSea	chr20	MACROD2	Body	0.368488497803189	0.114744726362943	0.0050666133075659	0.0153758358967547
cg17108629	-0.288137030279499	0.000341019408529768	0.11168550676787	Yes	No	S_Shore	chr11	RAB38	TSS1500	0.258847361852874	-0.193309441484684	0.0050666133075659	-0.0224751482589142
cg26157253	0.323391427365296	0.00034125473135213	0.11168550676787	Yes	No	OpenSea	chr1			0.183053625489822	0.179247725947241	0.0050666133075659	0.0213495256009599
cg11313136	-0.447915961464227	0.000341264073663977	0.11168550676787	No	No	Island	chr18	RALBP1	TSS1500	0.347207300385557	-0.104519438894993	0.00524709524735208	-0.00920070631323136
cg06493439	0.420461440509105	0.000341716193614934	0.11168550676787	No	No	OpenSea	chr8	CLVS1	Body	0.3798158543517	0.13305042348159	0.0050666133075659	0.0124227367615255
cg03505225	-0.319319937110942	0.000342042342451336	0.11168550676787	Yes	No	OpenSea	chr14	RNASE2	5'UTR	0.379776008959314	-0.179823403707052	0.0050666133075659	-0.0138775795243556
cg04195404	0.497063579595462	0.000342073231884137	0.11168550676787	No	No	N_Shelf	chr22	MGAT3	5'UTR	0.430701994356126	0.111607118395844	0.0050666133075659	0.010173673210095
cg04086935	0.317530286401051	0.000342106669203417	0.11168550676787	Yes	No	OpenSea	chr6	FARS2	5'UTR	0.171792894537278	0.178825449647374	0.0050666133075659	0.0193566275272746
cg19904126	0.296982208616553	0.00034211387266916	0.11168550676787	Yes	Yes	OpenSea	chr22	MED15;MED15;MED15;MED15;MED15;MED15	Body;Body;Body;Body;Body;Body	0.276056191213712	0.194927867000337	0.0050666133075659	0.022149393788256
cg14723606	-0.300989250930619	0.000342252998574559	0.11168550676787	No	No	OpenSea	chr1			0.294449895751042	-0.174428289458102	0.0050666133075659	-0.0127810432051578
cg00230207	0.389610796101957	0.000342417931600174	0.11168550676787	No	No	OpenSea	chr3			0.263218910602705	0.147217969174458	0.0050666133075659	0.00845133121723407
cg26113278	0.47528739396025	0.000342489425768438	0.11168550676787	Yes	No	OpenSea	chr1	LDLRAD1	TSS1500	0.225347615580119	0.125802708255951	0.0050666133075659	0.016012692722185
cg15874753	0.469594095698576	0.000342507087041318	0.11168550676787	No	No	OpenSea	chr2	NPAS2	5'UTR	0.401703245702609	0.115271196347536	0.0050666133075659	0.00881859182254119
cg24474738	-0.331512600105216	0.000342845693538896	0.11168550676787	Yes	Yes	OpenSea	chr11			0.35145299153109	-0.152204632097237	0.0050666133075659	-0.0142148410338221
cg14731414	-0.388983600388039	0.000342864859028528	0.11168550676787	Yes	No	OpenSea	chr18	LDLRAD4;LDLRAD4	Body;Body	0.1633988155021	-0.148446637481852	0.0050666133075659	-0.0198317250149623
cg24261491	-0.389169252630412	0.000342915725674457	0.11168550676787	No	Yes	OpenSea	chr14			0.395851398423537	-0.137181873743868	0.0050666133075659	-0.00513812202204035
cg06910084	-0.472698618826506	0.000343021576091418	0.11168550676787	Yes	No	OpenSea	chr1	TTLL10;TTLL10	3'UTR;Body	0.287287488906073	-0.112977445955953	0.0050666133075659	-0.00726966535149853
cg10082945	-0.363777444215555	0.000343117064726237	0.11168550676787	Yes	No	S_Shore	chr19	DMPK;DMPK;DMPK;DMPK;DMPK;DMPK	Body;Body;Body;Body;Body;TSS1500	0.20854189143788	-0.147957325301047	0.0050666133075659	-0.018248750081935
cg22822656	-0.362822960557777	0.000343303366285507	0.11168550676787	Yes	No	S_Shelf	chr8			0.238707287418322	-0.148473675844747	0.0050666133075659	-0.0135456398576921
cg12057318	0.470040310764107	0.000343323143183627	0.11168550676787	No	No	OpenSea	chr11	C11orf74;RAG2	TSS1500;Body	0.410084782015413	0.110973293629427	0.0050666133075659	0.00816584656443686
cg23301992	0.377520397263513	0.000343379327245875	0.11168550676787	Yes	No	OpenSea	chr5	LOC285696	Body	0.291190224904795	0.150183172288218	0.0050666133075659	0.00891232440599066
cg11382054	-0.285769714457229	0.000343399483949223	0.11168550676787	Yes	No	OpenSea	chr12	PPFIBP1;PPFIBP1;PPFIBP1;PPFIBP1	5'UTR;5'UTR;5'UTR;5'UTR	0.261075009763933	-0.186020546146453	0.0050666133075659	-0.0175478167648267
cg03131680	-0.292182482732665	0.000343604370380013	0.11168550676787	Yes	No	OpenSea	chr8			0.332249023828457	-0.170964855885955	0.0050666133075659	-0.0212984117760835
cg09645222	0.552220518474737	0.000343738492967145	0.11168550676787	Yes	No	OpenSea	chr9	GOLM1;GOLM1	Body;Body	0.181302977465619	0.100165858682358	0.0050666133075659	0.0111467162972122
cg22354983	0.366150791060199	0.000343854182057364	0.11168550676787	No	No	OpenSea	chr21	HUNK	Body	0.22779772899467	0.167646354380423	0.0050666133075659	0.0198094402768794
cg22485810	-0.318343255581904	0.000344112197909652	0.11168550676787	Yes	No	N_Shore	chr17	ADAP2	TSS200	0.157025669282418	-0.178010016113373	0.0050666133075659	-0.0161996311727401
cg20382154	-0.314075725356622	0.00034426726145475	0.11168550676787	Yes	No	OpenSea	chr2			0.351049277560825	-0.172446343505435	0.0050666133075659	-0.0189722492335891
cg21512270	0.324453379865123	0.00034469508291816	0.11168550676787	No	No	OpenSea	chr3			0.279913062250254	0.171067882586346	0.0050666133075659	0.00968577405724991
cg24830957	0.468525759829899	0.000344711613186629	0.11168550676787	No	No	OpenSea	chr2			0.34043927897933	0.108217880389297	0.00515719729185192	0.0145913251976327
cg01311995	-0.520189024204312	0.000344938756739165	0.11168550676787	Yes	No	S_Shore	chr16			0.346309775713177	-0.0963430558637168	0.0050666133075659	-0.012113258020734
cg02156526	0.384048021627001	0.000345079169370842	0.11168550676787	Yes	No	OpenSea	chr6	FAM65B;FAM65B	Body;Body	0.366194009574048	0.138651098218834	0.005083065135178	0.0223588639634613
cg26445322	-0.256598742524483	0.000345180427360541	0.11168550676787	Yes	No	OpenSea	chr17			0.321576799205555	-0.196606414040469	0.0050666133075659	-0.0176034026492467
cg20196230	0.313813869390744	0.00034521221831972	0.11168550676787	Yes	Yes	OpenSea	chr8	PPP3CC;PPP3CC;PPP3CC	Body;Body;Body	0.235918698341607	0.186376716227878	0.0050666133075659	0.0210327760096104
cg08828286	-0.345701512624128	0.00034529688438973	0.11168550676787	Yes	No	N_Shore	chr19	CFD;CFD	1stExon;5'UTR	0.226593571725285	-0.165090331754215	0.0050666133075659	-0.017015719020036
cg02813207	-0.269122135681102	0.000345857727074375	0.11168550676787	No	No	S_Shore	chr1	THEM4	TSS200	0.355927514871668	-0.201690500084259	0.0050666133075659	-0.01446545024775
cg13312247	0.438925407257465	0.000345949918538677	0.11168550676787	Yes	No	OpenSea	chr12	MANSC4	TSS1500	0.390089857257592	0.126079578388359	0.0050666133075659	0.00960159404034244
cg16083838	-0.396694288369179	0.000346252354580535	0.11168550676787	Yes	No	N_Shore	chr11	KCNQ1DN	TSS1500	0.373705069798036	-0.128894636424075	0.0050666133075659	-0.00427698727878758
cg02211474	0.411217905162537	0.000346318037285773	0.11168550676787	Yes	No	OpenSea	chr13	STARD13;STARD13;STARD13;STARD13	5'UTR;5'UTR;Body;Body	0.375745893121131	0.116474564764516	0.00586750213153856	0.00838150521008685
cg04884118	0.350015653516098	0.000346713439729968	0.11168550676787	Yes	No	OpenSea	chr12	A2ML1	Body	0.101230310509741	0.175743682086244	0.0050666133075659	0.0154430479954472
cg11404469	0.320670331168033	0.000346762698839812	0.11168550676787	Yes	No	OpenSea	chr2			0.146811396750267	0.187139293132977	0.0050666133075659	0.0215797255320354
cg18581663	0.365929289474674	0.000347196465614479	0.11168550676787	No	No	OpenSea	chr7	WIPF3	TSS1500	0.408073651041983	0.142561243262296	0.0050666133075659	0.0101317067448269
cg02825483	-0.315628360946088	0.000347361936898224	0.11168550676787	Yes	No	N_Shelf	chr7	TCAF1;TCAF1;TCAF1	5'UTR;5'UTR;5'UTR	0.350176902316378	-0.175230827739857	0.0050666133075659	-0.0074377371267399
cg10005305	0.484672236160076	0.000347390249682462	0.11168550676787	No	No	N_Shelf	chr2			0.425332019522982	0.117205859527868	0.0050666133075659	0.00940308417967572
cg06712013	-0.289570356294373	0.000347859577726086	0.11168550676787	Yes	No	N_Shore	chr12	SPATS2	TSS1500	0.40213417798089	-0.184159196271715	0.0050666133075659	-0.019366268311578
cg13423838	0.315906560085702	0.000347881039143424	0.11168550676787	No	No	OpenSea	chr10			0.309550635971332	0.183226492730141	0.0050666133075659	0.0178353991553143
cg00410951	0.26082443703955	0.000348091208545449	0.11168550676787	Yes	No	OpenSea	chr12			0.289159252873265	0.220091549137026	0.0050666133075659	0.0248832771589406
cg18211315	0.386041337089556	0.000348371415255282	0.11168550676787	Yes	No	OpenSea	chr8	LOC101927066	Body	0.338383315612518	0.149300241901004	0.0050666133075659	0.0136472213745201
cg12936304	0.288881639260113	0.000348388805344443	0.11168550676787	Yes	No	OpenSea	chr1	FGGY;FGGY;FGGY;FGGY	Body;Body;Body;Body	0.186150731871281	0.183641656952317	0.0050666133075659	0.0227698429833221
cg05526099	0.411224982452545	0.000348468690570277	0.11168550676787	No	No	OpenSea	chr1	CHI3L1	Body	0.337691421470341	0.143437318514077	0.0050666133075659	0.00800406827935318
cg09973850	-0.452028184085741	0.000348487399187791	0.11168550676787	Yes	Yes	OpenSea	chr3	XXYLT1;XXYLT1	Body;Body	0.355306901104403	-0.119992850272164	0.0050666133075659	-0.0167566784653483
cg25729350	-0.239119749187623	0.00034853575485318	0.11168550676787	Yes	No	OpenSea	chr15			0.317637882715365	-0.228116651473607	0.0050666133075659	-0.0176135756380848
cg02913277	0.56452793350934	0.000348613075178169	0.11168550676787	Yes	No	OpenSea	chr10	DIP2C	Body	0.317895385323743	0.103427237438028	0.0050666133075659	0.0126568178712422
cg27533999	0.42012582273988	0.000348635013086655	0.11168550676787	No	No	OpenSea	chr3	SUCLG2	Body	0.209005502532693	0.134266728936134	0.0050666133075659	0.0161759231014662
cg09814633	-0.48620737750029	0.000348878352483967	0.11168550676787	Yes	No	OpenSea	chr6			0.189874059978982	-0.119054116963659	0.0050666133075659	-0.0103118011086434
cg00471190	0.321780250290589	0.000348920307530655	0.11168550676787	Yes	No	OpenSea	chr16	IL32;IL32;IL32;IL32;IL32;IL32;IL32;IL32;IL32	5'UTR;1stExon;5'UTR;5'UTR;5'UTR;5'UTR;5'UTR;5'UTR;5'UTR	0.373847977269606	0.150083391327542	0.00520126391859891	0.020509549113048
cg06797389	0.282618221126361	0.000349174238995555	0.11168550676787	No	No	OpenSea	chr15	PATL2	TSS1500	0.192752526705739	0.198066318430461	0.0050666133075659	0.0221651436648165
cg21487631	-0.374361784111986	0.000349346364404128	0.11168550676787	No	No	OpenSea	chr1	AK5;AK5	Body;Body	0.307591674299194	-0.14464340264191	0.0050666133075659	-0.0217305135738778
cg14854358	-0.51829983153348	0.000349579882847327	0.11168550676787	Yes	Yes	OpenSea	chr1			0.40247893500212	-0.0986106447862509	0.0050666133075659	-0.0131927246960034
cg22061776	-0.309000744348734	0.000349616079622044	0.11168550676787	Yes	No	OpenSea	chr6	KIF13A;KIF13A;KIF13A;KIF13A	Body;Body;Body;Body	0.147064578001836	-0.184809536476861	0.0050666133075659	-0.0146244674663919
cg22598432	0.434534885222896	0.000349720225936678	0.11168550676787	Yes	No	OpenSea	chr2	KCNH7;KCNH7	Body;Body	0.431606127936267	0.128524304031551	0.0050666133075659	0.0103521816421609
cg16651449	0.682278478087863	0.000350753754437291	0.11168550676787	Yes	No	OpenSea	chr22	GRAP2;GRAP2;GRAP2;GRAP2;GRAP2	5'UTR;5'UTR;Body;Body;Body	0.20339500636577	0.0855267654942528	0.0050666133075659	0.00460342310928974
cg00539399	-0.232998100529351	0.000350765136997394	0.11168550676787	Yes	Yes	OpenSea	chr9	TMOD1;TMOD1	Body;Body	0.157699567571662	-0.23392839499145	0.0050666133075659	-0.0230370005629786
cg13623164	-0.232559659197227	0.000351121178474816	0.11168550676787	Yes	No	OpenSea	chr16			0.159745478262416	-0.237312959584603	0.0050666133075659	-0.029148435552089
cg20868724	0.339333724773179	0.00035118154374361	0.11168550676787	No	No	OpenSea	chr19	FPR2;FPR2	TSS200;5'UTR	0.260250378966966	0.168505164304822	0.0050666133075659	0.0113702692468457
cg23997218	-0.513451026872203	0.000351225636052124	0.11168550676787	Yes	No	OpenSea	chr16			0.430614434283157	-0.0956293912467133	0.00524159229232854	-0.00299771754709736
cg20446824	-0.52083528766584	0.000351226963068504	0.11168550676787	Yes	No	OpenSea	chr12			0.381702635990337	-0.091561970497329	0.00564129420842553	-0.0158531274755004
cg17377789	0.381458033969689	0.000351648385472135	0.11168550676787	Yes	No	OpenSea	chr1	SLC1A7;SLC1A7;SLC1A7;SLC1A7;SLC1A7	Body;Body;Body;Body;Body	0.180912081852253	0.138149122738664	0.0050666133075659	0.00968418912762281
cg10551353	0.615615971804214	0.000352063936492215	0.11168550676787	No	No	OpenSea	chr7	IKZF1;IKZF1;IKZF1;IKZF1;IKZF1;IKZF1;IKZF1;IKZF1;IKZF1;IKZF1;IKZF1;IKZF1;IKZF1;IKZF1;IKZF1;IKZF1;IKZF1	5'UTR;5'UTR;5'UTR;TSS1500;TSS1500;TSS1500;TSS1500;TSS1500;TSS1500;TSS1500;TSS1500;TSS1500;5'UTR;5'UTR;5'UTR;5'UTR;5'UTR	0.26135077405185	0.0859484251355252	0.00524709524735208	0.0133932781878152
cg07307840	0.328869688319004	0.000352237570174545	0.11168550676787	Yes	No	OpenSea	chr3			0.0837490991553038	0.176102432695376	0.0050666133075659	0.0118507811796955
cg05643816	-0.391191252679443	0.00035225219846226	0.11168550676787	Yes	Yes	OpenSea	chr22			0.148404002344449	-0.144555504490472	0.0050666133075659	-0.0210837580786434
cg13249798	0.297578350110257	0.000352360725344659	0.11168550676787	Yes	No	OpenSea	chr20	LOC101929486	Body	0.378829581663362	0.192315676451537	0.0050666133075659	0.0188458818762481
cg16532400	0.264621039104995	0.00035238283233404	0.11168550676787	No	No	OpenSea	chr7	GIMAP7	5'UTR	0.355731327965781	0.210887503485124	0.0050666133075659	0.019395759059896
cg04850796	-0.294818283758624	0.000352406944283644	0.11168550676787	No	Yes	N_Shore	chr4	FBXL5;FBXL5;FBXL5;FBXL5	Body;Body;Body;Body	0.163882773249662	-0.205124826728795	0.0050666133075659	-0.0130487236052445
cg11284299	-0.289792767769651	0.000352451953019171	0.11168550676787	Yes	No	OpenSea	chr10			0.237316481858922	-0.194085212687305	0.0050666133075659	-0.0218857985112061
cg22464785	0.330331204788567	0.000352646116192322	0.11168550676787	Yes	Yes	OpenSea	chr15	LIPC	Body	0.32296010277042	0.162194034522383	0.0050666133075659	0.0197826418086068
cg11388488	0.326264711816499	0.000352717634074728	0.11168550676787	Yes	Yes	OpenSea	chr10	FAM53B	Body	0.269615411177508	0.171975532911792	0.0050666133075659	0.0262248611558373
cg21884509	0.5443005340302	0.000352835972728173	0.11168550676787	Yes	No	S_Shore	chr8			0.264691539379018	0.110797864317952	0.0050666133075659	0.0096170389751663
cg27393114	0.527218087418939	0.000352959297450025	0.11168550676787	Yes	No	OpenSea	chr6			0.290279572155304	0.10974061853004	0.0050666133075659	0.017353251758263
cg05529152	-0.355956460907545	0.000352976222367431	0.11168550676787	No	No	N_Shelf	chr12			0.070077624668964	-0.179388507053361	0.0050666133075659	-0.0111395871835617
cg27242142	0.290552480872432	0.000353003536221477	0.11168550676787	No	No	OpenSea	chr12	FRS2;FRS2;FRS2;FRS2;FRS2;FRS2;FRS2;FRS2	5'UTR;5'UTR;5'UTR;5'UTR;5'UTR;5'UTR;5'UTR;5'UTR	0.308909957767897	0.188725145036547	0.0050666133075659	0.0168745936206992
cg18810184	-0.264539028649823	0.000353135363332909	0.11168550676787	Yes	Yes	S_Shore	chr1	ST6GALNAC3;ST6GALNAC3	Body;Body	0.24934070069841	-0.195327418744798	0.0050666133075659	-0.0209005725100498
cg14389442	0.486444583393765	0.000353277365271313	0.11168550676787	Yes	No	OpenSea	chr2	SNTG2	Body	0.200399582619918	0.132550831366243	0.0050666133075659	0.0118217377408478
cg11706849	0.487341246673241	0.000353453099493456	0.11168550676787	No	No	OpenSea	chr2	MGAT5	Body	0.230162466831596	0.109073971232478	0.0050666133075659	0.0166812310634988
cg01290904	-0.385060783102425	0.000353634208782775	0.11168550676787	Yes	No	N_Shore	chr4	EVC2;EVC2	5'UTR;Body	0.332803071618369	-0.123547794890272	0.00555485560545793	-0.0208607681254233
cg27215601	0.374818018842049	0.000353871154748532	0.11168550676787	Yes	No	OpenSea	chr8	NSMCE2	Body	0.31701156733181	0.150291213850438	0.0050666133075659	0.018356192189829
cg23287111	0.37589283720793	0.000353888159745442	0.11168550676787	Yes	No	OpenSea	chr2			0.14746208269608	0.152646680605741	0.0050666133075659	0.0132507342268754
cg27242774	0.397696930656337	0.000353943438537268	0.11168550676787	No	No	OpenSea	chr14			0.36896885811991	0.136422280373904	0.0050666133075659	0.0111663313584985
cg05176918	0.416310289037894	0.000354095591971586	0.11168550676787	Yes	No	OpenSea	chr1	RAB3B	Body	0.295940614214422	0.134512799062075	0.0050666133075659	0.00964893661602739
cg07169399	0.579661786767956	0.000354147694955815	0.11168550676787	No	No	OpenSea	chr2	TRAF3IP1;TRAF3IP1	Body;Body	0.19734696786306	0.0985356434565655	0.0050666133075659	0.01498589210413
cg01112258	0.442182668551879	0.000354228318833917	0.11168550676787	Yes	No	OpenSea	chr5			0.348513669934376	0.128786251028617	0.0050666133075659	0.0203553880337761
cg15676418	-0.51770279812105	0.000354472366251687	0.11168550676787	Yes	No	S_Shore	chr1			0.343151935726571	-0.0959288291491564	0.0050666133075659	-0.00694530455978315
cg12183501	-0.208529719875156	0.000354887253519078	0.11168550676787	Yes	No	OpenSea	chr3	HPS3	Body	0.272155672604084	-0.266876658790549	0.0050666133075659	-0.037972334837089
cg19152255	-0.258542781385972	0.000354958240345538	0.11168550676787	No	No	N_Shelf	chr20			0.390783141918736	-0.209770097016903	0.0050666133075659	-0.0348939021495819
cg03054795	0.486146908189905	0.000354986793884762	0.11168550676787	Yes	No	OpenSea	chr14			0.219024176497947	0.110117896935213	0.0050666133075659	0.00863880578830312
cg25057992	0.463243168565072	0.000355287338196985	0.11168550676787	No	No	OpenSea	chr20			0.284777104071496	0.116767598765499	0.0050666133075659	0.00677026913979661
cg04677232	0.440538479548014	0.000355457151247763	0.11168550676787	Yes	No	OpenSea	chr11	SYT13;SYT13	Body;Body	0.354478623369465	0.145551183245225	0.0050666133075659	0.0211219849867718
cg02927679	0.341254467075303	0.000356042536964107	0.11168550676787	Yes	No	S_Shore	chr10	DUSP5	Body	0.309219896178336	0.174404918775824	0.0050666133075659	0.0120505047690789
cg24144070	-0.4236510724213	0.000356885052794043	0.11168550676787	Yes	No	Island	chr17	CCDC57	TSS1500	0.363597359363556	-0.129038441079589	0.0050666133075659	-0.00366535842762645
cg10654114	0.539779946414141	0.00035705652673486	0.11168550676787	No	No	OpenSea	chr9	FGD3	5'UTR	0.36151373781367	0.106178277308289	0.0050666133075659	0.00874772950825109
cg23171055	0.310026360096181	0.000357231705175128	0.11168550676787	Yes	No	OpenSea	chr6	LOC101928231;LINC01010;LINC01010;LINC01010;LINC01010	Body;Body;Body;Body;Body	0.234126946140609	0.179926969557933	0.0050666133075659	0.0146549661905568
cg01331923	-0.279748313447023	0.000357538705569659	0.11168550676787	Yes	No	OpenSea	chr17	IGFBP4	Body	0.242226663732367	-0.194701432260438	0.0050666133075659	-0.0188474399872251
cg23235340	0.235571754108027	0.000357581314569405	0.11168550676787	Yes	No	OpenSea	chr1	CD247;CD247	Body;Body	0.309254230661759	0.223124719879342	0.0050666133075659	0.0300940564729046
cg00672147	-0.4621334319242	0.00035774122268115	0.11168550676787	Yes	No	Island	chr11			0.340021209027396	-0.102809710185785	0.00538638033698786	-0.0178136523439526
cg26411200	0.266177454396358	0.00035792683301752	0.11168550676787	No	No	OpenSea	chr7	GIMAP8	5'UTR	0.142927116453788	0.217881992783939	0.0050666133075659	0.0195844796013734
cg26923863	-0.243469886294551	0.000358326753417202	0.11168550676787	No	No	Island	chr4	CTBP1;CTBP1	Body;Body	0.21024226404117	-0.227011922603915	0.0050666133075659	-0.0293101707857641
cg22787191	0.496780807610495	0.000358398892365451	0.11168550676787	No	No	OpenSea	chr1	KIF26B	Body	0.169631591849642	0.108376820833528	0.0050666133075659	0.0119536079327485
cg20855972	0.329051140232661	0.000358424977615247	0.11168550676787	Yes	No	S_Shelf	chr2			0.104172713157386	0.174833050841604	0.0050666133075659	0.0181463821834057
cg02489443	0.999029525017037	0.000358840160257118	0.11168550676787	Yes	No	Island	chr5	SNX24;SNX24	5'UTR;1stExon	0.344303464197227	0.0545232163077798	0.0050666133075659	0.000673177264253633
cg24012811	-0.340332658839507	0.000358866678325991	0.11168550676787	Yes	Yes	S_Shore	chr10	GFRA1	TSS1500	0.267874737852689	-0.172367558235205	0.0050666133075659	-0.0110511633966447
cg05873568	-0.383015180256386	0.00035953675977094	0.11168550676787	Yes	No	N_Shore	chr14	INF2;INF2;INF2	TSS1500;TSS1500;TSS1500	0.233559590704178	-0.145809917935046	0.0050666133075659	-0.0169161222704185
cg12926693	-0.409805592644985	0.000359606200576992	0.11168550676787	Yes	No	OpenSea	chr6			0.133158746688119	-0.133721827246945	0.0050666133075659	-0.0200723790645034
cg08817867	-0.347734442930114	0.000359642581934091	0.11168550676787	Yes	Yes	OpenSea	chr17			0.241333086708679	-0.159700286588921	0.0050666133075659	-0.0204090506592191
cg06298772	-0.3172447614736	0.000359825519869415	0.11168550676787	Yes	Yes	OpenSea	chr10			0.165926162890678	-0.167408577393567	0.0050666133075659	-0.012424073751656
cg17470397	-0.458389726791689	0.000360299215703967	0.11168550676787	Yes	No	N_Shelf	chr3			0.117148255594895	-0.123951061919271	0.0050666133075659	-0.00733575076476733
cg25880537	0.321902455063852	0.000360424675442235	0.11168550676787	No	No	OpenSea	chr1			0.357594295862943	0.116606508332181	0.0137828822122779	0.0108421984004375
cg02803228	0.30269532043715	0.000360439872893979	0.11168550676787	Yes	No	OpenSea	chr18			0.227980471520106	0.188092859837445	0.0050666133075659	0.0273403660800163
cg15177211	-0.348211255715208	0.000360885675895873	0.11168550676787	Yes	Yes	OpenSea	chr7	POR	5'UTR	0.277153722562591	-0.157280541368166	0.0050666133075659	-0.0257837312257683
cg12656896	-0.232509921075419	0.000360918929998087	0.11168550676787	Yes	No	S_Shelf	chr6			0.264800111894071	-0.228498171259213	0.0050666133075659	-0.0303590460275841
cg05376228	-0.454090511615062	0.000360957157210454	0.11168550676787	Yes	No	Island	chr19	SBNO2;SBNO2	Body;Body	0.19785632430397	-0.126375811757802	0.0050666133075659	-0.0188354586316135
cg23462236	0.515422589570504	0.000361014599888426	0.11168550676787	Yes	No	S_Shelf	chr10	TRIM8	Body	0.416926694158007	0.0745159274801067	0.0162447677402562	0.0121681983313962
cg26847603	0.520917927730243	0.000361214763784484	0.11168550676787	No	No	OpenSea	chr15	LOC101928227	TSS1500	0.3076409693474	0.109978503509555	0.0050666133075659	0.0126709948405114
cg03836553	-0.261306936377981	0.000361378412126355	0.11168550676787	Yes	No	OpenSea	chr21	DYRK1A	5'UTR	0.132422960013706	-0.218873957549926	0.0050666133075659	-0.012975826721178
cg10784511	0.334177761536865	0.000361458186242267	0.11168550676787	No	No	OpenSea	chr3	AGTR1;AGTR1;AGTR1;AGTR1	5'UTR;5'UTR;5'UTR;5'UTR	0.316016131649533	0.166452084117583	0.0050666133075659	0.02088662662569
cg06940716	0.313665319015266	0.000361850224400692	0.11168550676787	Yes	No	OpenSea	chr18			0.366954396841219	0.172606872110859	0.0050666133075659	0.0115114256894967
cg08551551	0.420576460153933	0.000361896276083704	0.11168550676787	No	No	OpenSea	chr1	CD1E;CD1E;CD1E;CD1E;CD1E;CD1E;CD1E;CD1E;CD1E;CD1E;CD1E;CD1E;CD1E	TSS1500;TSS1500;TSS1500;TSS1500;TSS1500;TSS1500;TSS1500;TSS1500;TSS1500;TSS1500;TSS1500;TSS1500;TSS1500	0.262687896757736	0.125487191505636	0.0050666133075659	0.0179567678324977
cg11360019	0.428664244390847	0.000361935336346086	0.11168550676787	Yes	No	OpenSea	chr14	TTC6	Body	0.359533346454166	0.126122588073621	0.0050666133075659	0.0132795995135763
cg07970799	0.260021902693584	0.000361966216683756	0.11168550676787	Yes	No	OpenSea	chr6	LOC285780;LY86	Body;Body	0.23025594289883	0.197089293284554	0.0050666133075659	0.020669377428166
cg10905898	-0.415536822026593	0.000362097940642283	0.11168550676787	Yes	No	Island	chr4			0.210120425696207	-0.149679543218225	0.0050666133075659	-0.0141493607051737
cg11994874	0.413352723555026	0.000362310611949847	0.11168550676787	No	No	OpenSea	chr9	ROR2	Body	0.325012829989503	0.12875410562137	0.0050666133075659	0.00909644874462723
cg14191134	-0.393838654985825	0.00036250449189783	0.11168550676787	Yes	Yes	S_Shore	chr10	LOC283050;LOC283050;LOC283050	Body;Body;Body	0.242329164479768	-0.138385614158414	0.0050666133075659	-0.0101903084736114
cg20694863	0.421991809802862	0.000362693524672894	0.11168550676787	Yes	No	OpenSea	chr12	KLHL42	3'UTR	0.383263439824848	0.129287057306192	0.0050666133075659	0.00706591343003149
cg02404349	0.354496059617089	0.000362751299479783	0.11168550676787	No	No	OpenSea	chr15	RORA;RORA;RORA;RORA	Body;Body;Body;Body	0.288087475667167	0.149396917827802	0.0050666133075659	0.0114756850694673
cg22868418	0.419420927408825	0.000363153090662084	0.11168550676787	No	No	OpenSea	chr4	PROM1;PROM1;PROM1;PROM1;PROM1;PROM1;PROM1	Body;Body;Body;Body;Body;Body;Body	0.342853314629317	0.134638048128639	0.0050666133075659	0.0170301929926349
cg20477005	-0.364982593605986	0.000363165705711922	0.11168550676787	Yes	No	S_Shore	chr12	SLC26A10	Body	0.389197875998606	-0.123764881234115	0.00586213353151515	-0.00799051702052946
cg26810767	0.453812248822369	0.000363388319660287	0.11168550676787	No	No	OpenSea	chr16			0.252405338212902	0.122445000620417	0.0050666133075659	0.0187553158370778
cg18203654	-0.249301455779082	0.000363614827247071	0.11168550676787	Yes	No	OpenSea	chr5			0.395788355965386	-0.218163595269466	0.0050666133075659	-0.0181980224223593
cg27387643	0.366294308496649	0.000364225199730779	0.11168550676787	No	No	OpenSea	chr18			0.179118472002453	0.152926220868802	0.0050666133075659	0.0137258592746738
cg19689368	0.393666621742807	0.000364298095754961	0.11168550676787	Yes	No	OpenSea	chr7	FAM180A	TSS200	0.180899378334775	0.150227480816111	0.0050666133075659	0.0112086066933501
cg03546113	-0.263632599448747	0.000364328346881924	0.11168550676787	Yes	No	OpenSea	chr9	FANCC;FANCC;FANCC	Body;Body;Body	0.159787208652089	-0.20446544906737	0.0050666133075659	-0.0230259379370287
cg20848441	-0.324782585050214	0.00036481288646611	0.11168550676787	Yes	No	OpenSea	chr1			0.272797825833335	-0.186663253490134	0.0050666133075659	-0.0130511218306709
cg14537588	-0.284374215228072	0.000364840272363035	0.11168550676787	Yes	No	S_Shore	chr7	MRPS24;URGCP-MRPS24	TSS1500;Body	0.246579418640539	-0.199301364888953	0.0050666133075659	-0.0115672904630686
cg05914582	0.492016450808304	0.000364934344408144	0.11168550676787	Yes	No	S_Shore	chr12			0.126119690767206	0.122901370567899	0.0050666133075659	0.00980282688159062
cg17627898	-0.222823398970784	0.000365030998027826	0.11168550676787	No	No	OpenSea	chr12	TAOK3	5'UTR	0.27747748821398	-0.235798630056598	0.0050666133075659	-0.0329000950007258
cg21371950	0.385143153542478	0.000365256443822741	0.11168550676787	No	No	OpenSea	chr6			0.312044057319865	0.149679156061226	0.0050666133075659	0.0147650725366533
cg02088996	-0.31715567542608	0.00036549343217991	0.11168550676787	No	No	OpenSea	chr7	LOC285954	Body	0.272620009856585	-0.173752545457684	0.0050666133075659	-0.0237882652967387
cg22338446	0.424238050120996	0.000365519147970533	0.11168550676787	No	No	S_Shore	chr19	ARHGEF1;ARHGEF1;ARHGEF1	5'UTR;Body;5'UTR	0.347554592790143	0.120258183155581	0.00527389186213864	0.0192592254461436
cg18616979	-0.526157030087151	0.000365786062214682	0.11168550676787	Yes	No	OpenSea	chr1	LINC01135;LINC01135;LINC01135	Body;Body;Body	0.234531625500837	-0.106989764902462	0.0050666133075659	-0.0179157659140004
cg06746829	-0.284288385782383	0.000366260349273785	0.11168550676787	Yes	No	OpenSea	chr1	PADI2	Body	0.212602345381071	-0.17915529237015	0.0050666133075659	-0.0236390072438238
cg04895156	0.439831908814865	0.000366318775621192	0.11168550676787	No	No	OpenSea	chr16	SLC7A6;SLC7A6	Body;Body	0.407004503735414	0.105711210487683	0.00683225415665907	0.00623845173607551
cg09852389	-0.24963595082829	0.000366605810971578	0.11168550676787	Yes	No	OpenSea	chr4	D4S234E;D4S234E	Body;Body	0.154145644207539	-0.223222658946713	0.0050666133075659	-0.0163180583265838
cg25236958	0.407641400530652	0.000366767010126298	0.11168550676787	Yes	No	OpenSea	chr17	MPRIP;MPRIP	3'UTR;Body	0.173821556485294	0.149914970734328	0.0050666133075659	0.00917478977593478
cg09825309	-0.303471203202959	0.000367096416502172	0.11168550676787	Yes	No	OpenSea	chr12	NCOR2;NCOR2	5'UTR;5'UTR	0.188109799137802	-0.19156766769082	0.0050666133075659	-0.0287382948277787
cg05162878	0.336315324992912	0.000367128650864987	0.11168550676787	Yes	No	OpenSea	chr10	SLIT1	Body	0.253494829912497	0.166739897595859	0.0050666133075659	0.0123626634598708
cg08936230	0.557117639137695	0.000367763014638692	0.11168550676787	Yes	Yes	OpenSea	chr7	MAD1L1;MAD1L1;MAD1L1;MAD1L1;MAD1L1	Body;Body;Body;Body;Body	0.153825142110326	0.0978673982494513	0.0050666133075659	0.0169388969477635
cg26654382	0.438979267396288	0.000367894616690356	0.11168550676787	Yes	No	OpenSea	chr14	TTC6	Body	0.404246841169341	0.124664923277626	0.0050666133075659	0.0147623877264155
cg08943214	0.437249216453348	0.000367930370050819	0.11168550676787	Yes	No	OpenSea	chr17	MIR548AT;ATP6V0A1;ATP6V0A1;ATP6V0A1	TSS1500;Body;Body;Body	0.210565579027475	0.131906595757899	0.0050666133075659	0.0156922245795431
cg02905063	0.614299544786946	0.000367942700332531	0.11168550676787	No	No	OpenSea	chr7	CALD1;CALD1;CALD1;CALD1;CALD1	Body;Body;Body;Body;Body	0.315558716336878	0.0915305794226913	0.0050666133075659	0.011310166622319
cg13196697	0.279394418726157	0.00036803928803845	0.11168550676787	No	Yes	OpenSea	chr1	PTPRC;PTPRC;PTPRC;PTPRC	Body;Body;Body;Body	0.21129676380996	0.196086559894928	0.0050666133075659	0.0210968877791969
cg08197493	0.342067254260402	0.000368050587958591	0.11168550676787	Yes	No	OpenSea	chr11			0.377874515681517	0.158565042056402	0.0050666133075659	0.016397558487787
cg11810430	0.460638202936999	0.000368105525111871	0.11168550676787	Yes	No	OpenSea	chr13	GPC5	Body	0.295319955674703	0.123819770804472	0.0050666133075659	0.0114472366507397
cg25969575	0.367381127046718	0.000368199896493089	0.11168550676787	Yes	Yes	OpenSea	chr6			0.294098691645569	0.155149596821145	0.0050666133075659	0.0170100656454946
cg21321372	-0.226867188614406	0.000368488025280827	0.11168550676787	Yes	No	OpenSea	chr4	SCOC;SCOC;SCOC;SCOC;SCOC	TSS200;5'UTR;TSS200;TSS200;TSS200	0.384080991300095	-0.215027188717982	0.00512228187412958	-0.0220266218040917
cg05723087	-0.832846141018371	0.000368532695801636	0.11168550676787	Yes	No	N_Shore	chr16	MMP2;MMP2;MMP2	TSS1500;TSS1500;TSS200	0.223586197064901	-0.057611308074573	0.00569164051113392	-0.00526313705515266
cg06959052	0.426257133973436	0.000368848914552851	0.11168550676787	No	No	OpenSea	chr5			0.197857129064934	0.132477894584747	0.0050666133075659	0.0107379338061584
cg05795048	0.358679740052765	0.00036886482815839	0.11168550676787	Yes	No	OpenSea	chr3	GNAI2;GNAI2;GNAI2;GNAI2;GNAI2;GNAI2	Body;5'UTR;Body;5'UTR;5'UTR;Body	0.166559906920944	0.16293077369409	0.0050666133075659	0.0122599214183899
cg16858842	-0.340124433685718	0.000368991366355573	0.11168550676787	Yes	No	OpenSea	chr2	MAPRE3	5'UTR	0.32676143480397	-0.147362702847757	0.0050666133075659	-0.0130698311659967
cg12341694	0.507741014771115	0.00036943903574142	0.11168550676787	No	No	OpenSea	chr16	C16orf47	TSS1500	0.170235005903146	0.111958907868145	0.0050666133075659	0.0106435752107232
cg00995797	-0.246882656951013	0.00036970357662738	0.11168550676787	Yes	No	N_Shore	chr20	ACSS2;ACSS2;ACSS2	5'UTR;TSS1500;TSS1500	0.104101434878735	-0.224554408820474	0.0050666133075659	-0.0284776997779329
cg21098588	0.376087835538088	0.000369816351591816	0.11168550676787	Yes	No	OpenSea	chr10			0.134437900495204	0.152043347915384	0.0050666133075659	0.0194215307017422
cg09338148	-0.446503781215701	0.000369918282401998	0.11168550676787	Yes	No	OpenSea	chr16			0.337541597871002	-0.113975481626051	0.0050666133075659	-0.0132399563469677
cg26768664	-0.273249413004149	0.00036998001590256	0.11168550676787	Yes	No	S_Shore	chr19	GAMT;GAMT	TSS1500;TSS1500	0.200289947714207	-0.205228654163996	0.0050666133075659	-0.0213275578742462
cg12970547	-0.332216190670951	0.000370033221113122	0.11168550676787	Yes	No	OpenSea	chr8			0.274410321589519	-0.159711092494508	0.0050666133075659	-0.0097188313178235
cg27057335	0.842317341634629	0.000370050128238463	0.11168550676787	No	No	OpenSea	chr22	TBC1D10A;TBC1D10A	Body;Body	0.440589489620152	0.0595402187156543	0.00571484567111516	0.00438892028296478
cg21779301	-0.352154365755938	0.000370241649476145	0.11168550676787	Yes	No	Island	chr7	SCRN1;SCRN1;SCRN1;SCRN1	TSS1500;TSS200;Body;TSS1500	0.292256180912872	-0.154224350154145	0.0050666133075659	-0.0186151532840435
cg06113669	-0.428260595308781	0.000370413192900427	0.11168550676787	Yes	No	OpenSea	chr9			0.408438904144399	-0.114018154273337	0.00526257188486492	-0.00632502259678829
cg26896911	0.3596205248609	0.000370423291704415	0.11168550676787	No	No	OpenSea	chr3	CXCR6;FYCO1	5'UTR;Body	0.290930278119239	0.16039115240739	0.0050666133075659	0.0142440740603325
cg23418465	0.484581885410993	0.000370454724706374	0.11168550676787	No	No	N_Shelf	chr3			0.362412615714142	0.106515794441099	0.00519068882858469	0.0075001306924144
cg00136405	0.452143920263833	0.000370507479535425	0.11168550676787	No	No	OpenSea	chr4	IL21;IL21	5'UTR;1stExon	0.339430915246846	0.119362868296815	0.0050666133075659	0.0152052144009527
cg25226014	0.250677592197659	0.000370745375755748	0.11168550676787	Yes	No	OpenSea	chr3	CXCR6;FYCO1	TSS200;Body	0.15552733256727	0.220837371367362	0.0050666133075659	0.0205663483489801
cg05328447	0.273782924491936	0.000370815000353089	0.11168550676787	Yes	No	OpenSea	chr6	LOC100505530	Body	0.242449614527022	0.20795187628257	0.0050666133075659	0.0210154201796036
cg12760084	-0.29720828323338	0.000370842563036823	0.11168550676787	Yes	No	OpenSea	chr13	DLEU2	Body	0.294447677378513	-0.188731002342228	0.0050666133075659	-0.0313673143158634
cg22509480	0.403031652878005	0.000370873110336259	0.11168550676787	Yes	No	OpenSea	chr8	CCDC26;CCDC26;CCDC26;CCDC26	Body;Body;Body;Body	0.247330402269273	0.137873292216471	0.0050666133075659	0.0193865747330397
cg17130964	-0.532184924158441	0.000371506676067874	0.11168550676787	Yes	No	S_Shore	chr2	GALNT13	5'UTR	0.425426592495829	-0.102355562351402	0.0050666133075659	-0.00620859366805317
cg14677380	0.374701897515063	0.000371576113111732	0.11168550676787	Yes	No	OpenSea	chr3	CMTM7;CMTM7	Body;Body	0.236317705697456	0.146245066181724	0.0050666133075659	0.0224054198890354
cg04813175	-0.253871093656187	0.000371853239405851	0.11168550676787	Yes	No	OpenSea	chr9			0.137190546417231	-0.21206680363307	0.0050666133075659	-0.0289376841219362
cg06763464	0.322501205045631	0.00037198400477075	0.11168550676787	Yes	No	OpenSea	chr5			0.108118554590351	0.178248142798839	0.0050666133075659	0.0257954976769311
cg16230352	-0.34438618336388	0.000372111058352485	0.11168550676787	No	No	OpenSea	chr8			0.18972241744599	-0.163545225647317	0.0050666133075659	-0.0248450700776091
cg12919303	0.396951377709727	0.000372191446022166	0.11168550676787	Yes	No	OpenSea	chr1	GRHL3;GRHL3;GRHL3;GRHL3	Body;Body;Body;Body	0.0365810057137162	0.156283924421543	0.0050666133075659	0.0191662197065161
cg22539857	-0.309983409378584	0.000372408318529933	0.11168550676787	Yes	No	OpenSea	chr12			0.233275889447362	-0.172817726862864	0.0050666133075659	-0.0147819193893568
cg20099552	0.470712020990382	0.000372493796922539	0.11168550676787	Yes	No	OpenSea	chr3			0.347817012415685	0.0927335521892379	0.00773501961422626	0.0104328364105388
cg18447740	-0.350957162153136	0.00037269576489108	0.11168550676787	Yes	No	N_Shore	chr19	OSCAR;OSCAR;OSCAR;OSCAR	TSS200;TSS200;TSS200;TSS200	0.218104811051117	-0.153332005859132	0.0050666133075659	-0.020473135784923
cg24168114	-0.22379763584151	0.000372932033132894	0.11168550676787	Yes	No	OpenSea	chr15	BLM;BLM;BLM;BLM	Body;Body;Body;Body	0.285507914209426	-0.259823778879437	0.0050666133075659	-0.0357897451867452
cg05177439	0.394354486995047	0.000373074840637532	0.11168550676787	Yes	No	OpenSea	chr3			0.333942035691819	0.144145838803041	0.0050666133075659	0.0160494065124163
cg26818464	0.382892641467365	0.000373101234712111	0.11168550676787	No	No	N_Shelf	chr10	PRKCQ	5'UTR	0.307071084648317	0.138248797076701	0.0050666133075659	0.0214584212976215
cg20104379	-0.28649532449851	0.000373123288069388	0.11168550676787	Yes	No	OpenSea	chr4	SLC39A8;SLC39A8;SLC39A8;SLC39A8	TSS1500;Body;Body;Body	0.354489336208155	-0.184305380995818	0.0050666133075659	-0.0148215408596476
cg11299264	-0.363792495682534	0.000373133513446632	0.11168550676787	Yes	No	OpenSea	chr19			0.300635814350741	-0.141250679902664	0.0050666133075659	-0.0107246679879555
cg13276165	-0.292728173300145	0.000373267869993107	0.11168550676787	Yes	No	S_Shore	chr2	NRXN1;NRXN1	5'UTR;5'UTR	0.320173120063252	-0.177386615049582	0.0050666133075659	-0.0163846319470202
cg19451026	-0.294188949737736	0.000373361129874308	0.11168550676787	Yes	No	OpenSea	chr18	PIEZO2	Body	0.334094122312887	-0.164313141139405	0.0051115187734262	-0.0103135196928161
cg27272408	0.384564734306028	0.000373447938410713	0.11168550676787	Yes	Yes	OpenSea	chr9			0.182063860868831	0.147265943142083	0.0050666133075659	0.0163377530269727
cg19798619	-0.334576291910003	0.000373737251471911	0.11168550676787	Yes	Yes	OpenSea	chr22	APOBEC3A_B	Body	0.242854483089964	-0.160051149734499	0.0050666133075659	-0.0139951541532718
cg06943751	0.27911343844642	0.000374287345116272	0.11168550676787	Yes	Yes	OpenSea	chr6	OPRM1;IPCEF1;IPCEF1;IPCEF1	Body;Body;Body;Body	0.190233191789219	0.213976393082867	0.0050666133075659	0.0225381051627511
cg27165272	-0.391144534435573	0.000374461877599095	0.11168550676787	Yes	No	OpenSea	chr1	EPHB2;EPHB2;EPHB2;EPHB2	Body;Body;Body;Body	0.214648046309324	-0.15014462695387	0.0050666133075659	-0.0075052780688173
cg03722970	-0.460586553340139	0.000374808143250021	0.11168550676787	No	No	OpenSea	chr5			0.228540442975272	-0.123876233822014	0.0050666133075659	-0.0184700460574337
cg01993847	0.477608381095707	0.00037496901245633	0.11168550676787	No	No	OpenSea	chr17	TTYH2;TTYH2;TTYH2	1stExon;5'UTR;Body	0.166693713921291	0.117227438228407	0.0050666133075659	0.00789475152553165
cg19452928	0.416562155746432	0.000375057695418355	0.11168550676787	Yes	No	OpenSea	chr5	FAXDC2	Body	0.268111965168275	0.136416536598497	0.0050666133075659	0.0178112201443265
cg14184993	0.44215903163379	0.000375229991878078	0.11168550676787	Yes	No	OpenSea	chr7	KBTBD2	Body	0.253040191673448	0.119537255201447	0.0050666133075659	0.005966444245464
cg21961548	0.513824212395313	0.000375492084155526	0.11168550676787	Yes	No	OpenSea	chr3	FRMD4B	Body	0.220960283879718	0.108088426143912	0.0050666133075659	0.012435117412527
cg01100796	-0.290430238903352	0.000375643161326798	0.11168550676787	Yes	No	N_Shore	chr1	CPT2	TSS200	0.344374100157341	-0.183216225821408	0.0050666133075659	-0.0127466792323213
cg06246510	0.343460495795325	0.000375814385039959	0.11168550676787	No	No	OpenSea	chr8			0.270284190836211	0.170339273502621	0.0050666133075659	0.0211783340185059
cg20623601	-0.285261684910256	0.000376050329299363	0.11168550676787	Yes	No	Island	chr2	EPAS1	Body	0.126139898964159	-0.205618156826769	0.0050666133075659	-0.0128737565373537
cg08777703	0.493573451125893	0.000376107305717552	0.11168550676787	No	No	OpenSea	chr13	DACH1;DACH1;DACH1	Body;Body;Body	0.313069847006142	0.111034533144733	0.0050666133075659	0.0138455461009285
cg08698159	-0.304944619023015	0.00037616521685045	0.11168550676787	No	No	OpenSea	chr17	SEZ6;SEZ6	Body;Body	0.401955399777189	-0.152570938830224	0.00536427199701303	-0.00954001932878867
cg22229039	-0.259245002323819	0.00037635058415349	0.11168550676787	Yes	No	N_Shore	chr1			0.0947863124888852	-0.216568023752792	0.0050666133075659	-0.0249615009622576
cg15561668	-0.270684299917473	0.000376676142791416	0.11168550676787	Yes	No	OpenSea	chr10			0.204140481311245	-0.206892251301795	0.0050666133075659	-0.0168157110393613
cg25480793	-0.375306273202798	0.000376745527956661	0.11168550676787	Yes	No	OpenSea	chr7			0.229294049881995	-0.140123112507574	0.0050666133075659	-0.0193761093303761
cg20782117	-0.481185555270113	0.000376868273299282	0.11168550676787	Yes	No	OpenSea	chr7	SLC25A13;SLC25A13;SLC25A13	Body;Body;Body	0.409387754449257	-0.113009027903941	0.0050666133075659	-0.0195476460081723
cg06113381	-0.406234167782667	0.000377011120319729	0.11168550676787	Yes	Yes	OpenSea	chr12			0.111883765467158	-0.140787410522312	0.0050666133075659	-0.0190727276627852
cg22548266	0.403497997970277	0.000377158478668978	0.11168550676787	No	No	OpenSea	chr10	SPOCK2;SPOCK2	Body;Body	0.127162494681727	0.143984351297945	0.0050666133075659	0.00888534357539672
cg24147582	-0.335753782667659	0.000377476688634941	0.11168550676787	Yes	No	N_Shore	chr15	TYRO3	TSS1500	0.315648300731587	-0.16248921489183	0.0050666133075659	-0.0224284469794074
cg15609710	0.37984031760024	0.000377537200705673	0.11168550676787	Yes	No	OpenSea	chr8			0.137701988594993	0.158088115930779	0.0050666133075659	0.0144880497239072
cg05371506	-0.296039726165247	0.000377641942107197	0.11168550676787	Yes	No	OpenSea	chr1	TSPAN1	Body	0.129469333048448	-0.182506561112301	0.0050666133075659	-0.0184495418094107
cg23441359	-0.42638017723134	0.000377851434425783	0.11168550676787	Yes	No	OpenSea	chr11			0.345172678019746	-0.131896586500264	0.0050666133075659	-0.01551333209287
cg14181271	0.438979248411984	0.000377984304152958	0.11168550676787	No	No	OpenSea	chr4	MAML3	Body	0.378394578177155	0.130297543896622	0.0050666133075659	0.00934083221188864
cg21187908	-0.242235161960972	0.000378479098186199	0.11168550676787	Yes	No	OpenSea	chr10			0.200001622056322	-0.229441548884822	0.0050666133075659	-0.0320841119630281
cg07264682	-0.45998213925024	0.000378483859910628	0.11168550676787	No	No	OpenSea	chr10			0.368303411138967	-0.111878346082635	0.0050666133075659	-0.016820417444695
cg04773529	-0.270266792851266	0.000378652029597561	0.11168550676787	No	No	OpenSea	chr3	LPP;LPP;LPP	Body;Body;Body	0.243155713007184	-0.219913288945552	0.0050666133075659	-0.0155687898798583
cg08286791	0.488174580666914	0.000378859300176954	0.11168550676787	No	No	OpenSea	chr2	CTNNA2;CTNNA2	Body;Body	0.396352173789084	0.101045924942703	0.00551819633241538	0.00803060772905195
cg12407258	-0.331258885421451	0.000378872348050997	0.11168550676787	Yes	No	OpenSea	chr3			0.258198605487322	-0.152593497530118	0.0050666133075659	-0.0162775040496179
cg07307078	-0.620933287143557	0.000379060833925824	0.11168550676787	Yes	No	Island	chr18	TUBB6	TSS1500	0.269876016024897	-0.0956363264717275	0.0050666133075659	-0.00426323170150882
cg23985189	0.31848157701398	0.000379126493446822	0.11168550676787	Yes	No	OpenSea	chr7	POU6F2;POU6F2	Body;Body	0.12596028544138	0.192555202617149	0.0050666133075659	0.0240279880126538
cg03951335	-0.297793398309767	0.000379138031432994	0.11168550676787	No	No	OpenSea	chr12	FAM186B;FAM186B	TSS1500;TSS1500	0.419429247700755	-0.178398268272153	0.0050666133075659	-0.0290567618670701
cg13483015	0.457928296225572	0.000379374893278714	0.11168550676787	No	No	OpenSea	chr9	HMCN2	Body	0.174269809468995	0.130949981553233	0.0050666133075659	0.00985135429166351
cg18418928	0.272389810725477	0.000379630610593199	0.11168550676787	Yes	No	OpenSea	chr1	MDS2	TSS200	0.345367682655071	0.194151193000887	0.0050666133075659	0.0205346502224318
cg25445555	-0.363959539307655	0.000379698311456352	0.11168550676787	Yes	No	N_Shore	chr4	THEGL	TSS200	0.306343527742807	-0.160445916108703	0.0050666133075659	-0.00545087607939841
cg08025592	-0.590238745119056	0.000379876609390774	0.11168550676787	No	No	OpenSea	chr19	AZU1	TSS1500	0.437376850472605	-0.0840541174014322	0.0052075825729297	-0.00931008729561744
cg19823186	-0.299481361762093	0.000380453555468957	0.11168550676787	Yes	No	S_Shore	chr11	MACROD1	Body	0.162765872686815	-0.184658479128089	0.0050666133075659	-0.0195658206086505
cg02457308	0.485643309014243	0.000380530847321332	0.11168550676787	Yes	No	OpenSea	chr20			0.0818335862372679	0.121243268442835	0.0050666133075659	0.0151794332921547
cg00227784	0.652174315662357	0.000380793355661744	0.11168550676787	Yes	No	OpenSea	chr3			0.402506521796284	0.0762685550744558	0.0050666133075659	0.00582275201310856
cg07822177	-0.355641364117236	0.000381061519124604	0.11168550676787	Yes	No	OpenSea	chr7			0.381619790147652	-0.122448190954171	0.00685229377917974	-0.0122327668219754
cg15950703	-0.272066116891202	0.000381336048830777	0.11168550676787	Yes	No	OpenSea	chr16	USP31	Body	0.320124781575446	-0.197380048366065	0.0050666133075659	-0.0177835757731528
cg12923436	-0.38590114752113	0.000381343842954669	0.11168550676787	Yes	No	OpenSea	chr8			0.320423443984093	-0.138807000365013	0.0050666133075659	-0.024040640542542
cg17936925	-0.260783467927381	0.00038161721950686	0.11168550676787	Yes	No	S_Shelf	chr13			0.40895655292687	-0.217823313592511	0.0050666133075659	-0.0350617855717784
cg02434059	-0.350984296524102	0.000381805574160852	0.11168550676787	Yes	No	N_Shore	chr17	ADAP2	TSS200	0.380280562520276	-0.152669862203011	0.0050666133075659	-0.00965710839094319
cg16957890	0.382754871935366	0.000382002596677102	0.11168550676787	No	No	OpenSea	chr2			0.330871950369209	0.126326796733293	0.00533343731832189	0.016179726571745
cg02059317	-0.30287496811926	0.000382141729466432	0.11168550676787	Yes	No	OpenSea	chr16	CBFA2T3	Body	0.408712171076266	-0.171032199911841	0.0050666133075659	-0.00425408566222079
cg10723736	0.338756316699278	0.000382192027082663	0.11168550676787	Yes	No	OpenSea	chr11	NAV2	Body	0.087325547897418	0.173153354299713	0.0050666133075659	0.0191023144060024
cg22544070	0.388542582325639	0.000382335537420948	0.11168550676787	Yes	No	OpenSea	chr13			0.35962445467393	0.131312978869476	0.0050666133075659	0.0126495035323871
cg06204711	-0.359869829831166	0.000382410217898741	0.11168550676787	Yes	No	N_Shore	chr1	TBX15	5'UTR	0.332851524037624	-0.150047665017703	0.0050666133075659	-0.00828217968856598
cg11201708	-0.228364856378194	0.00038266537182806	0.11168550676787	Yes	No	OpenSea	chr10	UNC5B;UNC5B	Body;Body	0.122158180681872	-0.248998772098848	0.0050666133075659	-0.0421535314692305
cg00023231	-0.288431873879978	0.000382993537686814	0.11168550676787	Yes	No	S_Shelf	chr7			0.152436433915755	-0.185829459063567	0.0050666133075659	-0.0207517921250963
cg19323439	-0.311491998767291	0.000383043056757079	0.11168550676787	Yes	No	OpenSea	chr17	NTN1	Body	0.157679440282933	-0.182397991753281	0.0050666133075659	-0.0210645396016343
cg10056728	0.474608129465122	0.000383155367729304	0.11168550676787	Yes	No	N_Shore	chr12	PA2G4;ERBB3	TSS1500;3'UTR	0.281138089305606	0.110749101498926	0.0050666133075659	0.017310631932494
cg17631709	0.330453094808319	0.000383505028851748	0.11168550676787	Yes	Yes	OpenSea	chr1			0.25302706258024	0.158713890520316	0.0050666133075659	0.0221461227596977
cg02022386	0.284455100685345	0.000383617180223148	0.11168550676787	Yes	No	OpenSea	chr3			0.172769694996938	0.212490882540524	0.0050666133075659	0.0191451667056762
cg21232532	0.331294888071953	0.000383646950457782	0.11168550676787	Yes	No	OpenSea	chr6	CASC15	Body	0.194743158014556	0.159083908126433	0.0050666133075659	0.0192136084558518
cg25554496	0.275009166897317	0.000383840651681557	0.11168550676787	No	No	OpenSea	chr17	GNA13	Body	0.180445896586251	0.203731877503417	0.0050666133075659	0.022665478406804
cg01307906	0.451927910539919	0.000383999585906621	0.11168550676787	No	No	OpenSea	chr12			0.378447655569372	0.109764756267528	0.0050666133075659	0.0094770428293639
cg16352321	-0.803335158693741	0.000384002118793237	0.11168550676787	No	No	S_Shore	chr20	TP53INP2	3'UTR	0.281727170783219	-0.0737966071926268	0.0050666133075659	-0.0122172011670705
cg19572157	0.517395134000137	0.000384165245485584	0.11168550676787	No	No	OpenSea	chr2	FAM176A;FAM176A	Body;Body	0.177799951922803	0.115896961076854	0.0050666133075659	0.0125419448538103
cg24494885	-0.372442146215129	0.000384460731274127	0.11168550676787	Yes	No	OpenSea	chr6	DST	Body	0.251613426392365	-0.133850603688557	0.0050666133075659	-0.0184364211176455
cg17091652	-0.48431011580628	0.000384476143024123	0.11168550676787	Yes	No	N_Shelf	chr19	BLVRB	Body	0.363371345327982	-0.113502968854396	0.0050666133075659	-0.00718384362223617
cg14992656	-0.48501026213215	0.000384867339490014	0.11168550676787	Yes	No	OpenSea	chr2			0.404519478258927	-0.0997407793184601	0.0050666133075659	-0.0107882485888742
cg05684050	0.476766397740299	0.000384914855270533	0.11168550676787	No	No	OpenSea	chr5			0.391003013342598	0.112440967181469	0.0050666133075659	0.0134822808060324
cg19969047	-0.277016168144351	0.000385038789432822	0.11168550676787	No	No	OpenSea	chr9	NR6A1;NR6A1;NR6A1	Body;Body;Body	0.420031289851389	-0.199025760066152	0.0050666133075659	-0.0323936619523284
cg04375230	-0.330919371435884	0.00038509232675801	0.11168550676787	Yes	No	OpenSea	chr5	MCC	Body	0.31383971293305	-0.173245842960846	0.0050666133075659	-0.00750520227160272
cg16408805	-0.333452127000493	0.000385108374216588	0.11168550676787	Yes	No	S_Shore	chr14	CDKL1	TSS1500	0.214934893456073	-0.160365762667728	0.0050666133075659	-0.0238100020304676
cg10853046	-0.227755889928234	0.00038526802614172	0.11168550676787	No	No	OpenSea	chr1			0.229561487053437	-0.239108906804138	0.0050666133075659	-0.0251499373605386
cg24765030	-0.346974225029481	0.000385295094289636	0.11168550676787	Yes	No	OpenSea	chr18	CABLES1;CABLES1;CABLES1;CABLES1	5'UTR;Body;Body;Body	0.0787686919523108	-0.156816320814108	0.0050666133075659	-0.0233382619246337
cg10857558	0.32887360302147	0.000385477428901862	0.11168550676787	Yes	No	S_Shelf	chr4	TIGD2	1stExon	0.238029334568827	0.167296315966842	0.0050666133075659	0.0146164969677284
cg21456689	-0.372302036011677	0.000386101346435481	0.11168550676787	Yes	No	N_Shore	chr2	PQLC3;PQLC3;PQLC3;PQLC3;PQLC3	TSS1500;TSS1500;TSS1500;TSS1500;TSS1500	0.184291122792917	-0.150797993803914	0.0050666133075659	-0.00754350985074603
cg05260469	-0.331380466378933	0.00038672236414274	0.11168550676787	Yes	No	OpenSea	chr8	ASPH;ASPH;ASPH;ASPH;ASPH	Body;Body;Body;Body;Body	0.282185280384019	-0.164823786071634	0.0050666133075659	-0.011052708250268
cg12002745	-0.348710580886185	0.000386751737949648	0.11168550676787	Yes	No	OpenSea	chr8			0.266700147404568	-0.148519949422694	0.0050666133075659	-0.0190335419940777
cg02064275	0.671835513778296	0.000386951519996777	0.11168550676787	No	No	OpenSea	chr17			0.100298273018701	0.0871820629114816	0.0050666133075659	0.0108275790893698
cg17864041	0.257839376501077	0.000387009272161643	0.11168550676787	Yes	No	Island	chr15			0.334016372481585	0.210170505323721	0.0050666133075659	0.0169160760199798
cg06251686	0.544354308754633	0.000387171746243297	0.11168550676787	No	No	OpenSea	chr10	PIP4K2A	Body	0.322698373594695	0.087702567145156	0.00617809951462444	0.00968319897922021
cg19220825	-0.557949348830198	0.000387569164884455	0.11168550676787	Yes	No	N_Shore	chr12	AQP5	TSS1500	0.33652778175869	-0.0818353107730527	0.0076020721451759	-0.00263341655512748
cg02203380	-0.342448950692836	0.000387642101171073	0.11168550676787	Yes	No	N_Shore	chr7	C7orf41	TSS1500	0.360153582635377	-0.150517625623509	0.0050666133075659	-0.0141002369965998
cg01561719	-0.229837322729368	0.000387678797398087	0.11168550676787	No	No	OpenSea	chr10	ANKRD22	TSS200	0.141163285052253	-0.239100943415837	0.0050666133075659	-0.0332404462011252
cg04757443	-0.366282869195826	0.000387769832958989	0.11168550676787	Yes	No	OpenSea	chr22			0.124401255968067	-0.148524276593662	0.0050666133075659	-0.0212904860731276
cg00012722	-0.239881259867954	0.000387864767122278	0.11168550676787	Yes	No	OpenSea	chr9			0.268398828267716	-0.216956119252119	0.0050666133075659	-0.0215476350593403
cg21274670	0.379264546165952	0.000388082403866465	0.11168550676787	No	No	OpenSea	chr5	ANKRD55	Body	0.282433846418188	0.147820527105408	0.0050666133075659	0.0198775335396737
cg04685645	-0.363078965740587	0.000388122513775538	0.11168550676787	No	No	N_Shelf	chr19			0.349844475259521	-0.12457907744323	0.00609310158553861	-0.00630768668292442
cg18968241	0.308027436802029	0.000388200354433131	0.11168550676787	Yes	No	OpenSea	chr4	IL21-AS1	Body	0.279396574283181	0.177891013845258	0.0050666133075659	0.0164998009482723
cg20360785	-0.30112887787589	0.000388305936734798	0.11168550676787	Yes	Yes	OpenSea	chr9	PTGS1;PTGS1;PTGS1;PTGS1;PTGS1;PTGS1;PTGS1	5'UTR;5'UTR;5'UTR;Body;Body;Body;Body	0.250704192610121	-0.167672067742159	0.0050666133075659	-0.0165297319183093
cg06825518	0.424663551575321	0.000388452693513533	0.11168550676787	Yes	No	OpenSea	chr3	LINC01014	Body	0.270258565300424	0.121612965314794	0.0050666133075659	0.0128079158428002
cg08919180	-0.290889394968719	0.000388834842659266	0.11168550676787	Yes	No	OpenSea	chr1	TNFSF4;TNFSF4;TNFSF4	1stExon;5'UTR;Body	0.0926908768292493	-0.210789623796575	0.0050666133075659	-0.00897046563206245
cg09949687	0.396358247912814	0.000389029274366722	0.11168550676787	No	No	OpenSea	chr11	KDM4D	Body	0.39132091435297	0.136833929372018	0.0050666133075659	0.0108256135219463
cg10926186	-0.331589199635095	0.000389322477197764	0.11168550676787	Yes	No	OpenSea	chr4	BMPR1B;BMPR1B	TSS1500;5'UTR	0.22115458220959	-0.172893633946994	0.0050666133075659	-0.015150108654152
cg11517217	-0.204117050383599	0.000389552632638139	0.11168550676787	Yes	No	OpenSea	chr1			0.360322230591536	-0.24268360611303	0.00521400188395734	-0.0298211766377893
cg10471743	-0.217002672763455	0.00038984705954449	0.11168550676787	Yes	No	S_Shore	chr5			0.22684966039019	-0.248951938991407	0.0050666133075659	-0.0312326699100996
cg26268644	0.363869287357063	0.000390235508070693	0.11168550676787	No	No	OpenSea	chr6	SCML4;SCML4;SCML4	Body;Body;5'UTR	0.214259805476187	0.162776239369516	0.0050666133075659	0.0116403534152876
cg03927470	0.40641786053474	0.000390296675271006	0.11168550676787	Yes	No	OpenSea	chr16	ERCC4	Body	0.301320029063348	0.133445435839321	0.0050666133075659	0.0122572194714786
cg06820437	-0.240338628968263	0.000390357133636845	0.11168550676787	Yes	No	OpenSea	chr3	COLQ;COLQ	Body;Body	0.100041226570736	-0.22350036372494	0.0050666133075659	-0.031285023162388
cg21222002	-0.345280894417081	0.00039053979456382	0.11168550676787	Yes	No	OpenSea	chr19			0.121298044084117	-0.170731151520301	0.0050666133075659	-0.012404562962036
cg22931335	0.659104022727803	0.000391023015125368	0.11168550676787	Yes	No	OpenSea	chr17	SLC13A5;SLC13A5;SLC13A5;SLC13A5	Body;Body;Body;Body	0.197472421896974	0.0966241063992711	0.0050666133075659	0.0143443953452749
cg23468927	0.454022835956224	0.000391393000387153	0.11168550676787	Yes	No	S_Shelf	chr11	CORO1B;CORO1B;PTPRCAP	Body;Body;TSS1500	0.308008632171041	0.104028172274636	0.00581761523055398	0.0156382497521133
cg03129842	0.376145919381211	0.000391463927716095	0.11168550676787	Yes	No	N_Shelf	chr12	KANSL2	Body	0.402878063664748	0.146375636520343	0.0050666133075659	0.0174981358563334
cg00252934	0.384157560030583	0.000391733328453596	0.11168550676787	No	No	OpenSea	chr3	DCLK3	TSS1500	0.165145315636177	0.138119066901797	0.0050666133075659	0.0176637303246817
cg01397521	-0.763345730704882	0.000391749984547285	0.11168550676787	Yes	No	S_Shore	chr2			0.215265220674416	-0.0757746150371423	0.0050666133075659	-0.0129687388547559
cg14374913	-0.376776204423509	0.000391847202955234	0.11168550676787	Yes	No	S_Shelf	chr1	FCN3;FCN3	Body;Body	0.219043618567435	-0.150432058363746	0.0050666133075659	-0.0159571450685716
cg20876266	0.552240707607026	0.000391891124810695	0.11168550676787	Yes	No	S_Shore	chr3	LMCD1;LMCD1;LMCD1;LMCD1	5'UTR;5'UTR;Body;Body	0.331799734631883	0.0885275099791071	0.00529890955938163	0.00916940080285511
cg11199798	-0.207128611469478	0.000392024343155506	0.11168550676787	Yes	Yes	OpenSea	chr11	AMPD3;AMPD3;AMPD3;AMPD3;AMPD3	Body;Body;Body;Body;Body	0.295601502089275	-0.24491822244007	0.0050666133075659	-0.0324260985265802
cg15303959	0.503858990272719	0.00039204401977047	0.11168550676787	Yes	No	OpenSea	chr7			0.205568876647138	0.118006025265834	0.0050666133075659	0.00610282468272072
cg11376045	-0.392369944779172	0.000392156607713885	0.11168550676787	Yes	No	OpenSea	chr17			0.220648425794068	-0.137700440090253	0.0050666133075659	-0.0157512828185941
cg18047530	-0.318197299277064	0.000392209101838704	0.11168550676787	Yes	No	S_Shore	chr15	FES;FES;FES;FES	5'UTR;5'UTR;TSS200;TSS200	0.140490888852323	-0.173383991504379	0.0050666133075659	-0.0244282256991547
cg22208928	-0.434078314080212	0.000392297532158431	0.11168550676787	Yes	No	OpenSea	chr17			0.416141691580688	-0.112684330113944	0.00507115524313744	-0.0113582122178733
cg11491822	0.348980175767439	0.000392331309278651	0.11168550676787	Yes	No	OpenSea	chr2	CKAP2L;CKAP2L;CKAP2L	Body;Body;Body	0.279955656097699	0.156640154801181	0.0050666133075659	0.0153520122968013
cg12250498	0.243658116839096	0.000392352788715709	0.11168550676787	Yes	No	OpenSea	chr5	ITK	Body	0.166245708294538	0.23036138364851	0.0050666133075659	0.0271718752754277
cg07621224	0.662126298928675	0.000392389041178685	0.11168550676787	Yes	No	OpenSea	chr7	IKZF1	5'UTR	0.246726874066292	0.0858407504802364	0.0050666133075659	0.0147009367380471
cg24431964	-0.27266209760442	0.000392495876364725	0.11168550676787	Yes	No	S_Shore	chr2	FLJ31356;FOSL2	TSS1500;Body	0.140645834136919	-0.205328563010172	0.0050666133075659	-0.0239056245203817
cg06110898	0.389053904802064	0.000392516673447076	0.11168550676787	Yes	No	OpenSea	chr2	IL36G;IL36G	TSS200;TSS200	0.259985757371888	0.141098312690375	0.0050666133075659	0.0105128931076921
cg14514454	0.468186013568995	0.000392595241955602	0.11168550676787	Yes	No	OpenSea	chr10			0.383606433128608	0.112366831461563	0.0050666133075659	0.00717842776307609
cg23869743	-0.426002517154468	0.000393130638268756	0.11168550676787	Yes	No	S_Shore	chr10	GOLGA7B	Body	0.208773332695691	-0.13342905488675	0.0050666133075659	-0.016140275152739
cg23961198	0.337731385550518	0.00039321955195268	0.11168550676787	Yes	No	OpenSea	chr12			0.279385225884638	0.144772329424441	0.0050666133075659	0.0192935739327981
cg07460883	-0.322639053516432	0.000393349883042114	0.11168550676787	Yes	No	S_Shelf	chr11	MAP3K11	Body	0.294367401448146	-0.169777812717017	0.0050666133075659	-0.0265272794524242
cg01881664	-0.248613014427323	0.000393450766725032	0.11168550676787	Yes	No	OpenSea	chr17	COPS3;COPS3	Body;Body	0.346846979918045	-0.2124798623072	0.0050666133075659	-0.0334559271482465
cg18433784	-0.513688510157529	0.000393524317582207	0.11168550676787	Yes	No	OpenSea	chr21	S100B	TSS200	0.116334964575539	-0.112671887586799	0.0050666133075659	-0.00677874233142592
cg27109588	-0.45624534585997	0.000394089142822688	0.11168550676787	Yes	No	OpenSea	chr3			0.217020385606315	-0.120808149927007	0.0050666133075659	-0.0208407909071482
cg08738297	-0.271002072252878	0.000394392601706514	0.11168550676787	Yes	Yes	OpenSea	chr7			0.356879672396068	-0.19023182630245	0.0050666133075659	-0.019734571248763
cg23489236	0.245891908367896	0.000394424384355756	0.11168550676787	Yes	Yes	OpenSea	chr5			0.278299471969665	0.214153010784179	0.0050666133075659	0.0226080299718814
cg00802212	0.457077320978713	0.000394426447570145	0.11168550676787	No	No	OpenSea	chr4			0.415687767492139	0.105563192002784	0.00550040039495243	0.00721037388981061
cg05575876	0.432089050873571	0.000394530352894912	0.11168550676787	No	No	OpenSea	chr2	RAMP1;RAMP1	5'UTR;Body	0.212377056742536	0.139511037922943	0.0050666133075659	0.00999259125993424
cg13337721	-0.246243409613839	0.000394862927878257	0.11168550676787	Yes	No	OpenSea	chr13			0.178173352850581	-0.223316959540347	0.0050666133075659	-0.0305055605254141
cg15137408	-0.267851105107591	0.0003948907112835	0.11168550676787	Yes	No	OpenSea	chr15	WDR73;WDR73;WDR73;WDR73;WDR73	Body;Body;Body;Body;Body	0.181214222499593	-0.205627318635385	0.0050666133075659	-0.0260751159546827
cg21901459	-0.298746194065227	0.000395115033603851	0.11168550676787	Yes	No	OpenSea	chr9			0.276959151270419	-0.1773881699875	0.0050666133075659	-0.0108841491495606
cg25433219	0.489962036521678	0.000395214696547095	0.11168550676787	No	No	OpenSea	chr3	MBNL1;MBNL1;MBNL1;MBNL1;MBNL1;MBNL1;MBNL1	Body;Body;Body;Body;Body;Body;Body	0.0958946265355919	0.116695508064225	0.0050666133075659	0.0157137708272155
cg17999639	-0.463556540539606	0.000395255614745503	0.11168550676787	Yes	No	OpenSea	chr3			0.346340600344094	-0.123687740549326	0.0050666133075659	-0.0134688252081951
cg01898222	-0.326708163545037	0.000395481163260024	0.11168550676787	Yes	No	OpenSea	chr2			0.353352757024791	-0.165991144645819	0.0050666133075659	-0.0237586183984959
cg06556702	-0.219023413194355	0.000395520367034391	0.11168550676787	Yes	No	N_Shore	chr12	GEFT;GEFT	Body;TSS1500	0.268310528014406	-0.25290189727454	0.0050666133075659	-0.0164707280675563
cg18976159	-0.240415255269093	0.000395679079594004	0.11168550676787	Yes	No	OpenSea	chr11	SLC35F2	Body	0.270402261060587	-0.215139989668697	0.0050666133075659	-0.0231975718311281
cg17187207	0.489511701822071	0.0003957620117824	0.11168550676787	Yes	No	OpenSea	chr7	GTF2IRD1;GTF2IRD1;GTF2IRD1	Body;Body;Body	0.347989520155532	0.114602836392415	0.0050666133075659	0.0161933867169965
cg08210975	0.506816272754352	0.000395891650477423	0.11168550676787	Yes	No	N_Shelf	chr8			0.380726734722207	0.115554363734736	0.0050666133075659	0.0151655292912571
cg00134731	0.286489238142192	0.000396289345209345	0.11168550676787	Yes	No	OpenSea	chr1			0.342483905738852	0.185373679105025	0.0050666133075659	0.012315052382932
cg10464262	0.326297503269092	0.000396353720564249	0.11168550676787	Yes	No	N_Shelf	chr4	RBM47;RBM47	Body;Body	0.204901060183459	0.176659678915369	0.0050666133075659	0.0208401004568689
cg17588550	-0.338567180973737	0.0003967538609776	0.11168550676787	Yes	No	N_Shore	chr14	DHRS4L1;DHRS4L1;DHRS4L1;DHRS4L1;DHRS4L1;DHRS4L1;DHRS4L1;DHRS4L1	TSS1500;TSS1500;TSS1500;TSS1500;TSS1500;5'UTR;Body;Body	0.227175563003895	-0.158347624151405	0.0050666133075659	-0.0199495437306084
cg21163017	-0.362167538381436	0.000396883869506653	0.11168550676787	Yes	No	OpenSea	chr5			0.282159336991644	-0.135263325961746	0.0050666133075659	-0.0191584823879157
cg22867984	0.62926442003093	0.000396943385781634	0.11168550676787	Yes	No	OpenSea	chr14			0.188364535113925	0.101422564077098	0.0050666133075659	0.0161992706725334
cg08691328	-0.33801015189828	0.000397020818330319	0.11168550676787	Yes	No	N_Shelf	chr7	C7orf72	Body	0.204687543877231	-0.18158460462116	0.0050666133075659	-0.0134695848001593
cg13549101	0.435369877536223	0.000397232267700698	0.11168550676787	Yes	No	OpenSea	chr1	IL23R	TSS200	0.188665136911525	0.141839017067546	0.0050666133075659	0.0198773957519199
cg04695882	-0.22301436507786	0.000397264287637879	0.11168550676787	Yes	No	S_Shelf	chr16			0.16068421205656	-0.245721659095212	0.0050666133075659	-0.0295442575136994
cg13761004	-0.602049342988278	0.000398257454769826	0.11168550676787	Yes	No	S_Shore	chr20	PCED1A;PCED1A;VPS16;VPS16	TSS1500;TSS200;Body;Body	0.177870988698627	-0.0946399663875424	0.0050666133075659	-0.0104986632166667
cg07665508	0.300034384777835	0.000398376798961146	0.11168550676787	No	No	OpenSea	chr14			0.135758301428866	0.182488639005574	0.0050666133075659	0.0189531858503564
cg08738051	0.482625245178504	0.000398473473332096	0.11168550676787	No	No	N_Shore	chr17	FMNL1	TSS1500	0.273316115472427	0.117466174146856	0.0050666133075659	0.0161495465462826
cg21877182	0.360217457832578	0.00039877426723072	0.11168550676787	Yes	Yes	OpenSea	chr15			0.164710323714975	0.151903743680889	0.0050666133075659	0.0155124766299022
cg05725197	0.518699670458003	0.000399184506415441	0.11168550676787	No	No	OpenSea	chr2			0.371141046912369	0.101036892415614	0.0050666133075659	0.00984003944329848
cg06830529	0.485807001023575	0.000399271411405331	0.11168550676787	Yes	No	OpenSea	chr9	MORN5;MORN5	Body;3'UTR	0.218057816484822	0.112714904003638	0.0050666133075659	0.00993549576395292
cg23474135	-0.34321881833493	0.000399372165560585	0.11168550676787	Yes	No	OpenSea	chr2	PRKCE	Body	0.207655441940585	-0.157865905460358	0.0050666133075659	-0.0128575110264582
cg19632217	-0.21016680790124	0.000399736925759658	0.11168550676787	No	No	OpenSea	chr15	FMN1;FMN1	Body;Body	0.273784420427365	-0.249439944617959	0.0050666133075659	-0.0173847249598663
cg20336209	-0.251450046274744	0.00039988487951591	0.11168550676787	No	No	OpenSea	chr4	CNOT6L;CNOT6L	Body;Body	0.224808966327258	-0.21064516044202	0.0050666133075659	-0.0191475730175405
cg18182206	-0.398288879226374	0.000399887235455069	0.11168550676787	Yes	No	OpenSea	chr10			0.418374430521874	-0.106425282713186	0.00904126515105102	-0.00856306837426463
cg23419841	-0.21824572598213	0.000399904515274332	0.11168550676787	Yes	No	OpenSea	chr18	RIOK3	Body	0.301989977024214	-0.254540240750368	0.0050666133075659	-0.0276860018902451
cg11688410	0.458456512191469	0.000400358680653306	0.11168550676787	Yes	No	OpenSea	chr10			0.306059131537328	0.111708704510954	0.0050666133075659	0.0134836218529965
cg11392433	-0.338294113239109	0.000400490215886407	0.11168550676787	Yes	No	OpenSea	chr5	MCTP1	Body	0.373769263559264	-0.151310784580126	0.0050666133075659	-0.0111645684375723
cg27613992	-0.381490028008558	0.000400939049000889	0.11168550676787	No	No	OpenSea	chr20			0.243628003938495	-0.156980491384938	0.0050666133075659	-0.00389460001015336
cg19314159	0.262933594230169	0.000400948369478087	0.11168550676787	Yes	No	S_Shore	chr5	SH3RF2	5'UTR	0.261756779084736	0.215122142901818	0.0050666133075659	0.019938835479231
cg12057576	0.54246868149965	0.000401134650932262	0.11168550676787	Yes	No	OpenSea	chr15	CHRNB4	Body	0.253426813394261	0.097405542919041	0.0050666133075659	0.0142049458480459
cg15462970	0.464232437099448	0.000401152564999707	0.11168550676787	Yes	No	OpenSea	chr10	ADARB2	Body	0.369090573141474	0.103539725536034	0.00577893326647487	0.0132541196327741
cg04317047	-0.277755221753555	0.000401230680467711	0.11168550676787	Yes	No	OpenSea	chr5	MIR143;LOC728264	TSS200;Body	0.236006968633626	-0.207437951215491	0.0050666133075659	-0.0136698072120756
cg10069312	-0.380539974349207	0.000401468325526909	0.11168550676787	Yes	No	N_Shore	chr1	RAB42;RAB42	TSS200;TSS1500	0.183141844789394	-0.136193714378845	0.0050666133075659	-0.0074992499764419
cg07255810	0.293869710748488	0.000401657827672852	0.11168550676787	Yes	No	OpenSea	chr3	RSRC1;RSRC1;RSRC1	Body;Body;Body	0.289587867046806	0.183285504504891	0.0050666133075659	0.0151535728301853
cg02186614	0.297208119435437	0.000401789744729961	0.11168550676787	Yes	No	OpenSea	chr2	CD28;CD28;CD28	Body;Body;Body	0.379697900292913	0.175658681034964	0.00507403631082421	0.014554893796116
cg26912131	0.36965695520043	0.00040207844109696	0.11168550676787	No	No	OpenSea	chr7			0.118087100319095	0.157932860096114	0.0050666133075659	0.0208439083968708
cg01209912	0.54972899896891	0.00040209611896881	0.11168550676787	Yes	No	OpenSea	chr5	DPYSL3;DPYSL3	Body;Body	0.295206920025111	0.104548545181427	0.0050666133075659	0.00749237174871442
cg10081409	-0.369753737384252	0.00040211470379808	0.11168550676787	Yes	No	N_Shore	chr15	GRAMD2	Body	0.260328599000011	-0.14153910613752	0.0050666133075659	-0.0111624020849904
cg09141266	-0.261390165602512	0.00040228611929446	0.11168550676787	Yes	Yes	OpenSea	chr10			0.335673767418842	-0.203207358328699	0.0050666133075659	-0.0128275365605169
cg23440095	-0.441338684675873	0.000402350579510952	0.11168550676787	Yes	No	N_Shore	chr11	SWAP70;SWAP70	TSS1500;TSS1500	0.265493450049636	-0.114046390134905	0.0050666133075659	-0.00979099122845281
cg17209310	0.288124900911559	0.000402489119868621	0.11168550676787	Yes	No	N_Shelf	chr20	MATN4;MATN4;MATN4	Body;Body;Body	0.119175170227199	0.205413498804703	0.0050666133075659	0.0192902379920076
cg10813532	-0.403824154696973	0.000402674781200263	0.11168550676787	Yes	Yes	OpenSea	chr7			0.278421949981731	-0.12502980468104	0.0050666133075659	-0.0138069346336823
cg20972887	0.557649028661547	0.000402692698079166	0.11168550676787	Yes	No	OpenSea	chr20			0.0383313466625129	0.103435280771857	0.0050666133075659	0.0167563933923731
cg10499832	-0.308532776855907	0.000403755270573355	0.11168550676787	No	No	S_Shelf	chr17	LOC100130581	Body	0.225275887645053	-0.18236684320728	0.0050666133075659	-0.0265153491375895
cg03147972	0.487002545041518	0.000404042389315248	0.11168550676787	Yes	No	OpenSea	chr4			0.341407212222097	0.112295950307532	0.0050666133075659	0.0130387795381239
cg18608155	-0.267228787658666	0.000404152561554084	0.11168550676787	No	No	OpenSea	chr4			0.304571663417776	-0.194372626654712	0.0050666133075659	-0.0178363961047762
cg12792363	-0.282891500143923	0.000404158498286132	0.11168550676787	No	No	OpenSea	chr11	LGALS12;LGALS12;LGALS12;LGALS12;LGALS12	Body;Body;TSS1500;Body;TSS1500	0.174924154171724	-0.186024490237069	0.0050666133075659	-0.0318951627917879
cg15713735	-0.326435444487996	0.000404176989047404	0.11168550676787	Yes	Yes	N_Shore	chr13	SLC46A3;SLC46A3	Body;Body	0.112676092580356	-0.167424688028863	0.0050666133075659	-0.0162062847727701
cg13205324	-0.195995480953782	0.000404231548162226	0.11168550676787	Yes	Yes	S_Shore	chr1			0.20142602209305	-0.284521454958777	0.0050666133075659	-0.0348976389428265
cg19756830	-0.260079302818116	0.000404287688532526	0.11168550676787	Yes	Yes	OpenSea	chr2			0.268766193259758	-0.190599344563088	0.0050666133075659	-0.0226188510639863
cg00780810	-0.712686953519734	0.000404379841864199	0.11168550676787	Yes	No	OpenSea	chr15			0.401806987895197	-0.0694388973480687	0.0052075825729297	-0.00493935490013543
cg02488878	0.331841653850085	0.000404397170093476	0.11168550676787	Yes	No	OpenSea	chr12			0.189415363596722	0.16263342174434	0.0050666133075659	0.015925145899806
cg15735389	0.431024768884157	0.000404467001816858	0.11168550676787	No	No	OpenSea	chr8	FER1L6;FER1L6-AS1	Body;Body	0.341616518071484	0.128038115687409	0.0050666133075659	0.00807772963906861
cg06975684	0.510701679703722	0.000404712190191691	0.11168550676787	Yes	No	OpenSea	chr2	CCDC148;CCDC148;CCDC148	Body;Body;5'UTR	0.275993217672574	0.112049631637948	0.0050666133075659	0.0194097746032549
cg21136789	-0.361516074254763	0.000404908038290184	0.11168550676787	No	No	N_Shore	chr4	THEGL	TSS1500	0.421238557085992	-0.145224577663763	0.0050666133075659	-0.0208451486162979
cg20880067	-0.351319673119139	0.000405257689128752	0.11168550676787	Yes	No	OpenSea	chr19	TECR;TECR;TECR	Body;Body;Body	0.16876385819134	-0.156640260674333	0.0050666133075659	-0.0198069883157851
cg09740078	-0.345965454850679	0.000405644061162448	0.11168550676787	Yes	No	OpenSea	chr14			0.326937414314866	-0.163948648210925	0.0050666133075659	-0.0269895302514562
cg08220966	-0.607085474279163	0.000406175988663418	0.11168550676787	Yes	No	OpenSea	chr10	MMRN2;SNCG;MMRN2	5'UTR;TSS1500;1stExon	0.330208260040507	-0.0937782323102274	0.0050666133075659	-0.0160790715688506
cg15415002	0.358099358263921	0.000406290348160906	0.11168550676787	Yes	No	OpenSea	chr12			0.228405379664678	0.162223332898049	0.0050666133075659	0.0135608796383057
cg07954706	0.760628450596415	0.000406409269852806	0.11168550676787	Yes	No	S_Shore	chr1	AMPD2;AMPD2	Body;Body	0.412689982573607	0.06625672769649	0.00515597069528898	0.0108473889193964
cg08675521	0.35879857578661	0.000406697214536452	0.11168550676787	No	No	N_Shelf	chr11			0.397027834920478	0.151119566316323	0.0050666133075659	0.0136341096085429
cg09879458	0.364063156273955	0.000406733478081486	0.11168550676787	No	No	OpenSea	chr15	RORA	Body	0.173825913342409	0.157164762778916	0.0050666133075659	0.0186767088096434
cg23777943	-0.391523991911707	0.000406977686188278	0.11168550676787	Yes	No	OpenSea	chr15	SHF;SHF;SHF;SHF	Body;Body;Body;Body	0.310901899349762	-0.143562034337362	0.0050666133075659	-0.0114351234924387
cg03792582	-0.309556957649371	0.000406985433799671	0.11168550676787	Yes	No	OpenSea	chr2	LINC01122	Body	0.15557881773333	-0.16996089775431	0.0050666133075659	-0.0124988165341959
cg00136902	-0.274522857562649	0.000407053075495636	0.11168550676787	Yes	No	OpenSea	chr19	TSHZ3	Body	0.349957139748086	-0.187011398865637	0.0050666133075659	-0.0323937798029086
cg20513865	0.616133786283848	0.000407164068754377	0.11168550676787	No	No	OpenSea	chr20	PLAGL2	Body	0.272429502671312	0.0928999959931575	0.0050666133075659	0.0104896361852804
cg23340514	-0.387931362252942	0.000407205825105005	0.11168550676787	Yes	No	OpenSea	chr21	ERG;ERG;ERG;ERG	Body;TSS1500;TSS1500;Body	0.189917043151587	-0.160857885110044	0.0050666133075659	-0.00636110449638976
cg04650844	-0.23975313338052	0.000407340755989052	0.11168550676787	Yes	No	OpenSea	chr7	C7orf73	Body	0.404444735344782	-0.221026874413093	0.0050666133075659	-0.0356109294143613
cg09151516	-0.302194597984531	0.000407509333014833	0.11168550676787	Yes	No	S_Shore	chr19	RGL3;RGL3	Body;Body	0.232872612724831	-0.162306394512936	0.0050666133075659	-0.0266486647759608
cg23859173	-0.363241192746941	0.000407900128512904	0.11168550676787	Yes	No	OpenSea	chr12			0.297200264736133	-0.148952509688712	0.0050666133075659	-0.0180959294604883
cg20834627	0.335458033586718	0.000408394641607521	0.11168550676787	No	Yes	OpenSea	chr1	ITPKB	Body	0.277594533045604	0.159170686208769	0.0050666133075659	0.0165075242207928
cg07510596	0.287869237833922	0.000408776168243712	0.11168550676787	No	No	OpenSea	chr4	LINC01258	Body	0.239011604187516	0.19603080060054	0.0050666133075659	0.0239613277201054
cg01015287	-0.851784997957549	0.000408968883956286	0.11168550676787	Yes	No	N_Shore	chr9			0.267016048889367	-0.0635917180048299	0.0050666133075659	-0.0110160640899381
cg10767970	0.34876530526865	0.000408978534656127	0.11168550676787	Yes	No	OpenSea	chr13			0.35418612177855	0.153507055162693	0.0050666133075659	0.0124514914669234
cg10133888	-0.414578581363099	0.000409244152293732	0.11168550676787	Yes	Yes	N_Shore	chr16	ZNF598	Body	0.159032015260617	-0.136386986356389	0.0050666133075659	-0.0141491895063856
cg02584094	0.401982205063593	0.000409312330767252	0.11168550676787	No	No	S_Shore	chr17	PITPNM3;PITPNM3	TSS1500;TSS1500	0.44150803025998	0.132873488504428	0.0050666133075659	0.0135243354621081
cg12306599	-0.234761234183719	0.000409337634804124	0.11168550676787	Yes	Yes	OpenSea	chr16			0.240275901409463	-0.231305325926606	0.0050666133075659	-0.0215963210462111
cg22178178	0.372379215532265	0.000409521778031222	0.11168550676787	No	No	S_Shelf	chr14	MOK;MOK;MOK;MOK;MOK;MOK	Body;Body;Body;Body;Body;Body	0.246587716381675	0.154278569446738	0.0050666133075659	0.0172974499959798
cg12081873	-0.302598653762886	0.000409599076145926	0.11168550676787	Yes	Yes	OpenSea	chr13	FRY	Body	0.0987878844446917	-0.184545092424513	0.0050666133075659	-0.0251078577294911
cg18520211	-0.273954202636893	0.000409644588149781	0.11168550676787	Yes	No	OpenSea	chr14	DPF3;DPF3;DPF3;DPF3	Body;Body;Body;Body	0.302590705781909	-0.196226807657113	0.0050666133075659	-0.0176766686220282
cg04699784	0.312597469889055	0.000409677875009314	0.11168550676787	No	No	OpenSea	chr19	RANBP3;RANBP3;RANBP3;RANBP3	Body;Body;Body;Body	0.151331199499384	0.184420621507635	0.0050666133075659	0.0211896950257341
cg20531872	-0.29394692997	0.000409777889648129	0.11168550676787	Yes	No	S_Shore	chr3	PIGX;C3orf34;PIGX	Body;TSS1500;Body	0.130705028013871	-0.198315278333693	0.0050666133075659	-0.0135974979288516
cg07861288	-0.448760884031644	0.0004100498274007	0.11168550676787	Yes	No	OpenSea	chr13	GPC5	Body	0.330172029273385	-0.109155688710865	0.00519027898329014	-0.00931158590112224
cg26406587	0.466513406671218	0.000410128014440235	0.11168550676787	No	No	N_Shelf	chr19	ZNF536	TSS1500	0.139654395687723	0.130345954608592	0.0050666133075659	0.0129477807814703
cg20112774	-0.346880874651658	0.000410453736030685	0.11168550676787	Yes	Yes	OpenSea	chr16			0.0926435843520364	-0.156368916034719	0.0050666133075659	-0.0270874982886904
cg09810235	0.354240560045171	0.000410668381791956	0.11168550676787	Yes	No	OpenSea	chr17	CYTH1;CYTH1;CYTH1;CYTH1	5'UTR;5'UTR;Body;Body	0.15862477889801	0.155471398439872	0.0050666133075659	0.0138678428986224
cg20214317	0.442337159858823	0.000410729463213197	0.11168550676787	No	No	OpenSea	chr2			0.105526493933427	0.125875811911988	0.0050666133075659	0.00958936674253719
cg21577814	-0.285275946466078	0.000410815988794736	0.11168550676787	Yes	Yes	S_Shore	chr5	HEXB;HEXB	5'UTR;Body	0.201048937524833	-0.196993296686108	0.0050666133075659	-0.0273828159910827
cg05866504	0.407456443129526	0.000410964554438577	0.11168550676787	Yes	No	OpenSea	chr2	LOC100506457	Body	0.320696178137933	0.131144710688043	0.0050666133075659	0.018685683256051
cg13069247	0.667102555585572	0.000410972902617006	0.11168550676787	Yes	No	Island	chr12	GAS2L3	TSS200	0.202067854702404	0.0721596354673654	0.00534561735073703	0.00248702527854519
cg27578421	0.574272754987672	0.000411195315051318	0.11168550676787	Yes	No	OpenSea	chr22			0.404510483135134	0.091497848542938	0.0050666133075659	0.00783689244121166
cg04027040	-0.264985071017184	0.000411220536312922	0.11168550676787	No	No	OpenSea	chr6	SUPT3H;SUPT3H;SUPT3H	5'UTR;Body;5'UTR	0.368765666908173	-0.200223946256988	0.0050666133075659	-0.0334698303798573
cg02259914	-0.39361893854133	0.000411353280729678	0.11168550676787	Yes	No	OpenSea	chr20			0.371012340907677	-0.127937229783952	0.0050666133075659	-0.0147830870642406
cg24082174	0.335117323494766	0.000411468668734494	0.11168550676787	Yes	No	S_Shore	chr3	SNORA63;MIR1248;EIF4A2;SNORA81	TSS1500;TSS1500;Body;TSS1500	0.358752756045435	0.165920237240813	0.0050666133075659	0.012202709408112
cg20935731	0.42254420420074	0.000411586259832692	0.11168550676787	No	No	OpenSea	chr17			0.191789071341259	0.146093683412586	0.0050666133075659	0.0142325289316471
cg08094632	-0.309304559527902	0.000411593240631089	0.11168550676787	No	No	OpenSea	chr19			0.123578701943067	-0.170443844890338	0.0050666133075659	-0.0157422926874214
cg11428475	0.837339436696957	0.000411858959692096	0.11168550676787	Yes	No	OpenSea	chr17			0.393445362366841	0.0586949817468038	0.00609959994876395	0.0100226657009973
cg21787305	-0.462553586658112	0.000412114101950731	0.11168550676787	No	No	S_Shore	chr17	CDC42EP4	TSS1500	0.310989942252317	-0.111653546414876	0.0050666133075659	-0.0153084134168155
cg13807549	-0.572266266714245	0.000412251039347886	0.11168550676787	Yes	No	OpenSea	chr9			0.264260898537692	-0.0872620609793945	0.0050666133075659	-0.0121223563583912
cg11234271	-0.25898812692287	0.000412669065584248	0.11168550676787	Yes	No	OpenSea	chr13	ELF1;ELF1	Body;Body	0.286636877369184	-0.198053662216592	0.0050666133075659	-0.0194389985093838
cg20086579	0.273840609160676	0.000412716638232102	0.11168550676787	Yes	No	OpenSea	chr19	ELOF1	Body	0.306792611293239	0.19878283563423	0.0050666133075659	0.023458577907592
cg04911739	0.529330436538929	0.000412794411800945	0.11168550676787	Yes	No	OpenSea	chr17	MLLT6	Body	0.346739920000249	0.0945558804537171	0.0050666133075659	0.00669995829760561
cg06192079	-0.34503222521145	0.000413339543231649	0.11168550676787	Yes	No	OpenSea	chr11			0.413384960668321	-0.134641020745513	0.00560251072285728	-0.0128510790973489
cg05200046	-0.3260466674232	0.000413364936943106	0.11168550676787	Yes	No	OpenSea	chr20			0.370658773457023	-0.161259641675929	0.0050666133075659	-0.0185079363581209
cg27371140	-0.332727511713507	0.000413460328288735	0.11168550676787	Yes	No	OpenSea	chr9	GSN;GSN-AS1;GSN;GSN;GSN;GSN;GSN;GSN;GSN;GSN	TSS1500;TSS1500;TSS200;5'UTR;5'UTR;5'UTR;5'UTR;5'UTR;5'UTR;Body	0.221535160163721	-0.1654475095375	0.0050666133075659	-0.0220180733837012
cg00679763	0.272911062307568	0.000413468209113879	0.11168550676787	Yes	No	OpenSea	chr17	UBE2Z	Body	0.309523461057781	0.206236914779864	0.0050666133075659	0.0164322861240311
cg12602532	0.420971960919165	0.000413539815706928	0.11168550676787	No	Yes	OpenSea	chr18	DLGAP1;DLGAP1	5'UTR;5'UTR	0.0816209855067128	0.14447561220824	0.0050666133075659	0.0189738083275365
cg07850210	-0.395539893974032	0.000413569667973335	0.11168550676787	Yes	No	S_Shore	chr17	CEP131;CEP131	Body;Body	0.298105056406737	-0.142129758593172	0.0050666133075659	-0.0239421757715666
cg02755566	0.580983806275243	0.000413639913847584	0.11168550676787	No	No	OpenSea	chr14			0.304037011266259	0.0931371580712709	0.0050666133075659	0.00788627791825247
cg14561565	-0.268799131286778	0.000413809240652909	0.11168550676787	Yes	No	OpenSea	chr20			0.317661009019543	-0.189177885861911	0.0050666133075659	-0.0166574852808564
cg02860186	-0.28034092669162	0.000414183065914479	0.11168550676787	Yes	No	OpenSea	chr21	ERG;ERG;ERG;ERG;ERG;ERG;ERG	Body;Body;Body;Body;Body;5'UTR;Body	0.20985629464318	-0.187308898156691	0.0050666133075659	-0.0200927028518446
cg14936234	-0.320776079077055	0.000414314374402602	0.11168550676787	Yes	Yes	N_Shore	chr7	CREB3L2;CREB3L2	Body;Body	0.140376470434317	-0.164944445948633	0.0050666133075659	-0.0207842173043811
cg18382690	-0.440181624358872	0.000414400506290935	0.11168550676787	Yes	No	OpenSea	chr21	ABCG1;ABCG1;ABCG1;ABCG1;ABCG1;ABCG1	Body;Body;Body;Body;Body;Body	0.215638111283577	-0.123844276554899	0.0050666133075659	-0.0151866817168539
cg14754151	-0.298348628841165	0.000414569719291047	0.11168550676787	Yes	No	N_Shelf	chr19	ANKRD27	5'UTR	0.192815401930261	-0.187356236359059	0.0050666133075659	-0.020988701807955
cg20970810	0.35188415993768	0.000414761270480258	0.11168550676787	No	Yes	OpenSea	chr1	CD247;CD247	Body;Body	0.252702495148347	0.157609218179458	0.0050666133075659	0.0156352570817845
cg13926182	-0.322429274991834	0.000414764921373473	0.11168550676787	Yes	Yes	OpenSea	chr16			0.204511593954621	-0.163016716438048	0.0050666133075659	-0.0250961433883413
cg16097858	-0.260613436099583	0.000415023329213259	0.11168550676787	Yes	No	N_Shelf	chr2			0.337755954561604	-0.208123944377677	0.0050666133075659	-0.0210698525236601
cg19009745	0.286025300504067	0.000415118373698015	0.11168550676787	No	No	OpenSea	chr2			0.346481300711125	0.188473674299397	0.0050666133075659	0.0162473184366752
cg12959966	0.41147072229432	0.000415127666165558	0.11168550676787	No	No	OpenSea	chr3			0.149618892826003	0.132834746074392	0.0050666133075659	0.0218769693177503
cg15899025	-0.408641323133555	0.00041520768935239	0.11168550676787	Yes	Yes	OpenSea	chr1	SYT6;SYT6	Body;Body	0.240462926587069	-0.130649400338985	0.0050666133075659	-0.0115360414123053
cg18275958	0.455013499798027	0.00041528948079856	0.11168550676787	No	No	OpenSea	chr5	ADAMTS2;ADAMTS2	Body;Body	0.259802312706194	0.128165388837044	0.0050666133075659	0.0120166113578322
cg04830056	-0.298919908550784	0.00041571695222081	0.11168550676787	Yes	No	OpenSea	chr3	MCF2L2;B3GNT5	Body;5'UTR	0.193078822274501	-0.181606316695307	0.0050666133075659	-0.0202705256754754
cg07690547	-0.240991918333022	0.000415860656148089	0.11168550676787	No	No	OpenSea	chr13			0.22804726945693	-0.218810139472025	0.0050666133075659	-0.0200946769015503
cg08461388	0.462128817859249	0.000416031773252458	0.11168550676787	Yes	No	OpenSea	chr12			0.0722724910875676	0.141393422904453	0.0050666133075659	0.0189022421988442
cg23712683	0.483652632731097	0.000416155560287271	0.11168550676787	No	No	OpenSea	chr11			0.159572926134429	0.115774345250015	0.0050666133075659	0.0177232406041593
cg24172434	0.259277434219309	0.00041620664428339	0.11168550676787	No	No	OpenSea	chr21	RUNX1	Body	0.190385708674573	0.218382787073176	0.0050666133075659	0.0202983775592818
cg14375300	0.377684550316999	0.000416210656301156	0.11168550676787	Yes	No	OpenSea	chr8	ASAP1;ASAP1	Body;Body	0.201760454377107	0.155362304412483	0.0050666133075659	0.0141210583366567
cg06297012	-0.30340117487205	0.000416358540805507	0.11168550676787	Yes	No	OpenSea	chr7			0.262925217512282	-0.172529291083517	0.0050666133075659	-0.0203484265168782
cg25001335	-0.351191989423313	0.000416583952320806	0.11168550676787	Yes	Yes	N_Shore	chr15	VPS18	TSS1500	0.233705355771241	-0.143791303399708	0.0050666133075659	-0.0192571962786721
cg10654481	0.382664407903346	0.000416621806251544	0.11168550676787	Yes	Yes	OpenSea	chr20			0.363301754320273	0.138456908735346	0.0050666133075659	0.0110558559928521
[truncated: 25,576 more rows]
