# Supplementary material for: Immune profiles and DNA methylation alterations related with non-muscle-invasive bladder cancer outcomes
Source: Clin Epigenetics. 2022 Jan 21;14:14. doi: 10.1186/s13148-022-01234-6 (PMC8783448; doi:10.1186/s13148-022-01234-6)
Supplement: Supplementary file 4 — Additional file 4: The 1,572 CpGs associated with the increased hazard of 10-year RFS. The list of the 1,572 CpGs which were associated with the increased hazard of 10-year RFS from the EWAS with Cox model adjusting for immune cell profiles. [file 13148_2022_1234_MOESM4_ESM.csv]

CpG	estimate	p.value	p.adjust	DHS	Enhancer	Relation_to_Island	chr	UCSC_RefGene_Name	UCSC_RefGene_Group	Proportional_assump_p	logFC	adj.P.Val_for_methylevelChange	delta_beta
cg04738197	1.13744851879959	8.75006611169476e-06	0.970848663308713	Yes	No	OpenSea	chr1	TMCO4	5'UTR	0.489914095557301	0.0714786538593833	0.00425470070373467	0.00467977599914349
cg12057190	0.828659276566263	9.48387937565347e-06	0.970848663308713	No	No	Island	chr19	LENG9;CDC42EP5	TSS1500;3'UTR	0.71585112807328	0.112081756738134	0.00425470070373467	0.00436438346128479
cg02540094	0.891025191366107	1.02646907455777e-05	0.970848663308713	No	No	Island	chr3	LNP1;LNP1;TOMM70A	5'UTR;1stExon;TSS1500	0.670848277118633	0.094962112142468	0.00425470070373467	0.00264212370865826
cg08012149	0.698067599931413	1.14000814267459e-05	0.970848663308713	Yes	Yes	OpenSea	chr6	RUNX2;RUNX2;RUNX2	Body;Body;Body	0.594159456054114	0.0990150889972043	0.00425470070373467	0.0159719606660806
cg01584377	0.943174959735454	1.17189606357671e-05	0.970848663308713	Yes	Yes	OpenSea	chr7	TBXAS1;TBXAS1	5'UTR;5'UTR	0.658745010949186	0.0800083545008773	0.00425470070373467	0.0116309033045284
cg16237760	0.755686690002387	1.46360430778044e-05	0.970848663308713	Yes	No	OpenSea	chr12	SSH1;SSH1;SSH1	Body;Body;Body	0.443441612276315	0.108293438437164	0.00425470070373467	0.0133772021096699
cg08609163	0.673062374271891	1.68980003474284e-05	0.970848663308713	Yes	No	S_Shelf	chr10	SFXN2	5'UTR	0.437226136648013	0.0883682322553906	0.0044557281091427	0.0147663928589834
cg01329977	0.75926027695305	2.20407680892909e-05	0.970848663308713	No	No	OpenSea	chr6			0.645681531528399	0.0938648972727768	0.00425470070373467	0.00569928199016634
cg11077681	0.831879335601829	2.30880124244339e-05	0.970848663308713	Yes	No	OpenSea	chr11	MRVI1;MRVI1;MRVI1;MRVI1;MRVI1	1stExon;5'UTR;1stExon;5'UTR;TSS200	0.484725285759615	0.0755240522790585	0.00450246064508049	0.01170997329361
cg06562265	0.718295396472024	2.85404937340472e-05	0.970848663308713	Yes	No	OpenSea	chr12			0.663077476449825	0.108277279904332	0.00425470070373467	0.0151049971793361
cg21011721	0.237659502498471	4.08384952593524e-05	0.970848663308713	No	No	OpenSea	chr14			0.607120828759918	0.25610903357024	0.00451276736969344	0.022041118532218
cg22340807	0.64558531446633	4.18175873128073e-05	0.970848663308713	No	No	OpenSea	chr1			0.413062059155174	0.107010015023805	0.00425470070373467	0.018219945006166
cg09764233	1.28337547069009	4.50312886784581e-05	0.970848663308713	No	No	N_Shelf	chr10	DNAJC9	Body	0.600389485792268	0.0439501040964748	0.00499828635706722	0.00748559393514669
cg02550120	0.712549507486031	4.52466814279267e-05	0.970848663308713	Yes	No	Island	chr2	INO80B-WBP1;INO80B;WBP1	Body;Body;TSS1500	0.696523380761435	0.0951518731794826	0.00425470070373467	0.00182883817402581
cg27159096	0.786024087161973	5.26327604923285e-05	0.970848663308713	No	No	S_Shore	chr16	CMTM2	Body	0.538984232567516	0.0960902795140059	0.00425470070373467	0.00585911092974745
cg01518090	0.518249675494608	5.97022286338715e-05	0.970848663308713	No	No	OpenSea	chr11	MICALCL	Body	0.444648408783783	0.134553287555231	0.00425470070373467	0.0188254916977412
cg09385983	0.785952195515945	6.25017828069793e-05	0.970848663308713	Yes	No	OpenSea	chr1	PLXNA2	Body	0.697880730041489	0.0880732974205856	0.00425470070373467	0.00728612082790625
cg27335233	0.709353650017774	6.28516601388443e-05	0.970848663308713	No	No	OpenSea	chr15	IQCH-AS1;IQCH-AS1	Body;Body	0.640632246187566	0.0941870437471061	0.00425470070373467	0.00872032927777433
cg02782510	0.622430518509854	6.30468039421761e-05	0.970848663308713	No	No	N_Shelf	chr3	B3GALNT1;B3GALNT1;B3GALNT1;B3GALNT1;B3GALNT1	5'UTR;5'UTR;5'UTR;5'UTR;5'UTR	0.615580336575711	0.0948094041078016	0.0044557281091427	0.00859589746533673
cg07627699	0.339116308339215	6.37429997293394e-05	0.970848663308713	Yes	No	OpenSea	chr4			0.647876336253747	0.198380392537384	0.00425470070373467	0.0197524513261601
cg15085626	0.734785353681076	6.72956295716573e-05	0.970848663308713	Yes	No	OpenSea	chr6	TRAM2	Body	0.534784296740539	0.0991730090624681	0.00425470070373467	0.00649314687053693
cg26453900	0.591460917692671	6.78536703416869e-05	0.970848663308713	Yes	Yes	OpenSea	chr1			0.0809999092758152	0.123874714152553	0.00425470070373467	0.00920127599224463
cg18412092	0.3997537084131	7.48674028968309e-05	0.970848663308713	No	No	S_Shelf	chr9			0.677435894334491	0.175988479904515	0.00425470070373467	0.0228923028890555
cg03998835	0.351396415953589	8.26098741885817e-05	0.970848663308713	No	No	OpenSea	chr6			0.177384342000024	0.135707732006757	0.00992316377727924	0.00831857596242634
cg07117660	0.731035181459316	8.35280365307842e-05	0.970848663308713	Yes	No	Island	chr7	UBN2	TSS1500	0.429216794790648	0.0839116854754679	0.00445137202111478	0.00294094399007965
cg26276395	0.491986511933764	8.38246426963749e-05	0.970848663308713	No	No	OpenSea	chr1			0.342413629426399	0.156720726129356	0.00425470070373467	0.019303849005632
cg14891553	0.575619889642355	8.58000205925414e-05	0.970848663308713	No	No	OpenSea	chr19	ACTN4	Body	0.658847837992323	0.121123265063776	0.00425470070373467	0.0170933091204412
cg22539301	0.773880150623294	8.72294541989939e-05	0.970848663308713	No	No	OpenSea	chr4	LOC339975	Body	0.581183107736399	0.0809885158827546	0.00425470070373467	0.00541073310609874
cg09817985	0.636673605697901	8.90596689511602e-05	0.970848663308713	No	No	N_Shelf	chr20			0.672948737195644	0.115976583128051	0.00425470070373467	0.0141698339767822
cg07440264	0.726457800820972	9.43067017767684e-05	0.970848663308713	Yes	No	OpenSea	chr11	CD59;CD59;CD59;CD59;CD59;CD59;CD59;CD59	5'UTR;TSS1500;5'UTR;TSS1500;5'UTR;TSS1500;TSS1500;5'UTR	0.534955712949388	0.102167655662993	0.00425470070373467	0.0139006906026695
cg03766648	0.698667042046045	0.000103268179153625	0.970848663308713	Yes	No	OpenSea	chr8	SCARA5	Body	0.58898297389591	0.105621108419547	0.00425470070373467	0.00801587804672088
cg05573699	0.582450980770477	0.000105458987941522	0.970848663308713	Yes	No	Island	chr3	GNL3;GNL3;GNL3;GNL3;GNL3;PBRM1;GNL3	1stExon;5'UTR;5'UTR;1stExon;5'UTR;TSS1500;1stExon	0.589843755900899	0.114014543824208	0.00425470070373467	0.00428771654043585
cg16372051	0.613197447164754	0.000111974843689799	0.970848663308713	Yes	No	N_Shore	chr6	HSPA1B	TSS1500	0.53477793909826	0.112404442096687	0.00425470070373467	0.0134501586782566
cg15782344	0.669982445830105	0.000114582703272937	0.970848663308713	Yes	No	OpenSea	chr2	ARHGAP25;ARHGAP25;ARHGAP25;ARHGAP25	Body;Body;Body;Body	0.277752778833797	0.103580644628005	0.00425470070373467	0.0104337506543367
cg12526318	0.239556132712155	0.000119168773227229	0.970848663308713	Yes	No	N_Shore	chr5	PCDHB17	TSS200	0.668571322455378	0.227123466331479	0.00451429767651982	0.0202346754264409
cg20407362	0.793349455659921	0.000124672078285427	0.970848663308713	Yes	No	OpenSea	chr14	EVL	Body	0.596044469616188	0.082213852078331	0.00425470070373467	0.00881183194212987
cg13432421	0.80972431707784	0.000135195462569771	0.970848663308713	Yes	Yes	OpenSea	chr2	LINC00299	Body	0.266661487735951	0.0851496484816068	0.00425470070373467	0.01066021121687
cg04880737	0.86773006491263	0.000140012362639176	0.970848663308713	No	No	OpenSea	chr2	LRRFIP1;LRRFIP1;LRRFIP1;LRRFIP1;LRRFIP1	Body;Body;Body;Body;Body	0.54961303887213	0.0757167582899161	0.00425470070373467	0.00804928582158937
cg14713034	0.634125002816608	0.000144928334294491	0.970848663308713	Yes	Yes	N_Shore	chr6	KCTD20;KCTD20;KCTD20;KCTD20;KCTD20;PXT1	TSS1500;TSS1500;TSS1500;TSS1500;TSS1500;5'UTR	0.522408059956097	0.116428338306479	0.00425470070373467	0.00445350105771317
cg04415310	0.35869674038237	0.000147238537274596	0.970848663308713	No	No	OpenSea	chr12	ZNF664-FAM101A	5'UTR	0.55864393959252	0.167590871422825	0.00425470070373467	0.0235424425367934
cg00145961	0.642550249682316	0.000148222691083539	0.970848663308713	Yes	No	OpenSea	chr15	NTRK3;NTRK3;NTRK3	Body;Body;Body	0.665206521144649	0.107269688148141	0.00425470070373467	0.00716310587899582
cg02163378	0.287333631513766	0.000150234733771018	0.970848663308713	No	No	OpenSea	chr14	OTX2OS1	Body	0.264027960211474	0.23800896520992	0.00425470070373467	0.0396898136435571
cg08711583	0.778298052533112	0.000154781004912426	0.970848663308713	Yes	No	OpenSea	chr1	PDE4B;PDE4B;PDE4B;PDE4B;PDE4B;PDE4B;PDE4B	Body;Body;Body;Body;Body;Body;Body	0.285947517848476	0.0826222736182413	0.00425470070373467	0.00924384624332619
cg17342132	0.662715330548478	0.000155708116673924	0.970848663308713	Yes	No	N_Shore	chr5	NR3C1;NR3C1;NR3C1;NR3C1;NR3C1;NR3C1;NR3C1	Body;Body;Body;Body;Body;Body;Body	0.631000661202229	0.0797532882827758	0.00610225345738185	0.00518523054598785
cg03109401	0.601396855804059	0.00015974136985338	0.970848663308713	Yes	No	OpenSea	chr1	DDI2;DDI2	ExonBnd;Body	0.655358395463194	0.0965250962112462	0.00425470070373467	0.0112439546763352
cg16130980	0.740801751543925	0.000161645998950791	0.970848663308713	No	No	OpenSea	chr9			0.635147005009423	0.0798349132042069	0.00425470070373467	0.00330696832075028
cg09653641	0.542491963124203	0.000168378545500623	0.970848663308713	Yes	No	OpenSea	chr7	CDK6;CDK6	Body;Body	0.564429227220457	0.0971698957003377	0.00484128544037751	0.0153506721688895
cg09089410	0.660132639066736	0.000171785485881973	0.970848663308713	Yes	No	OpenSea	chr2			0.607734089798988	0.0963185124498674	0.00425470070373467	0.0153140662303152
cg22943782	0.87996711729293	0.000173269283872475	0.970848663308713	Yes	No	Island	chr6	TUBB2A	TSS200	0.732546168340682	0.0653881801325722	0.0047802709410595	0.00222447182054605
cg19947463	0.433506411855277	0.000173999698126984	0.970848663308713	Yes	No	OpenSea	chr7	C7orf50;C7orf50;C7orf50	Body;Body;Body	0.607682137435009	0.128599356000009	0.00425470070373467	0.0205320129369491
cg10425410	0.693292509659113	0.00017500812277669	0.970848663308713	Yes	Yes	OpenSea	chr3	MGLL;MGLL;MGLL	Body;Body;Body	0.505708749254014	0.100081976349582	0.00425470070373467	0.0150176476333755
cg23103993	0.555622081901898	0.000175340404819778	0.970848663308713	Yes	No	Island	chr19	PDE4A;PDE4A	5'UTR;1stExon	0.739459787709432	0.109485565237885	0.00425470070373467	0.00121271152710862
cg19938888	0.494746735826465	0.000175386089228401	0.970848663308713	Yes	No	N_Shore	chr13	RNASEH2B;RNASEH2B;RNASEH2B-AS1	TSS1500;TSS1500;Body	0.513241220687686	0.108267590903669	0.00425470070373467	0.0181538299717146
cg20660424	0.706591170242594	0.000180874132383067	0.970848663308713	Yes	No	N_Shelf	chr22	TTLL12	Body	0.286530497410534	0.0937139675500212	0.00425470070373467	0.0162291745334275
cg01304256	0.501463832297685	0.000188396084448957	0.970848663308713	No	No	OpenSea	chr2	FEZ2;FEZ2	Body;Body	0.39488304509595	0.10725874678895	0.00450246064508049	0.0159387021875278
cg09188797	0.742760702539546	0.000189037978812905	0.970848663308713	Yes	No	OpenSea	chr17	TNS4	Body	0.592801021841979	0.0814870873286008	0.00425470070373467	0.00281016054452321
cg18291279	0.921657821323989	0.00019090205111417	0.970848663308713	Yes	No	N_Shore	chr17	ATXN7L3;ATXN7L3	TSS1500;TSS1500	0.660590046268167	0.0601217422475822	0.0047802709410595	0.00163263142697732
cg15660446	0.521692286035828	0.000191580998465126	0.970848663308713	No	No	OpenSea	chr16	MYH11;MYH11;NDE1;NDE1;MYH11;MYH11	3'UTR;3'UTR;Body;Body;Body;Body	0.634033622802099	0.113581525487292	0.00425470070373467	0.0134350129029092
cg22824552	0.724634230101693	0.000198444391718317	0.970848663308713	Yes	No	Island	chr11	STIM1;STIM1;STIM1;STIM1;STIM1;STIM1;MIR4687	5'UTR;5'UTR;5'UTR;1stExon;1stExon;1stExon;Body	0.725360357547745	0.0912812901228412	0.00425470070373467	0.001575544269944
cg20688757	0.639846432042754	0.000201954046442902	0.970848663308713	Yes	No	Island	chr11	CEP164	TSS200	0.639330888390392	0.0970804158763718	0.00425470070373467	0.00111409864792969
cg19212470	0.750558307930053	0.00020509317387444	0.970848663308713	No	No	OpenSea	chr15			0.54099350883251	0.0835917717047699	0.00425470070373467	0.0109215833781191
cg13893555	0.702004951225078	0.000205736684010662	0.970848663308713	Yes	No	N_Shore	chr9	FBXO10	5'UTR	0.691136857461434	0.0990052392361047	0.00425470070373467	0.0153482650538411
cg24361098	0.540962937300994	0.000206870839342872	0.970848663308713	Yes	No	OpenSea	chr2	BCL11A;BCL11A;BCL11A	Body;Body;Body	0.600280316627349	0.099641180307207	0.00531318104886832	0.0167438085184204
cg03220091	0.543054926009647	0.000210788818781449	0.970848663308713	No	No	OpenSea	chr14			0.577449050311534	0.101304176830042	0.00451429767651982	0.0173068470197631
cg25378281	0.761380470256063	0.000214176543148923	0.970848663308713	No	No	OpenSea	chr10			0.574102354763828	0.0701997512196135	0.00484128544037751	0.0111960598134526
cg05656860	0.478056558943816	0.000217433697895222	0.970848663308713	No	No	OpenSea	chr1	CD101;CD101;CD101;CD101	Body;Body;Body;Body	0.451276102338422	0.127660182853213	0.00425470070373467	0.00849991240658599
cg03063790	0.736638513921164	0.00022275531244136	0.970848663308713	Yes	No	OpenSea	chr17	ANKFY1;ANKFY1;ANKFY1	Body;Body;Body	0.586939018963123	0.0833357375148202	0.00425470070373467	0.00523706823190428
cg14146092	0.987554980875003	0.000224132873745913	0.970848663308713	No	No	Island	chr11	NCRNA00167;PRDM10;PRDM10	Body;TSS1500;TSS1500	0.659833694513777	0.0646261892340912	0.00425470070373467	0.00176590120389791
cg21012238	0.693964444288379	0.000227036080762323	0.970848663308713	Yes	No	OpenSea	chr22	GRAP2;GRAP2;GRAP2;GRAP2;GRAP2	TSS1500;5'UTR;5'UTR;5'UTR;5'UTR	0.699876912620838	0.0723192307076492	0.00706747318732609	0.00394458212772109
cg11579791	0.786851463560111	0.000228417724559847	0.970848663308713	Yes	No	S_Shore	chr4			0.713496275620104	0.0780329725388795	0.00425470070373467	0.00208469111926092
cg08404597	0.710485803671819	0.00023436961533959	0.970848663308713	Yes	Yes	OpenSea	chr14	AKAP6	Body	0.584819767141144	0.0824822428080157	0.00425470070373467	0.0024998716516814
cg08199195	0.610417834277933	0.000256433012844179	0.970848663308713	Yes	No	OpenSea	chr20			0.397766293253274	0.103636620959506	0.00425470070373467	0.011805921379668
cg14978830	0.57993666377968	0.000256437162308016	0.970848663308713	Yes	No	OpenSea	chr2			0.547708211125508	0.110069216758948	0.00425470070373467	0.0111155112256536
cg19177777	0.67381481108564	0.000256473221373471	0.970848663308713	Yes	No	OpenSea	chr19	LGALS17A	Body	0.656361526317198	0.0784113123268964	0.00471942022043976	0.00652977631650453
cg03718411	0.381870820835989	0.000260565404391228	0.970848663308713	No	No	OpenSea	chr5	CDH6	Body	0.660808479678422	0.150662986902775	0.00425470070373467	0.0158891707330946
cg20028519	0.8032209812199	0.000265382807091445	0.970848663308713	Yes	No	Island	chr2	RRM2;RRM2	TSS1500;TSS1500	0.724950224219544	0.0676977339717765	0.00454564235361162	0.00179766608721695
cg26646117	0.857626967500054	0.000268776706483661	0.970848663308713	Yes	No	OpenSea	chr8			0.428653657426493	0.0870634474021751	0.00425470070373467	0.0136952201073972
cg22422264	0.649663542423897	0.000269143758809365	0.970848663308713	Yes	No	OpenSea	chr15	USP50;USP8;USP8;USP8	3'UTR;3'UTR;3'UTR;3'UTR	0.5759075037651	0.0833587030512369	0.0044557281091427	0.0138823988046207
cg06524362	0.358484841788155	0.000269903768018364	0.970848663308713	No	No	N_Shore	chr4	SPCS3	TSS1500	0.441381014735953	0.136500587554034	0.00808265980577566	0.0236481364724668
cg10677476	0.654966287904404	0.000284330984277087	0.970848663308713	No	No	OpenSea	chr5	PPAP2A;PPAP2A;PPAP2A	Body;Body;Body	0.196627131794264	0.0927566682543381	0.00425470070373467	0.0141143893230723
cg15957467	0.48159128165455	0.000292460732499982	0.970848663308713	Yes	No	OpenSea	chr5			0.668262109876812	0.115868517072167	0.00451276736969344	0.0080685615071866
cg01396779	0.517677620671982	0.00029271819962465	0.970848663308713	Yes	No	OpenSea	chr8	SLC39A14;SLC39A14;SLC39A14;SLC39A14	5'UTR;5'UTR;5'UTR;5'UTR	0.692339714972379	0.114966902898016	0.00425470070373467	0.00410226698848159
cg06756463	0.710305298308212	0.000292760993638692	0.970848663308713	Yes	No	OpenSea	chr14	PSMB5;PSMB5;PSMB5;PSMB5;PSMB5	5'UTR;1stExon;1stExon;5'UTR;5'UTR	0.724669648776787	0.0897676348566348	0.00425470070373467	0.0035510544241712
cg10123352	0.702584152457736	0.00029340840823011	0.970848663308713	Yes	No	Island	chr14	KLHDC2	TSS1500	0.676859887503342	0.0781781600137107	0.00451276736969344	0.00204936542455365
cg04664446	0.781405714177287	0.000296456947566128	0.970848663308713	Yes	No	OpenSea	chr1	ARNT;ARNT;ARNT;ARNT;ARNT	Body;Body;Body;Body;Body	0.66446036023883	0.0620724294771486	0.00554533073444939	0.00624905955089661
cg12859824	0.655468233861728	0.000297421771433476	0.970848663308713	Yes	No	Island	chr3	C3orf58;C3orf58	1stExon;TSS1500	0.374423340357734	0.0702263651280834	0.00872926203974867	0.00236299906379391
cg16524778	0.167936419462155	0.000298407731918486	0.970848663308713	Yes	No	OpenSea	chr7			0.688033867354814	0.297902774204001	0.00492251479957215	0.0420914829868468
cg07395004	0.72268664079338	0.000298477289400768	0.970848663308713	Yes	No	Island	chr1	AURKAIP1;AURKAIP1;AURKAIP1	5'UTR;5'UTR;5'UTR	0.699134213215214	0.0645586874550325	0.00819004106333948	0.00249263246388373
cg08757868	0.590715780482943	0.000299059545427104	0.970848663308713	Yes	No	OpenSea	chr6	BACH2;BACH2	5'UTR;5'UTR	0.418808519851602	0.098939179081416	0.00425470070373467	0.00734790727839107
cg01735991	0.589965386001422	0.000300815405829335	0.970848663308713	Yes	No	OpenSea	chr6	LMBRD1	Body	0.150606169103636	0.0954832707131351	0.00451429767651982	0.00896911409811596
cg04247069	0.750302999261243	0.00030159404307327	0.970848663308713	Yes	No	OpenSea	chr1			0.617714169021284	0.0731636317739797	0.00425470070373467	0.00640767618301041
cg24580185	0.749775363884479	0.000304674257634818	0.970848663308713	Yes	No	Island	chr2	WDSUB1;WDSUB1;WDSUB1	TSS1500;TSS1500;TSS1500	0.52426147860293	0.0795954155736069	0.00425470070373467	0.00140828421185037
cg24701963	0.492475402709743	0.000305420347627486	0.970848663308713	No	No	OpenSea	chr10			0.706911706525188	0.117297890428644	0.00425470070373467	0.00842545612531043
cg21756647	0.700285368303958	0.000307049101382061	0.970848663308713	Yes	No	OpenSea	chr11	ARRB1;ARRB1	Body;Body	0.672479799599092	0.0753382135383448	0.004738206002275	0.00569813403339903
cg15334089	0.729264600596508	0.000310365261408577	0.970848663308713	Yes	No	OpenSea	chr1	SYT6;SYT6	Body;Body	0.662315427796242	0.0735014222495197	0.0044557281091427	0.0124972797005254
cg23340957	1.17009716889144	0.000319199554943725	0.970848663308713	Yes	Yes	OpenSea	chr2	RHBDD1;RHBDD1	Body;Body	0.575330202787849	0.0362535104560569	0.0129639923500225	0.00556090439803147
cg25593249	0.397898166361004	0.00032069335781836	0.970848663308713	No	Yes	OpenSea	chr3	ERC2	3'UTR	0.624094528692837	0.132686127626691	0.00468863288347806	0.0175419941093979
cg17358311	0.694275378049532	0.000322744209378432	0.970848663308713	Yes	No	N_Shelf	chr19	GNG7	5'UTR	0.588892593810915	0.083103941551798	0.00425470070373467	0.00939778607692532
cg17960141	0.602360845392283	0.000324545170368645	0.970848663308713	No	No	OpenSea	chr1	BRINP3	Body	0.566482615008254	0.0997439062737635	0.00425470070373467	0.0163050422396278
cg18857552	1.09451972625551	0.000326236539519174	0.970848663308713	Yes	No	OpenSea	chr22			0.0921006494371106	0.0595791494380537	0.00425470070373467	0.00854396182263528
cg19673881	0.98036820705687	0.000326470160859794	0.970848663308713	Yes	No	OpenSea	chr4	C4orf23	Body	0.678400216425251	0.053279974799465	0.00466614503148089	0.00498948707249114
cg03513986	0.625687694227272	0.000327089026236969	0.970848663308713	Yes	No	OpenSea	chr15			0.460530390455545	0.116364903564627	0.00425470070373467	0.0191877431488354
cg07760544	0.431307156029938	0.000327263577401944	0.970848663308713	No	No	OpenSea	chr5	BASP1	5'UTR	0.627556751752179	0.117051184061821	0.00556478920375528	0.0175480500198418
cg18088944	0.713175886228432	0.000327645988115914	0.970848663308713	Yes	No	OpenSea	chr8			0.574252346955462	0.0741842042103113	0.00445137202111478	0.00854789615373841
cg15283950	0.576682753881044	0.000329139113423651	0.970848663308713	Yes	No	OpenSea	chr11	MRVI1;MRVI1;MRVI1;MRVI1;MRVI1	1stExon;5'UTR;1stExon;5'UTR;TSS200	0.548997038938977	0.0793328907146367	0.00758523684141639	0.0134159256823638
cg13253199	0.765794265621533	0.000330861738116201	0.970848663308713	No	No	OpenSea	chr12	ACACB	Body	0.240992760733731	0.0821788972682619	0.00425470070373467	0.00429577396238512
cg01457185	0.654399591059533	0.000331051382996924	0.970848663308713	No	No	OpenSea	chr6	TNFRSF21	Body	0.636355987218226	0.0974655095496679	0.00425470070373467	0.00949279165884875
cg23215382	0.796343426860743	0.000332920165679883	0.970848663308713	Yes	No	OpenSea	chr2			0.638853171875032	0.0760699509694124	0.00425470070373467	0.0020021191976771
cg11923836	0.836566472102031	0.000333879218361964	0.970848663308713	Yes	No	OpenSea	chr14			0.627511697796742	0.069534118399601	0.00425470070373467	0.00943864530982486
cg01674530	0.694563253250515	0.000334408797795696	0.970848663308713	Yes	No	OpenSea	chr2	FEZ2;FEZ2	Body;Body	0.611997237304012	0.0642574496820548	0.00713536875870815	0.00857672733153203
cg04144681	0.934975740531189	0.00034455747187168	0.970848663308713	No	No	OpenSea	chr13	LINC00544	TSS1500	0.616254420970536	0.0628021841512262	0.00425470070373467	0.00096024688667487
cg22201540	0.722646915171941	0.000345889493201022	0.970848663308713	Yes	No	OpenSea	chr9			0.752596670468834	0.0797500203859831	0.00425470070373467	0.00508389458781744
cg26462892	0.415675680949362	0.000348602119252538	0.970848663308713	No	No	OpenSea	chr15	AKAP13;AKAP13	Body;Body	0.454974030990533	0.143443040969473	0.00425470070373467	0.0227548386646569
cg01581098	0.705444859542032	0.000352624396966455	0.970848663308713	No	No	S_Shore	chr7	SYPL1	TSS1500	0.659958236508751	0.0723741328190363	0.00506265771509341	0.010644275412505
cg01807946	0.962353356753799	0.000353467289747403	0.970848663308713	Yes	No	N_Shore	chr17	CSNK1D;CSNK1D	Body;Body	0.589233367807512	0.0524354056418662	0.00501995624212886	0.0087080322063382
cg04406762	0.516885161100052	0.00035414519563608	0.970848663308713	No	No	N_Shelf	chr22	PHF21B;PHF21B	Body;Body	0.632827622731719	0.109390057957562	0.00425470070373467	0.0120089440175574
cg17349753	0.767378905462274	0.000356700135565288	0.970848663308713	Yes	No	Island	chr11	RTN4RL2	TSS1500	0.668437648281558	0.083554598116884	0.00425470070373467	0.00197905641148314
cg16241599	0.763452505754428	0.000358311046255262	0.970848663308713	Yes	No	N_Shelf	chr1	RASSF5;RASSF5	Body;Body	0.587713047821451	0.0613784739049996	0.007588819108637	0.00569349355211479
cg19925780	0.433819046386508	0.000364025901658939	0.970848663308713	Yes	No	OpenSea	chr1			0.427256736286662	0.126900954409461	0.00425470070373467	0.0169844200001603
cg21982950	0.436072910070799	0.000366811183938064	0.970848663308713	Yes	No	Island	chr5			0.210205795657764	0.0876726921543261	0.0205057146825437	0.00391859657162101
cg26123466	0.529694066655586	0.000376779483435842	0.970848663308713	No	No	OpenSea	chr3			0.650061730686087	0.0939338931551966	0.00546393152033896	0.0139128087857411
cg02915275	0.636340657920587	0.000378571135393425	0.970848663308713	No	No	OpenSea	chr3	SATB1;SATB1;SATB1	Body;Body;Body	0.617020883587869	0.087997125028878	0.00425470070373467	0.0115602416416403
cg12311052	0.612881903572808	0.000378859399330228	0.970848663308713	Yes	No	Island	chr3	PFN2;PFN2	Body;Body	0.736293188613851	0.096022584715386	0.00425470070373467	0.000970119713963361
cg13587253	0.570178569529906	0.000386232792891903	0.970848663308713	No	No	OpenSea	chr10	CNNM1	Body	0.643131037906194	0.0964727218833717	0.00438070234319819	0.0160522900782398
cg08423524	0.641827632238097	0.000387904353987313	0.970848663308713	Yes	No	OpenSea	chr11			0.482692330232152	0.0944554136065894	0.00425470070373467	0.00498750534599912
cg07936456	0.7162476525319	0.000387941107243109	0.970848663308713	No	No	S_Shelf	chr16	A2BP1;A2BP1;A2BP1;A2BP1;A2BP1;A2BP1	Body;Body;Body;Body;Body;Body	0.66084422904451	0.0708135853042383	0.00484128544037751	0.00418225253554372
cg13249798	0.295786738612987	0.000394182793331029	0.970848663308713	Yes	No	OpenSea	chr20	LOC101929486	Body	0.629626903090487	0.188406125564637	0.00425470070373467	0.0184791674134221
cg20918218	0.556302160917177	0.000397969734043799	0.970848663308713	Yes	No	OpenSea	chr15	BUB1B;PAK6;PAK6;PAK6;PAK6	Body;1stExon;1stExon;5'UTR;5'UTR	0.589121817526503	0.100502900612537	0.00425470070373467	0.0171923738563116
cg20485084	0.670078080886594	0.00040161049029698	0.970848663308713	Yes	No	S_Shelf	chr1	FGR;FGR;FGR	Body;Body;Body	0.706446621890907	0.0890627933888226	0.00425470070373467	0.00330674951668661
cg26952928	0.915819585967447	0.000401806036781054	0.970848663308713	No	No	N_Shore	chr8	SLC45A4	Body	0.702971432177012	0.0568859534224192	0.0048743123247297	0.00770946503646175
cg13069247	0.664871861604573	0.000406819177966261	0.970848663308713	Yes	No	Island	chr12	GAS2L3	TSS200	0.442291636655786	0.0749874640178986	0.00508332688849918	0.00258677111282419
cg02922563	0.724440419241463	0.000407231334065785	0.970848663308713	Yes	No	Island	chr3	ATRIP;ATRIP	TSS1500;TSS1500	0.698160326094949	0.079053856949018	0.00425470070373467	0.00181306685048774
cg26081466	0.635937789324711	0.000407371786302709	0.970848663308713	Yes	No	Island	chr12	KCTD10;UBE3B;UBE3B	TSS1500;TSS200;TSS200	0.658616113364778	0.0873199548839716	0.00438070234319819	0.00224682519938463
cg20015729	0.573265895112763	0.000413989662819454	0.970848663308713	Yes	No	OpenSea	chr3	UBE2E2;MIR548AC	Body;Body	0.27847815744692	0.095998256668246	0.00425470070373467	0.0147033780456782
cg26054057	0.609223752465791	0.000417857689672843	0.970848663308713	Yes	No	OpenSea	chr3	CTDSPL;MIR26A1;CTDSPL	Body;TSS200;Body	0.360594268964239	0.0907546548485281	0.00425470070373467	0.00560358959929508
cg05173517	0.361617444516625	0.000421599219369507	0.970848663308713	Yes	No	Island	chr12	RHOF	TSS200	0.591435499702208	0.0970631160022519	0.00928510624336674	0.00094756591615159
cg00791181	0.669237692391916	0.000422495941108915	0.970848663308713	Yes	No	OpenSea	chr3	ZBTB20;ZBTB20;ZBTB20	Body;5'UTR;5'UTR	0.627289745953603	0.0678182834684091	0.00562405403567641	0.0117472471573787
cg02489443	0.998070250639942	0.000427777968497544	0.970848663308713	Yes	No	Island	chr5	SNX24;SNX24	5'UTR;1stExon	0.650978035358241	0.0539803277495969	0.00454564235361162	0.000666352888555839
cg04582576	0.539543187779987	0.000435283081660287	0.970848663308713	No	No	OpenSea	chr15			0.659935734174193	0.0842095399882512	0.00801151201221355	0.00595641063813168
cg00289496	0.594272394810538	0.000436266319965706	0.970848663308713	Yes	No	S_Shelf	chr16	FBXO31	5'UTR	0.571847809827327	0.0906809858806589	0.00451429767651982	0.0113728807755589
cg06321998	0.480699055593213	0.000436298121669934	0.970848663308713	Yes	No	OpenSea	chr6			0.254278662815722	0.085698339861845	0.0149795615882474	0.0057822986459159
cg11161678	0.587875023525572	0.000440900436759322	0.970848663308713	No	No	OpenSea	chr10	SUFU;SUFU	Body;Body	0.633828398963306	0.0797916211370457	0.0060472534221308	0.00890408520723129
cg24729817	0.688209174736563	0.000456440363826377	0.970848663308713	No	No	OpenSea	chr4	RAPGEF2	TSS1500	0.519196433987359	0.0701705906590635	0.00721872225404635	0.00618326152718141
cg05252749	0.568398134829627	0.000458595225619604	0.970848663308713	Yes	No	N_Shore	chr1	TAL1;TAL1;TAL1;TAL1;TAL1;TAL1	5'UTR;5'UTR;5'UTR;5'UTR;5'UTR;5'UTR	0.620480616032836	0.0784869279178009	0.00790261476400604	0.00494585854875791
cg03638642	0.660669628907802	0.000458815009837118	0.970848663308713	Yes	No	Island	chr16	HAGH;FAHD1;FAHD1;HAGH;FAHD1	TSS200;TSS200;TSS200;TSS200;TSS200	0.653629986687534	0.078900363840411	0.00466023024688496	0.00243936088650563
cg24874433	0.596072419227051	0.000468149342049944	0.970848663308713	Yes	No	OpenSea	chr17	LINC00854	Body	0.585815909315838	0.0771619517188102	0.00533573387140675	0.00974674573816436
cg15287611	0.636007626894989	0.000475173764418988	0.970848663308713	Yes	No	OpenSea	chr18			0.618366664303473	0.0748114321273591	0.00635925559938082	0.00898675540257787
cg06730882	1.0231895545093	0.000480590258857419	0.970848663308713	Yes	No	N_Shore	chr1	LOC100130093;LOC100130093	TSS200;TSS200	0.701827528069224	0.0496975181823025	0.00451429767651982	0.00207239773357384
cg19959497	0.820769754120672	0.000487809804723356	0.970848663308713	Yes	No	Island	chr15	ZNF770	TSS200	0.597960080097941	0.0732087367119021	0.00425470070373467	0.00247547499493056
cg15819551	0.498878806005863	0.000501688045842021	0.970848663308713	No	No	OpenSea	chr14	TTLL5	Body	0.0382493080571509	0.119347308307504	0.00425470070373467	0.0162242835105467
cg09488015	0.561564983156112	0.000503271197599014	0.970848663308713	No	No	OpenSea	chr6	HMGA1P7	TSS1500	0.634347827373944	0.0653314907876212	0.019353312904579	0.0113099734291306
cg24687894	0.963762967636455	0.000503669997832143	0.970848663308713	No	No	Island	chr20	RGS19;RGS19	Body;Body	0.588631503866365	0.0518735484931455	0.00526589593553033	0.00783877342409289
cg00419213	0.475770737079384	0.000508061394797271	0.970848663308713	Yes	No	OpenSea	chr8			0.683034330414537	0.121999796717413	0.00432311122979727	0.0142736320926787
cg16466635	0.88704500968973	0.000510739447578164	0.970848663308713	Yes	No	Island	chr7	KCTD7;KCTD7	TSS200;TSS200	0.661279600604721	0.0589308225577247	0.004738206002275	0.00269167075141635
cg09124703	0.565595150775603	0.000512742331535524	0.970848663308713	Yes	No	N_Shore	chr5	SH3RF2	TSS200	0.638056631706137	0.0989034937103082	0.00425470070373467	0.00455055752922043
cg25287523	0.799610756868352	0.000515684866667602	0.970848663308713	Yes	Yes	OpenSea	chr7	TBXAS1;TBXAS1	5'UTR;5'UTR	0.698123668165502	0.0665886188046969	0.00451276736969344	0.00979982018348324
cg14648368	0.679360474623649	0.000516524572012291	0.970848663308713	Yes	No	Island	chr7	ZC3HAV1;ZC3HAV1	TSS200;TSS200	0.597417945032119	0.0823418376363168	0.00425470070373467	0.00206501104766289
cg26966817	0.619218461880587	0.000523045842765616	0.970848663308713	No	No	S_Shelf	chr1			0.571147793054512	0.0925388113430681	0.00425470070373467	0.00514693994789406
cg16311881	0.705234874268683	0.000527370066336963	0.970848663308713	Yes	No	OpenSea	chr15			0.620003556919731	0.0781526330421032	0.00425470070373467	0.00673700383350317
cg21696439	0.600088499615742	0.000529539864318405	0.970848663308713	Yes	No	OpenSea	chr11	PRR5L	5'UTR	0.321769630216072	0.0917128108066378	0.00425470070373467	0.0122259480844085
cg25598908	0.750257626772226	0.00053469577328037	0.970848663308713	No	No	N_Shore	chr1	RTCD1;RTCD1	TSS200;TSS200	0.665567187851269	0.0706967048310222	0.00438070234319819	0.00105919366570351
cg00046710	0.616512650082182	0.00053691072049225	0.970848663308713	Yes	No	Island	chr9	TUBB4B	TSS1500	0.742256691174124	0.0951882800588402	0.00425470070373467	0.0014973385354329
cg20275072	0.694548315968738	0.000543178894960306	0.970848663308713	Yes	Yes	Island	chr1			0.687050460099352	0.0789572382989878	0.00425470070373467	0.00132590065777013
cg23795460	0.755373758127551	0.00054559722336219	0.970848663308713	Yes	No	Island	chr12	DDX23	TSS200	0.515282671629848	0.0673735838439457	0.00501995624212886	0.00212946483382
cg10313093	0.764631607980486	0.000546709116888857	0.970848663308713	Yes	No	Island	chr4	TMEM165	TSS1500	0.705039672939815	0.0724973805653505	0.00434123845704304	0.00176847340334819
cg26299174	0.660928739736142	0.000546891101735733	0.970848663308713	Yes	No	Island	chr1	TCEA3	TSS200	0.645910145203948	0.062396690374673	0.0154331374253692	0.00300926997511153
cg16295475	0.765242287951647	0.00055044201090985	0.970848663308713	Yes	No	S_Shore	chr4	JADE1;JADE1;JADE1;JADE1;JADE1;JADE1;JADE1;JADE1	TSS1500;TSS200;TSS200;5'UTR;5'UTR;5'UTR;5'UTR;5'UTR	0.675076699977852	0.0623181205513222	0.00535262825746316	0.00115547126488713
cg02066994	0.546542597330577	0.000550670395629692	0.970848663308713	Yes	No	Island	chr5	MTMR12	TSS1500	0.693856612581208	0.0960920085450923	0.00438070234319819	0.00329180900101471
cg05978527	0.639995269981399	0.000551553248148325	0.970848663308713	Yes	No	S_Shore	chr6	NRM;KIAA1949	Body;TSS1500	0.546368848561941	0.0754473201255665	0.00547217611506786	0.00661757926099715
cg03656459	0.590026085292048	0.000552284984753891	0.970848663308713	Yes	No	OpenSea	chr7			0.668228177923863	0.0952903120006019	0.00425470070373467	0.00879270164592905
cg23045908	0.524570022419265	0.000553736217350767	0.970848663308713	Yes	No	OpenSea	chr1	PDE4B;PDE4B;PDE4B;PDE4B	Body;Body;Body;Body	0.698145426416241	0.085842618065384	0.00732781204149125	0.00487244934787706
cg02651820	0.634170112421453	0.000556085716303211	0.970848663308713	Yes	No	OpenSea	chr10	CREM;CREM;CREM;CREM;CREM;CREM;CREM;CREM;CREM;CREM;CREM;CREM;CREM;CREM;CREM;CREM;CREM;CREM;CREM;CREM	Body;Body;Body;Body;Body;Body;5'UTR;Body;Body;Body;5'UTR;TSS200;TSS200;Body;TSS200;Body;TSS200;Body;TSS200;Body	0.696350157220734	0.0858159455842739	0.00425470070373467	0.00221479058518269
cg02501544	0.642378225244223	0.000557920813160114	0.970848663308713	No	No	OpenSea	chr10	MIR1256;CBARA1	Body;Body	0.604964679543686	0.0868972989061829	0.00425470070373467	0.00824824393933998
cg14432130	0.578055054433247	0.000558051755795417	0.970848663308713	Yes	Yes	OpenSea	chr2			0.720662687391458	0.0956632700538801	0.00425470070373467	0.0120130560615254
cg26767954	0.489456586203425	0.000559119290465843	0.970848663308713	Yes	No	Island	chr21	ABCG1;ABCG1;ABCG1;ABCG1;ABCG1;ABCG1	TSS1500;TSS1500;5'UTR;Body;Body;TSS1500	0.674019297045814	0.103744074553533	0.0047802709410595	0.00141025898213248
cg14179950	0.643443933523946	0.000564670664535408	0.970848663308713	No	No	OpenSea	chr9			0.64682681296426	0.0740869599831398	0.00606746059216683	0.00750443000624335
cg24180066	0.772756490669872	0.000567377308914741	0.970848663308713	Yes	No	Island	chr19	ZNF787	TSS200	0.478512387099508	0.0677544195540399	0.00451429767651982	0.00283340052609163
cg15785580	0.731262216581503	0.000572490822160455	0.970848663308713	Yes	No	Island	chr16	BCKDK;BCKDK	TSS200;TSS200	0.696709307109796	0.0793904646451876	0.00425470070373467	0.00147913824197266
cg05157600	0.89876216820787	0.000578079978611116	0.970848663308713	No	No	N_Shore	chr21	PRDM15;PRDM15	Body;Body	0.427953518606092	0.0667274688100254	0.00425470070373467	0.0095681907330013
cg01053396	0.777782910478945	0.000581299164719405	0.970848663308713	No	No	OpenSea	chr4	KIAA0922;KIAA0922	Body;Body	0.356372562338338	0.069436821140567	0.00425470070373467	0.00783060132826707
cg11734329	0.584321225304757	0.000582615470914735	0.970848663308713	Yes	No	S_Shore	chr19	ARHGEF18	5'UTR	0.665094278409894	0.0923046495642297	0.00432311122979727	0.0156051488670932
cg10513808	0.510946378329755	0.000582697524609236	0.970848663308713	Yes	No	OpenSea	chr7	PDE1C	Body	0.658010790183349	0.107132413728345	0.00425470070373467	0.0105767485591882
cg23530486	0.691841869534712	0.000589463002760366	0.970848663308713	Yes	No	OpenSea	chr19	LGALS17A	Body	0.593642028979879	0.0623539834143205	0.00863986516044841	0.00676703968449177
cg25556087	0.546461049671001	0.00059202556190066	0.970848663308713	No	No	OpenSea	chr20	PLCB1;PLCB1	Body;Body	0.642669412508571	0.0872043868266392	0.00514144208406275	0.00904570377733049
cg11228604	0.688370007192162	0.000592695393069894	0.970848663308713	No	No	OpenSea	chr3	PAK2	Body	0.693056202432859	0.0694590116572201	0.00607379075156185	0.00497299502600879
cg15870752	0.628543853310452	0.000596873718895246	0.970848663308713	Yes	No	OpenSea	chr6			0.62608378727812	0.0804143363938083	0.00457492207689961	0.00918084611081993
cg26893526	0.984419301324164	0.000604090588543835	0.970848663308713	No	No	OpenSea	chr1	LINC01353;LINC01353	TSS1500;TSS200	0.651098176984587	0.0444507132225832	0.00949215951204132	0.00770254581460306
cg00303210	0.624429462016253	0.000605309735834058	0.970848663308713	Yes	No	OpenSea	chr7	ZC3HAV1;ZC3HAV1	Body;3'UTR	0.568493597384124	0.0791862620981353	0.00532948387604283	0.0117518449629818
cg23760945	0.655697447929561	0.000611152015800629	0.970848663308713	Yes	No	OpenSea	chr19	ELOF1	Body	0.724681263175502	0.0838580581241197	0.00425470070373467	0.00974299703155057
cg05064936	0.69273108919077	0.000623885245807734	0.970848663308713	Yes	No	OpenSea	chr17			0.57040021086054	0.0785644543978117	0.00425470070373467	0.00976987070543089
cg20674727	0.953466455638781	0.000626531442631153	0.970848663308713	No	No	OpenSea	chr11	SIK3;SIK3;SIK3	Body;Body;Body	0.584370579004038	0.0464175670205812	0.00660419562530055	0.00656335275442477
cg18853783	0.675575527604311	0.0006266396890729	0.970848663308713	Yes	No	Island	chr20	MYH7B;GSS	TSS200;TSS200	0.450326063549916	0.083275798375475	0.00432311122979727	0.000861240816234576
cg12642658	0.653525675798126	0.0006283677670216	0.970848663308713	Yes	No	OpenSea	chr10	ANXA11;ANXA11;ANXA11;ANXA11;ANXA11;ANXA11;ANXA11;ANXA11;ANXA11;ANXA11;ANXA11;ANXA11	ExonBnd;ExonBnd;ExonBnd;ExonBnd;ExonBnd;ExonBnd;Body;Body;Body;Body;Body;Body	0.120949149098614	0.0788187567189611	0.0047802709410595	0.00317543439852597
cg12389611	0.587719216377441	0.000631083409201967	0.970848663308713	Yes	No	N_Shelf	chr11			0.636780464548207	0.0769915976940781	0.0075359516875493	0.0093610677232725
cg09425684	0.776616973358989	0.000631538692740878	0.970848663308713	Yes	No	Island	chr1	DDX20;DDX20;FAM212B;LOC101928718;FAM212B	5'UTR;1stExon;1stExon;TSS1500;5'UTR	0.680331769844523	0.0679744941399655	0.0044557281091427	0.00267426312640569
cg14060210	0.597874547516004	0.000635110354197078	0.970848663308713	No	No	OpenSea	chr14	PCNX;PCNX	Body;Body	0.633082998094894	0.0794565719091694	0.0049764721556773	0.00722419538982699
cg24444035	0.307371567473595	0.000653205993128405	0.970848663308713	No	No	OpenSea	chr5	CTB-178M22.2;TENM2	TSS1500;Body	0.593654784781972	0.164009210193091	0.00509489361236085	0.0218651400046628
cg10167677	0.49596376859616	0.000654475900196123	0.970848663308713	Yes	No	OpenSea	chr5	THBS4;THBS4;THBS4;THBS4	Body;Body;Body;Body	0.649499369756902	0.0997584344066518	0.00451276736969344	0.0167326383570057
cg09443022	0.511800609851088	0.000658763531923582	0.970848663308713	Yes	No	OpenSea	chr1	NCMAP	5'UTR	0.679337536736017	0.0996868780476622	0.00501995624212886	0.0120601564628102
cg27479400	0.675400919665197	0.000661427026408568	0.970848663308713	Yes	No	Island	chr22	SREBF2	TSS200	0.661749683855465	0.0764567351571572	0.00454564235361162	0.00205617084023449
cg09974235	0.585765164341925	0.000661858373080984	0.970848663308713	No	No	OpenSea	chr10	ABCC2	Body	0.539251348246146	0.0949542189680047	0.00425470070373467	0.0088163120319833
cg13622660	0.90955474765943	0.000662620683294283	0.970848663308713	No	No	OpenSea	chr14	MIR151B;MIR342;EVL	Body;TSS200;Body	0.655812286191975	0.0510865951445417	0.00706203319077777	0.00562164395380715
cg18054725	0.723009294380312	0.000662653596435347	0.970848663308713	Yes	No	OpenSea	chr19	ICAM3	TSS200	0.744644504479404	0.0593232746272313	0.0089550763051325	0.00173277800814676
cg08763433	0.62060860807998	0.000666317566495157	0.970848663308713	Yes	No	OpenSea	chr1	TMEM79;SMG5	TSS1500;1stExon	0.617058136754967	0.0833999643361203	0.00451276736969344	0.00213332497209058
cg14080542	0.671101123734537	0.000668392529946559	0.970848663308713	Yes	No	S_Shore	chr9	C9orf93	5'UTR	0.694256030594017	0.0776367203679029	0.00445137202111478	0.00219662100126365
cg19913367	0.621016344181825	0.000671914273095328	0.970848663308713	Yes	No	Island	chr17	EIF4A1	TSS200	0.678701556888028	0.0778571197586661	0.00512546294240268	0.00271141398770667
cg02589986	0.77771273917165	0.000676298161485087	0.970848663308713	No	No	OpenSea	chr2	RSAD2	Body	0.628457712170362	0.0602644129926284	0.00484128544037751	0.00890305280062786
cg19482086	0.831743752833112	0.000680773236861425	0.970848663308713	Yes	No	Island	chr6	TCP1;TCP1;MRPL18	TSS1500;TSS1500;TSS200	0.486857963682994	0.0553451059055615	0.00642115463638137	0.000778248979628263
cg22839308	0.675104067216795	0.000681246889636088	0.970848663308713	Yes	No	OpenSea	chr4	TLR1	TSS1500	0.579447736468232	0.0822053251025295	0.00425470070373467	0.00216226604020876
cg12111714	0.562946914358691	0.000681335341723077	0.970848663308713	Yes	No	Island	chr13	ATP8A2	Body	0.556418723433436	0.0677835150868736	0.0139874222405058	0.0108889845219829
cg02227323	0.672382592817108	0.000682811719239832	0.970848663308713	Yes	No	OpenSea	chr11	PACS1	Body	0.403012868169317	0.0788968734273922	0.00432311122979727	0.006782487637773
cg05710512	0.658864770513085	0.000686351228889306	0.970848663308713	Yes	No	OpenSea	chr5			0.690498904209821	0.0726354497423024	0.00539157498984913	0.00475272444315711
cg05332251	0.587590144244606	0.00069128105784095	0.970848663308713	No	No	OpenSea	chr1			0.720854030127621	0.0848902034182307	0.00473647193216493	0.00661425675232963
cg13237945	0.511266708915465	0.000696718755233435	0.970848663308713	Yes	No	OpenSea	chr13	C13orf30;C13orf30	1stExon;5'UTR	0.358030775677497	0.107983838549478	0.00425470070373467	0.0174679829427188
cg20507228	0.378915819606277	0.00070215778872298	0.970848663308713	No	No	OpenSea	chr15	MAN2A2	Body	0.470959913795788	0.111942970837575	0.00613190571738042	0.0193614359759094
cg23866687	0.42537112691078	0.000703357771940442	0.970848663308713	Yes	No	OpenSea	chr11	MAML2	Body	0.65738244681087	0.140169372291344	0.00425470070373467	0.00775827174909488
cg22722822	0.749503118120134	0.000708194974831805	0.970848663308713	Yes	No	Island	chr4	CHIC2	TSS1500	0.557507147220389	0.0677708652686882	0.004738206002275	0.00208812069378045
cg03293732	0.626668860528061	0.00071165076079933	0.970848663308713	Yes	No	N_Shelf	chr17	IKZF3;IKZF3;IKZF3;IKZF3;IKZF3;IKZF3	Body;Body;Body;Body;Body;Body	0.68592825722846	0.0747444876140454	0.00524984220210717	0.00793560999165199
cg04451353	0.466261644711533	0.00072089483162891	0.970848663308713	No	No	OpenSea	chr6	TREM1	3'UTR	0.636700798317766	0.105601358218298	0.00481067282638102	0.00866247376907348
cg14341654	0.507795219002338	0.000721292126934248	0.970848663308713	No	No	OpenSea	chr22	LOC388882	TSS200	0.596984003927796	0.0983679984088417	0.00451429767651982	0.00650715303049954
cg23732147	0.714764713353183	0.000722582612948374	0.970848663308713	No	No	S_Shelf	chr17			0.612145838147199	0.0576873906784439	0.00868400652519761	0.00727686088031176
cg24718710	0.608248139043892	0.000724512389719124	0.970848663308713	No	No	OpenSea	chr10	DIP2C	Body	0.599662542298617	0.0825240754136705	0.00450246064508049	0.00675287121870749
cg04277903	0.690969767133438	0.000728756908557054	0.970848663308713	Yes	No	N_Shore	chr22	DGCR2;DGCR2;DGCR2;DGCR2;DGCR2	Body;Body;Body;Body;Body	0.696292122509408	0.0701716959494219	0.004738206002275	0.0091507879063244
cg20564764	0.710388749722877	0.000733812472017074	0.970848663308713	Yes	No	Island	chr5	DPYSL3;DPYSL3	5'UTR;1stExon	0.628938691425576	0.0685750681023186	0.00492251479957215	0.00278774371682749
cg10488532	0.571550157451185	0.000736735297148184	0.970848663308713	Yes	No	OpenSea	chr4			0.50483804522271	0.0891269272670207	0.00425470070373467	0.00730814593638274
cg26981703	0.292549184308931	0.000739822140525964	0.970848663308713	No	No	OpenSea	chr12			0.545811467508469	0.133718500293279	0.0139874222405058	0.0166091011407852
cg00106420	0.517169172670935	0.000741976517881346	0.970848663308713	No	No	Island	chr12	DIABLO;DIABLO;DIABLO;DIABLO	Body;5'UTR;5'UTR;Body	0.665000695859721	0.0864237666851635	0.00668698341454952	0.00212291275034359
cg13547053	0.552889153768458	0.000742390962865347	0.970848663308713	Yes	No	OpenSea	chr2	OSBPL6;OSBPL6	TSS200;Body	0.606693787345021	0.0777213356158433	0.00821319482795707	0.0124802634892911
cg13154738	0.569971996797259	0.000742811944011257	0.970848663308713	No	No	OpenSea	chr11	SLC25A45;SLC25A45;SLC25A45;SLC25A45;SLC25A45	Body;Body;Body;Body;Body	0.667425679631016	0.0840681145979983	0.00512546294240268	0.0075998938876346
cg12112866	0.549821582518759	0.000743708819888514	0.970848663308713	Yes	No	OpenSea	chr18			0.660458721760989	0.0760999665084787	0.00908757725543328	0.0128974842709264
cg13951948	0.764826544541555	0.000748459621977652	0.970848663308713	Yes	No	Island	chr16	ZNF747;ZNF747	5'UTR;1stExon	0.621174765392973	0.0537196303752512	0.0130660641241508	0.00152268242560433
cg07172755	0.590776326351258	0.000748859504478974	0.970848663308713	No	No	OpenSea	chr10	MYST4	Body	0.621157708068539	0.0979967839061673	0.00425470070373467	0.0146672151889901
cg22080282	0.57776862641704	0.000753485162607277	0.970848663308713	Yes	No	Island	chr18	ZADH2	1stExon	0.613166935454645	0.087651399839561	0.00454564235361162	0.00234980164345983
cg16076065	0.722779535555835	0.000756931699205662	0.970848663308713	Yes	No	OpenSea	chr5	LOC100505625	Body	0.684361704092197	0.0638092574847798	0.00531318104886832	0.00410856068015664
cg23366074	0.70859149454189	0.000759139957962912	0.970848663308713	No	No	OpenSea	chr10	ARHGAP22;ARHGAP22;ARHGAP22;ARHGAP22	Body;Body;Body;Body	0.668832660856906	0.0573166374145396	0.0121569897777827	0.00269066625717951
cg07726426	0.668958104363862	0.000760154228579898	0.970848663308713	Yes	No	OpenSea	chr6	ARID1B;ARID1B	Body;Body	0.29062638783621	0.0760141886163649	0.0044557281091427	0.0105011533626704
cg18919237	0.338694958993118	0.000764428877413731	0.970848663308713	Yes	No	OpenSea	chr5	KCTD16	5'UTR	0.598841968909609	0.166093338332737	0.00425470070373467	0.00859145148111906
cg04397097	0.569374071114522	0.000765543448908908	0.970848663308713	No	No	OpenSea	chr4	COPS4	TSS1500	0.686598948510547	0.0983812214159055	0.00425470070373467	0.00159441423949135
cg11832404	0.678992444491081	0.000775983270351183	0.970848663308713	Yes	No	Island	chr12			0.608804411735148	0.0670986688812	0.00606746059216683	0.00298009828070227
cg20957553	0.407385518573375	0.000782099688312447	0.970848663308713	No	No	N_Shelf	chr1			0.623537270540424	0.133060272632305	0.00425470070373467	0.00977638909068122
cg02932823	0.873200553250266	0.000785755208062572	0.970848663308713	Yes	No	OpenSea	chr17	GAS7	Body	0.429588650678571	0.0584528980870935	0.00448409546873287	0.00601328329713824
cg09964575	0.557239593132425	0.000787690538961352	0.970848663308713	Yes	No	OpenSea	chr4	SLBP	3'UTR	0.669784651819983	0.0972147382145648	0.00425470070373467	0.00377895167590913
cg03475182	0.401055530428754	0.000789122363052664	0.970848663308713	Yes	No	N_Shore	chr11	ARHGAP20	Body	0.693359538677727	0.137246769727648	0.00425470070373467	0.0046987544682358
cg06043315	0.75835702486901	0.000789905698906478	0.970848663308713	No	No	N_Shore	chr8	GSDMD;GSDMD	TSS200;5'UTR	0.564608560420087	0.0710870455272121	0.00437646301762828	0.00208112030636485
cg14373431	0.692000633054468	0.000790605157814386	0.970848663308713	Yes	No	OpenSea	chr19	SIPA1L3	5'UTR	0.560429967952791	0.0678622207023467	0.00538721391149937	0.00873591671024776
cg15382696	0.738428390071583	0.000790823320027713	0.970848663308713	Yes	No	Island	chr6	C6orf204;C6orf204	Body;Body	0.695421679128367	0.0645843225626875	0.00531318104886832	0.00139102982774072
cg27379769	0.842609598249658	0.000794088076105103	0.970848663308713	Yes	No	OpenSea	chr1	HFM1	Body	0.591273343658401	0.0561824947615463	0.00532948387604283	0.00126659558221773
cg14025020	0.716317807778031	0.000795387766031448	0.970848663308713	Yes	No	OpenSea	chr5	DMXL1;DMXL1;DMXL1	Body;Body;Body	0.546404976413799	0.0664902470494806	0.00540175171971182	0.00950387033175759
cg18594983	0.297461309792339	0.000798308948588454	0.970848663308713	Yes	Yes	OpenSea	chr2	ARHGAP15	Body	0.706615894385201	0.165707065600162	0.00435851439548064	0.0250900685197969
cg08911692	0.565861908831207	0.000800924658670455	0.970848663308713	Yes	No	Island	chr7			0.572797315129009	0.101267977176751	0.00425470070373467	0.00917197458953289
cg18385689	0.798119409122269	0.000807177180593114	0.970848663308713	Yes	No	OpenSea	chr1			0.346745607792469	0.0602333065591706	0.0044557281091427	0.0103802198456255
cg07333921	0.466568962063137	0.000811232270561535	0.970848663308713	No	No	OpenSea	chr12	CD69	TSS1500	0.668883295510757	0.108142611937332	0.00470354778943114	0.00849382026633208
cg00190319	0.496020842002917	0.000811371296234557	0.970848663308713	Yes	No	S_Shelf	chr3	SCAP	Body	0.687152608775991	0.103210078228928	0.00435851439548064	0.00379639455819723
cg18376568	0.517787935793022	0.000813569664818048	0.970848663308713	No	No	OpenSea	chr14	TTLL5	Body	0.529067387769344	0.092080575270498	0.00451276736969344	0.0124561897830819
cg25811273	0.731563757104718	0.000814555933264308	0.970848663308713	Yes	No	S_Shore	chr22	CELSR1	Body	0.252743661337704	0.0804096870202749	0.00425470070373467	0.00598658489004544
cg23863055	0.680851611166914	0.000815611007118287	0.970848663308713	Yes	No	Island	chr10	FAM188A	Body	0.647209056453002	0.0646996730450805	0.00709091015997016	0.00207376183184284
cg16459171	0.549754734177035	0.000816869360733136	0.970848663308713	No	No	OpenSea	chr5	CMBL	5'UTR	0.624154084678115	0.0897603888201795	0.00451429767651982	0.00991409289752088
cg26259758	0.637693760106871	0.000818499705034207	0.970848663308713	Yes	No	Island	chr13			0.737115740734843	0.0754101142186067	0.00493416135879903	0.00213628007681785
cg05677013	0.294642886371398	0.000819156383720017	0.970848663308713	Yes	No	OpenSea	chr1	PIGR	Body	0.625143233341713	0.145674501210334	0.00607379075156185	0.012130473778127
cg20213863	0.405595746643625	0.000823072996298508	0.970848663308713	Yes	No	S_Shore	chr16	ZFHX3	TSS1500	0.608743978653472	0.140732904309901	0.00425470070373467	0.00768574016163261
cg16317718	0.581225814447567	0.000823390923781588	0.970848663308713	Yes	No	Island	chr5	RGMB	5'UTR	0.367718497862945	0.0982447603856495	0.00425470070373467	0.0031506216152906
cg14675001	0.624462290396814	0.000828549091369326	0.970848663308713	Yes	No	OpenSea	chr9	RAPGEF1;RAPGEF1;RAPGEF1	Body;Body;Body	0.658461085508445	0.0664157908405155	0.00808265980577566	0.00997636517242972
cg26893795	0.608632345815384	0.000842757319205033	0.970848663308713	Yes	No	S_Shore	chr7	PPIA;PPIA	5'UTR;Body	0.668222969328577	0.0809083214601766	0.00466366659262765	0.00226536089373488
cg22887866	0.648826916085692	0.000843705071683862	0.970848663308713	No	No	OpenSea	chr11			0.416274428777081	0.0753213040948466	0.00451276736969344	0.00492957614094391
cg07788493	0.650431821113946	0.000844687065806144	0.970848663308713	Yes	No	OpenSea	chr15	AKAP13;AKAP13;AKAP13	Body;Body;Body	0.538573991371649	0.0840869917460617	0.00425470070373467	0.00678931275124572
cg07901895	0.586226461786628	0.000845080444739993	0.970848663308713	No	No	OpenSea	chr2	LOC101929551	Body	0.746312604899464	0.0912009104844191	0.00425470070373467	0.00987065246990471
cg24850472	0.507359230086258	0.000845188675999461	0.970848663308713	No	No	OpenSea	chr12	PZP	Body	0.644925617124358	0.0887647776186108	0.00506265771509341	0.00809728771936935
cg03448733	0.442599135767068	0.000848351338442534	0.970848663308713	No	No	OpenSea	chr12	NCOR2;NCOR2;NCOR2	5'UTR;5'UTR;5'UTR	0.564567572255661	0.114296807177423	0.00432311122979727	0.0123430783764829
cg02495208	0.593641220353986	0.000857483486148134	0.970848663308713	Yes	No	OpenSea	chr22	GRAP2;GRAP2;GRAP2;GRAP2;GRAP2	TSS1500;5'UTR;5'UTR;5'UTR;5'UTR	0.695222221804764	0.0684916841357005	0.011217894186987	0.00468986426575702
cg14383952	0.602425276962739	0.00086313358360061	0.970848663308713	Yes	No	OpenSea	chr1	NOS1AP;NOS1AP	Body;Body	0.339984414280407	0.0896938830584188	0.00425470070373467	0.00829666642899829
cg04064054	0.498245159306313	0.000865552272683193	0.970848663308713	Yes	No	N_Shore	chr16	PIGQ;NHLRC4;PIGQ	TSS1500;3'UTR;TSS1500	0.697180718996772	0.093222198861875	0.00544576572998785	0.0149825426458823
cg26560656	0.491578581066687	0.000866570572164701	0.970848663308713	Yes	No	Island	chr18	PQLC1;PQLC1;PQLC1	5'UTR;5'UTR;5'UTR	0.692689717777175	0.109455489822049	0.00425470070373467	0.00268538457970086
cg24154779	0.317122024157686	0.000871561786177402	0.970848663308713	Yes	No	N_Shore	chr2			0.606711844160423	0.175505789302146	0.00425470070373467	0.0183061667305913
cg26952194	0.757443072021821	0.000873657367759496	0.970848663308713	Yes	No	Island	chr1			0.549985842264857	0.0637944614459707	0.00586867115372902	0.00286828459588867
cg09755313	0.495742321417715	0.000874192281431588	0.970848663308713	Yes	No	OpenSea	chr12	ESYT1;ESYT1;ESYT1;ESYT1	ExonBnd;ExonBnd;Body;Body	0.63347481643451	0.0827302298140889	0.00935640042868313	0.00694273202918971
cg01403803	0.751425089698573	0.000877443747344166	0.970848663308713	Yes	No	N_Shore	chr5	ZNF608	Body	0.704480909165799	0.0645797055694193	0.00477589597552648	0.00248463524538547
cg03505866	0.832594650638937	0.000879049130994883	0.970848663308713	Yes	No	N_Shore	chr14	KIAA0247	TSS1500	0.517591791447733	0.0552626674165522	0.00546393152033896	0.006657085139538
cg24463309	0.714753192160458	0.000881919471944667	0.970848663308713	Yes	No	Island	chr12	ATXN2	1stExon	0.616941058214447	0.0690720300117485	0.00498722161296374	0.00193297614446953
cg02173849	0.542295881811303	0.000882273316193557	0.970848663308713	No	No	N_Shore	chr5	PJA2	5'UTR	0.672041302360137	0.0877841355133797	0.00512969298506769	0.00360180573830245
cg21161194	0.590681409745169	0.000883807002308461	0.970848663308713	Yes	No	OpenSea	chr9			0.572619454172753	0.0808246191021401	0.0047802709410595	0.0125571144536634
cg07775147	0.672376267170024	0.000884394739699444	0.970848663308713	Yes	No	N_Shore	chr12	FBRSL1	Body	0.502283879675219	0.0718844061753156	0.00468863288347806	0.00327853415183299
cg13373785	0.68925007490677	0.000891958129161185	0.970848663308713	Yes	No	OpenSea	chr18			0.670025870148237	0.0761451498358366	0.00425470070373467	0.00440824963429598
cg02952945	0.831268072479232	0.000893960059939691	0.970848663308713	Yes	Yes	OpenSea	chr21	APP;APP;APP;APP;APP;APP;APP;APP;APP;APP	Body;Body;Body;Body;Body;Body;Body;Body;Body;Body	0.410165521543683	0.0555870627073369	0.00484128544037751	0.00904297260947429
cg21971747	0.407212056543324	0.0008958567228741	0.970848663308713	No	No	N_Shore	chr5	PCDHA2;PCDHA2;PCDHA2;PCDHA1;PCDHA1	TSS1500;TSS1500;TSS1500;Body;Body	0.25755867285709	0.143606971374716	0.00425470070373467	0.0135779329149078
cg08843279	0.61083711529628	0.000903227935594409	0.970848663308713	Yes	No	Island	chr21	NRIP1	TSS1500	0.656555285349572	0.0717187601464495	0.00790261476400604	0.0019783361020376
cg02412345	0.56653644379637	0.000903942845235728	0.970848663308713	No	No	S_Shelf	chr8	XPO7;XPO7	Body;Body	0.588391789916353	0.0853997070306827	0.004738206002275	0.00976980216888279
cg00390945	0.718408245165714	0.000908674918106143	0.970848663308713	Yes	No	Island	chr10	FBXL15	Body	0.669162717360834	0.0703327340307309	0.0044557281091427	0.00147071324752004
cg13065415	0.676984926750838	0.00091298050886731	0.970848663308713	Yes	No	OpenSea	chr17	ATP2A3;ATP2A3;ATP2A3;ATP2A3;ATP2A3;ATP2A3;ATP2A3	Body;Body;Body;Body;Body;Body;Body	0.621927325057173	0.0663484682489048	0.00579621425563188	0.0113804001718349
cg26853620	0.5469849132138	0.000914114211596962	0.970848663308713	No	No	OpenSea	chr8	NUGGC	5'UTR	0.596320345987005	0.100493894625311	0.00425470070373467	0.00820272837766189
cg23200218	0.60313525620205	0.000914592774542506	0.970848663308713	Yes	No	N_Shore	chr19	RYR1;RYR1	Body;Body	0.547153506043871	0.090983503088153	0.00425470070373467	0.0110939472159389
cg14425532	0.480747268625175	0.000914931061652621	0.970848663308713	No	No	OpenSea	chr17	MYH2;MYH2;MYHAS	Body;Body;Body	0.643083725241993	0.102382175955401	0.00468863288347806	0.00844821274882046
cg16113883	0.634650327233564	0.000920149221549817	0.970848663308713	Yes	No	S_Shore	chr6	TNFAIP3;TNFAIP3;TNFAIP3;LOC100130476	5'UTR;5'UTR;5'UTR;TSS1500	0.637224503764927	0.0582425366751476	0.0157221058448388	0.00646893659739645
cg25758699	0.532755040117776	0.000921097976025515	0.970848663308713	No	No	OpenSea	chr3	CRYGS	Body	0.499481571020706	0.0777699456481598	0.006222346304587	0.0121557239200049
cg20846192	0.392961884479519	0.00092766389249204	0.970848663308713	Yes	No	OpenSea	chr7			0.615076020965749	0.120127396251208	0.00509489361236085	0.00653149762467675
cg03782777	0.592550280323334	0.000930404742617146	0.970848663308713	No	No	N_Shore	chr9	CCDC180;LOC100499484-C9ORF174;LOC100499484-C9ORF174;LOC100499484-C9ORF174	TSS1500;Body;Body;Body	0.644071826589919	0.0868865887636749	0.0044557281091427	0.00872592343320944
cg06617879	0.83574479443677	0.000931174947699056	0.970848663308713	No	No	Island	chr17	RPTOR;RPTOR	Body;Body	0.529554910305392	0.0604742934548958	0.00451429767651982	0.00378081494231031
cg16895672	0.357447498822906	0.000934637129237074	0.970848663308713	Yes	No	OpenSea	chr10	PARD3	Body	0.536838596291932	0.158206864610521	0.00425470070373467	0.0262573068514326
cg12647970	0.545587483275938	0.000935076342356363	0.970848663308713	No	No	S_Shelf	chr6			0.611572543327158	0.0883717818849068	0.00451429767651982	0.0131441522418549
cg15696830	0.739796900919016	0.000936018774658405	0.970848663308713	Yes	No	OpenSea	chr1	CD34;CD34	Body;Body	0.689617909854344	0.0645453323250288	0.0047802709410595	0.00877934180778872
cg12493116	0.448761997101003	0.000939835321829144	0.970848663308713	Yes	No	OpenSea	chr1	ACOT7;ACOT7;ACOT7;ACOT7	Body;Body;Body;Body	0.672291771889844	0.130583001855874	0.00425470070373467	0.00518558670743575
cg01826979	0.465089014507171	0.000941285369716736	0.970848663308713	Yes	Yes	OpenSea	chr15	NTRK3;NTRK3;NTRK3	Body;Body;Body	0.667655246908604	0.0935371629754481	0.005974932287488	0.014933576072097
cg02639080	0.638691303781968	0.000942296007210966	0.970848663308713	No	No	OpenSea	chr6	TRIM27	Body	0.598253032270042	0.0635749912151983	0.00961110629461403	0.00952166568339696
cg21357016	0.567238763982993	0.000943380581417662	0.970848663308713	Yes	No	S_Shore	chr3	LOC101928739;PIK3CA	TSS1500;5'UTR	0.660241849177233	0.097541235842747	0.00425470070373467	0.00351190784437352
cg12232110	0.768288279103723	0.000944869962364916	0.970848663308713	Yes	No	Island	chr11	SC5DL;SC5DL;SC5DL	5'UTR;TSS200;1stExon	0.46630996473482	0.0510801742872282	0.0133130985223613	0.00154724683425989
cg26646392	0.46049906583991	0.000945361874411017	0.970848663308713	No	No	N_Shore	chr19	ZNF17	TSS1500	0.163272999376428	0.0713272995721443	0.0260993737147669	0.00162183788025295
cg13989982	0.912893703317635	0.000949538800170226	0.970848663308713	No	No	OpenSea	chr10	PTPRE;PTPRE	Body;Body	0.687972556852519	0.0468701613294821	0.0106610590467563	0.00642455885824145
cg09083064	0.54786082567989	0.000956442822976618	0.970848663308713	No	No	OpenSea	chr6			0.668767998301924	0.088796246977726	0.0044557281091427	0.00715324368957782
cg13759676	0.642991392296162	0.000965963647303787	0.970848663308713	No	No	OpenSea	chr6	PTPRK;PTPRK	Body;Body	0.488808428846242	0.0730567371958219	0.00454564235361162	0.00579410496112664
cg22603770	0.550426647113225	0.000967126104414473	0.970848663308713	Yes	No	OpenSea	chr18	PIEZO2	Body	0.385864992093095	0.0900333598192721	0.0044557281091427	0.00735511180266979
cg02147952	0.851639604143099	0.000967769568556563	0.970848663308713	No	No	S_Shelf	chr10	SFXN2	5'UTR	0.602598795992191	0.0386186347501091	0.0193535348727522	0.0065987590061265
cg07453218	0.424381810140271	0.000972418142196738	0.970848663308713	Yes	No	Island	chr19	REEP6;PCSK4	TSS1500;TSS200	0.74952879735218	0.0730634253733469	0.0328171888096401	0.000930495007108012
cg00277996	0.583117648999764	0.000981090297344784	0.970848663308713	Yes	No	N_Shore	chr18	NDC80;METTL4	TSS1500;5'UTR	0.676910877910934	0.0898592590944089	0.00425470070373467	0.00242097177893339
cg04960285	0.79860382805349	0.000982837666731791	0.970848663308713	No	No	OpenSea	chr14	NGDN;NGDN	Body;Body	0.431620045237865	0.0549282079426617	0.00805253271006982	0.00122382408506561
cg08287127	0.563182888805576	0.000989746761041629	0.970848663308713	Yes	No	S_Shore	chr1	KIAA0754;MACF1	1stExon;Body	0.584768810058886	0.071883599195345	0.0102693941646296	0.00924460066944199
cg18871892	0.696158164235665	0.000989871562882827	0.970848663308713	Yes	No	OpenSea	chr5			0.67767895988145	0.0762277743987781	0.00425470070373467	0.00798162043147921
cg10296516	0.247001840792114	0.000993680209223226	0.970848663308713	No	No	N_Shore	chr8			0.632774851920502	0.137027310568599	0.019973342839401	0.0185729015527927
cg20459111	0.657166409931053	0.000996267252126786	0.970848663308713	Yes	No	Island	chr12	NELL2;NELL2;NELL2;NELL2;NELL2	Body;Body;TSS1500;TSS200;TSS200	0.192339475820532	0.059157582992249	0.0130456070842326	0.00160277829435514
cg04951575	0.596823171298145	0.000998293229785638	0.970848663308713	Yes	No	OpenSea	chr6			0.612534732809584	0.0748879133744658	0.00554533073444939	0.00446994704385129
cg01997606	0.404201440934562	0.000998355716044825	0.970848663308713	No	No	S_Shelf	chr5			0.637665158632651	0.117524436663108	0.00492251479957215	0.0170546619725367
cg06603489	0.708183446155027	0.000998409561808039	0.970848663308713	No	No	OpenSea	chr4			0.668796597863172	0.0606744682067375	0.00732781204149125	0.0105024491645833
cg23994112	0.633949156391661	0.000999737028296717	0.970848663308713	Yes	No	S_Shelf	chr17	SEPT9;SEPT9;SEPT9;SEPT9;SEPT9	5'UTR;5'UTR;Body;Body;Body	0.698791042724652	0.0702166880730654	0.00703461742259029	0.00442462365897678
cg14023023	0.682200178484741	0.00100485524114956	0.970848663308713	Yes	No	Island	chr1	FAM176B	5'UTR	0.636871722782385	0.075649670380501	0.00451276736969344	0.0011230630863218
cg21129641	0.439787068351173	0.00100779499190904	0.970848663308713	Yes	No	Island	chr2	MFSD2B	TSS1500	0.50322632932227	0.127869420331346	0.00425470070373467	0.00728593416428554
cg06409503	0.883517004543396	0.0010108100686252	0.970848663308713	No	No	OpenSea	chr9	ALAD	Body	0.551070917362249	0.0602217217254313	0.00425470070373467	0.00809040710902442
cg02148612	0.976386640992431	0.00101137965864782	0.970848663308713	No	No	N_Shore	chr1			0.601512754653133	0.0460613088063306	0.00581968597240631	0.00690370274348906
cg20732027	0.742677282499192	0.00101229279095522	0.970848663308713	Yes	No	OpenSea	chr12	NFE2	TSS200	0.233372446883046	0.0404938045365367	0.0471855003943392	0.00148732478603397
cg17323179	0.706315321575288	0.00102404103077981	0.970848663308713	Yes	No	OpenSea	chr1	ZFYVE9;ZFYVE9	Body;Body	0.599899464672678	0.0600129835996504	0.00964963868961382	0.00492165230102293
cg05986838	0.72580581200897	0.00102716805826829	0.970848663308713	Yes	No	OpenSea	chr8	MFHAS1	3'UTR	0.656058923044457	0.0624169485053469	0.00615412360236614	0.0107074182423957
cg16169003	0.45622397811528	0.00103100115564268	0.970848663308713	No	No	OpenSea	chr6	RANBP9	Body	0.672876190201973	0.102997676190527	0.00484128544037751	0.00593201886867602
cg02228804	0.667535069588117	0.00103100696761407	0.970848663308713	Yes	No	Island	chr6	HIST1H2AI;HIST1H2BL	TSS1500;TSS200	0.691909379455123	0.0723613431469468	0.00484128544037751	0.00206369259571831
cg22760373	0.66735292134546	0.00103514159251234	0.970848663308713	Yes	No	S_Shore	chr19	GMIP;GMIP;GMIP	TSS1500;TSS1500;TSS1500	0.613109114583772	0.083367621615401	0.00425470070373467	0.00573511518835469
cg10017964	0.583790099335733	0.00103986913414995	0.970848663308713	Yes	No	OpenSea	chr8			0.61671660100145	0.0729026236788011	0.00691118179649039	0.0117600168294145
cg15828356	0.737397205556767	0.00104179394842166	0.970848663308713	Yes	No	OpenSea	chr16			0.623539467244269	0.0726645050849546	0.00425470070373467	0.00784659746876126
cg16173675	0.604857295626363	0.00104200783349799	0.970848663308713	No	No	OpenSea	chr15	SLCO3A1;SLCO3A1	Body;Body	0.592531379828125	0.0726366524486207	0.00527537430765145	0.00653972176727968
cg27388703	0.668242825952273	0.00104649175692654	0.970848663308713	Yes	Yes	OpenSea	chr19	MIR150	TSS200	0.512566300580734	0.0662163086455217	0.00587993757988562	0.00157895314782801
cg02077648	0.949982943527585	0.00104966157284734	0.970848663308713	Yes	No	OpenSea	chr1	RERE;RERE;RERE	5'UTR;Body;Body	0.541308536858863	0.0353120440836223	0.0276792419241349	0.00609711321536333
cg11064411	0.736507074235018	0.00105898466748161	0.970848663308713	No	No	N_Shore	chr2			0.6237494277817	0.0601936685039531	0.00544814520338618	0.0100618897064887
cg20991131	0.812416661121645	0.00106250031687369	0.970848663308713	Yes	No	OpenSea	chr6	TAGAP;TAGAP;TAGAP	Body;Body;Body	0.695929474671953	0.0508871026613765	0.00756291881354101	0.00822258017496524
cg27542525	0.371618752151866	0.00106856561864536	0.970848663308713	Yes	No	OpenSea	chr16	RBFOX1;RBFOX1;RBFOX1	5'UTR;5'UTR;Body	0.509970818112269	0.133738630222657	0.00425470070373467	0.0215612268512594
cg15416440	0.395537872136358	0.00106869917195216	0.970848663308713	Yes	No	OpenSea	chr13	COL4A1	Body	0.671086584897973	0.139586486569963	0.00425470070373467	0.00884623378567896
cg06926961	0.482161156179554	0.00106914276379196	0.970848663308713	Yes	No	OpenSea	chr12			0.610058314396576	0.0991503867407987	0.00457680672600264	0.0127582507317566
cg20913646	0.738088149807452	0.00106955271387182	0.970848663308713	No	Yes	OpenSea	chr10	ADAM12;ADAM12;ADAM12;ADAM12;ADAM12	Body;Body;Body;Body;Body	0.409502754065329	0.0580705325524483	0.00620015493583594	0.00771224191846431
cg06383048	0.660773950190463	0.00107044940388406	0.970848663308713	Yes	No	Island	chr11	TMEM25;TMEM25;TMEM25;TMEM25;TMEM25;TMEM25;TMEM25;TMEM25;TMEM25;TMEM25;TMEM25;TMEM25	5'UTR;5'UTR;5'UTR;5'UTR;1stExon;5'UTR;1stExon;1stExon;1stExon;1stExon;1stExon;5'UTR	0.695532098039671	0.0747058592537878	0.00451429767651982	0.00221550182296416
cg14204281	0.659285241550846	0.00107202665980945	0.970848663308713	Yes	No	Island	chr9	RXRA	TSS1500	0.66867337182384	0.0733345769927013	0.00451429767651982	0.00227240708384219
cg11995223	0.506601552098756	0.0010737883724181	0.970848663308713	No	No	OpenSea	chr14			0.338967293819435	0.0928953613822844	0.0044557281091427	0.0160947810768945
cg25917725	0.663727442723424	0.00107888204946734	0.970848663308713	No	No	S_Shore	chr13	SMAD9;SMAD9	TSS1500;TSS1500	0.523098861749086	0.0560458706622523	0.0140107088445259	0.00536901087484787
cg13074958	0.549448993937709	0.00108007093566206	0.970848663308713	Yes	No	OpenSea	chr9	TLE1;TLE1;TLE1	Body;Body;Body	0.410179619970785	0.0883604612249353	0.00466023024688496	0.00790288550990204
cg18910874	0.493093757568728	0.0010866957646908	0.970848663308713	Yes	Yes	N_Shore	chr11	SYTL2;SYTL2	5'UTR;5'UTR	0.722413986097969	0.0942992414371678	0.0047802709410595	0.00668768695151356
cg23759053	0.453198329588189	0.00109198810207881	0.970848663308713	Yes	No	OpenSea	chr7	BMPER	Body	0.443911653266052	0.10182853306242	0.00485693273944763	0.00500825405102959
cg12061640	0.605178253672063	0.0010990402776193	0.970848663308713	Yes	No	Island	chr3	C3orf71;ARIH2	1stExon;TSS200	0.62077752146931	0.0881185733269319	0.00425470070373467	0.00337016394954605
cg03934366	0.564326789359652	0.001099093997819	0.970848663308713	Yes	No	OpenSea	chr3	TWF2	Body	0.564769978414563	0.0825397037968757	0.00544485993910167	0.00646023505693971
cg27056759	0.297193225253415	0.00110756948013734	0.970848663308713	No	No	S_Shore	chr14			0.578504688358113	0.18695394406417	0.00425470070373467	0.0273598721520163
cg06251686	0.799191725320579	0.00111156313453803	0.970848663308713	No	No	OpenSea	chr10	PIP4K2A	Body	0.616250165453979	0.0475016475989423	0.0165498157682334	0.00528864460278644
cg18189197	0.349481235329417	0.00111583608926255	0.970848663308713	Yes	No	OpenSea	chr18	CCDC178;CCDC178;CCDC178	Body;Body;Body	0.547917334691519	0.1553383305064	0.00425470070373467	0.0197182501661897
cg04968127	0.624455387867916	0.00112900334006126	0.970848663308713	Yes	No	OpenSea	chr11	MRVI1;MRVI1;MRVI1;MRVI1;MRVI1	1stExon;5'UTR;1stExon;5'UTR;TSS200	0.558418033169594	0.0580871079758075	0.0158604629873417	0.0100252521533191
cg14675963	0.605043403019186	0.00113084793203409	0.970848663308713	No	No	OpenSea	chr2	HDLBP;HDLBP	3'UTR;3'UTR	0.53681484358533	0.0834648819756696	0.00435851439548064	0.00452747294481126
cg03401523	0.724173841191678	0.00113444124442739	0.970848663308713	Yes	No	OpenSea	chr14	DCAF5;DCAF5;DCAF5;DCAF5	Body;Body;Body;Body	0.560107209172665	0.0600811006843794	0.00538435134755797	0.00996813435870914
cg16124337	0.683908539812723	0.00113645132514892	0.970848663308713	Yes	No	Island	chr6	UBE2J1	TSS1500	0.689965319014855	0.068969025795263	0.00518861285039279	0.00262382235762693
cg17277833	0.448253620459123	0.00113731299406757	0.970848663308713	Yes	No	OpenSea	chr2	THADA;THADA;THADA	Body;Body;Body	0.372637084049621	0.112533093580657	0.00425470070373467	0.0140261653751108
cg08976697	0.363194619735208	0.00114046536560899	0.970848663308713	Yes	No	OpenSea	chr4			0.496329715000267	0.121864219390161	0.00599754950088058	0.00670448396088584
cg12738913	0.658232399698802	0.00114049525139059	0.970848663308713	No	No	S_Shelf	chr2	SNTG2	Body	0.539413410175654	0.077664835840431	0.00425470070373467	0.0092009090830939
cg22498565	0.458115429130687	0.00115087997375966	0.970848663308713	Yes	No	OpenSea	chr3	ERC2	3'UTR	0.654235170500537	0.101322318775195	0.00479681272198399	0.0132036710864142
cg27560494	0.682416905455183	0.00115249117876674	0.970848663308713	No	No	OpenSea	chr2	UBR3	Body	0.667385464308709	0.0659707783286186	0.00559658839428927	0.00294345532731854
cg14964474	0.643952289440279	0.0011574390272779	0.970848663308713	No	No	N_Shelf	chr17	CACNA1G;CACNA1G;CACNA1G;CACNA1G;CACNA1G;CACNA1G;CACNA1G;CACNA1G;CACNA1G;CACNA1G;CACNA1G;CACNA1G;CACNA1G;CACNA1G;CACNA1G;CACNA1G;CACNA1G;CACNA1G;CACNA1G;CACNA1G;CACNA1G;CACNA1G;CACNA1G;CACNA1G;CACNA1G;CACNA1G;CACNA1G;CACNA1G;CACNA1G;CACNA1G;CACNA1G;CACNA1G;CACNA1G	Body;Body;Body;Body;Body;Body;Body;Body;Body;Body;Body;Body;Body;Body;Body;Body;Body;Body;Body;Body;Body;Body;Body;Body;Body;Body;Body;Body;Body;Body;Body;Body;Body	0.458136759235648	0.0799871333369109	0.00425470070373467	0.00607167239741979
cg17984638	0.665116611231331	0.00115751163713753	0.970848663308713	No	No	OpenSea	chr4	TXK	TSS200	0.506882500238933	0.0618758603846379	0.00706203319077777	0.00722986564175032
cg07768103	0.256426153979189	0.00116252589643251	0.970848663308713	Yes	No	OpenSea	chr5	RNF44	Body	0.513341418033132	0.164520097387903	0.00512546294240268	0.00665811574478514
cg20682754	0.448644720873522	0.00116618490368681	0.970848663308713	Yes	No	OpenSea	chr4			0.546569002107015	0.0950252899411284	0.00592599741774786	0.0162776720656302
cg12134230	0.672602636177791	0.00116952503064929	0.970848663308713	No	No	OpenSea	chr11	MRVI1;MRVI1;MRVI1	5'UTR;5'UTR;5'UTR	0.613562695403475	0.068109067097259	0.00524308165338366	0.00288235674326409
cg04773618	0.722429796067311	0.00118109232596248	0.970848663308713	Yes	No	OpenSea	chr16	SLC38A7;SLC38A7	Body;Body	0.635611073624172	0.0657859378480267	0.00531318104886832	0.00688356727098227
cg10957895	0.362618716269246	0.0011812251398359	0.970848663308713	Yes	No	N_Shore	chr12	ZFC3H1	Body	0.640409357873793	0.140667992634959	0.00425470070373467	0.0111658073280654
cg06581523	0.70485126648386	0.00118123876841986	0.970848663308713	Yes	Yes	OpenSea	chr17	SMG6;SMG6;SMG6	Body;Body;Body	0.580390317578553	0.0614751448895971	0.00766593468704265	0.00870881732427498
cg18124977	0.367606995815655	0.00118335495630049	0.970848663308713	Yes	No	S_Shelf	chr11			0.698749092082708	0.145242779495861	0.00425470070373467	0.0030916009791116
cg07919149	0.637571377140139	0.00118671982409536	0.970848663308713	Yes	No	OpenSea	chr4	ADD1;ADD1;ADD1;ADD1;ADD1	Body;Body;Body;Body;Body	0.697166767499236	0.0705639271607381	0.0049764721556773	0.0084181923236597
cg09068546	0.776705383787207	0.00118716540698286	0.970848663308713	Yes	No	OpenSea	chr16	CMTM4;CMTM4	Body;Body	0.676181661000667	0.0488376032819266	0.0114636762855658	0.00799737811059476
cg02836667	0.822938249208314	0.00118741014089774	0.970848663308713	No	No	S_Shore	chr11	EHD1;EHD1;EHD1	TSS1500;TSS1500;TSS1500	0.563637097686343	0.0589370077636999	0.00425470070373467	0.00972131972725454
cg00778636	0.681024531932151	0.00118931107777333	0.970848663308713	Yes	No	Island	chr11	SF3B2	TSS1500	0.661358094162327	0.0668753337584056	0.0054683422031992	0.00230673918269547
cg09378238	0.678709150951333	0.00119280124353084	0.970848663308713	Yes	No	Island	chr7	CHN2	Body	0.676161280293665	0.0718822097923563	0.0044557281091427	0.00313444984393334
cg26546143	0.565554480616735	0.00119416047900507	0.970848663308713	No	No	OpenSea	chr21			0.568179375618501	0.074713709946277	0.00705157223516906	0.00427347190914007
cg11010552	1.07391703574294	0.0011943344622544	0.970848663308713	No	No	OpenSea	chr5	ACSL6;ACSL6	Body;Body	0.595712157678426	0.0351397297005647	0.0135191732347346	0.00608609421046785
cg25877436	0.32833416314552	0.0012024851292473	0.970848663308713	No	No	N_Shore	chr13	GTF3A	TSS1500	0.640373904202701	0.124582429075951	0.0075994242210738	0.0205827629268668
cg05616312	0.881296487144061	0.00120258722321304	0.970848663308713	No	No	OpenSea	chr4	SLC4A4;SLC4A4;SLC4A4	Body;Body;Body	0.660382225778155	0.0407236661795962	0.0176077238660645	0.00450538833099279
cg06622857	0.437904097238511	0.00120624004076283	0.970848663308713	Yes	No	OpenSea	chr9	IZUMO3	1stExon	0.309644737026189	0.124652410801382	0.00425470070373467	0.010620225952827
cg14534871	0.577746278871039	0.00120686168921115	0.970848663308713	Yes	No	OpenSea	chr6			0.640747051320669	0.0649098890674036	0.0109782492567733	0.0100497707131028
cg22333163	0.52150668703206	0.00120689303962998	0.970848663308713	Yes	No	OpenSea	chr15	PLA2G4E;PLA2G4E-AS1	3'UTR;Body	0.595201463422818	0.0795903596714286	0.00535211633467412	0.00797819830282587
cg05585757	0.858932103769971	0.00122141461239174	0.970848663308713	No	No	OpenSea	chr14			0.661144257601585	0.04989591562607	0.00685069270224109	0.00505135518018729
cg08972170	0.436474755565526	0.00122757512048402	0.970848663308713	No	No	OpenSea	chr7	C7orf41	Body	0.577556412229356	0.0913416070514099	0.00746395033318042	0.0153556985301734
cg04167225	0.542537937966092	0.00123410976691582	0.970848663308713	No	No	OpenSea	chr15			0.58233789993122	0.0908073732566127	0.00432311122979727	0.00587432305896352
cg04242070	0.677254627197437	0.00123632204891406	0.970848663308713	Yes	No	S_Shelf	chr5			0.604868987827011	0.0717129629313482	0.00454564235361162	0.00875960038943513
cg18224977	0.579003967603328	0.0012391040642408	0.970848663308713	No	No	OpenSea	chr1			0.690647037300501	0.0679536211714301	0.01245153990045	0.00561859578935098
cg01045466	0.593419615322874	0.00124093028355649	0.970848663308713	Yes	No	OpenSea	chr10	ADAM12;ADAM12;ADAM12;ADAM12;ADAM12	Body;Body;Body;Body;Body	0.689899521589117	0.0718296837425495	0.00640584484439956	0.00781090162444842
cg04553688	0.503097119188352	0.0012435637186582	0.970848663308713	No	No	OpenSea	chr11			0.51599521257606	0.109179095309804	0.00425470070373467	0.0161606979495378
cg09108394	0.52244255953987	0.00124502268931768	0.970848663308713	Yes	No	S_Shelf	chr16	PRKCB;PRKCB	Body;Body	0.627413744913688	0.0939761866519777	0.0044557281091427	0.00811997592476277
cg07782886	0.734903730645266	0.00125722931865004	0.970848663308713	Yes	No	N_Shore	chr1	PIGV	TSS1500	0.682889912216005	0.0677094539557022	0.00438070234319819	0.00242619942372139
cg25546488	0.404631275960521	0.00125852378132971	0.970848663308713	Yes	Yes	OpenSea	chr8	NBN	Body	0.476332215426437	0.130279304141111	0.00425470070373467	0.00949100539613716
cg03272941	0.545640262902365	0.00125982652534075	0.970848663308713	Yes	No	OpenSea	chr14	RHOJ	Body	0.669568126622256	0.0766887023231482	0.00492251479957215	0.00355320371248624
cg11723782	0.84707133361573	0.00126154557804743	0.970848663308713	Yes	No	OpenSea	chr3	IL12A-AS1	Body	0.640777779679222	0.0464884933493232	0.0101057933013625	0.00777998353524645
cg14784398	0.63346859984807	0.00126387382454433	0.970848663308713	Yes	No	OpenSea	chr5	PDE4D;PDE4D	Body;Body	0.675932040833495	0.0804054592976337	0.00425470070373467	0.00131972369867034
cg26899142	0.549867738227781	0.00127367167088804	0.970848663308713	Yes	No	OpenSea	chr9			0.632749876273242	0.0904010755967527	0.00425470070373467	0.00318568581736002
cg06099512	0.626665130183863	0.00128103595343377	0.970848663308713	No	No	OpenSea	chr2			0.682389050196681	0.0803513362508169	0.00432311122979727	0.0100330169733008
cg03044533	0.478033223540026	0.00128207793718412	0.970848663308713	Yes	No	OpenSea	chr11	MAML2	Body	0.601918122983925	0.0788436393976299	0.00945749011239422	0.013280779534678
cg07435052	0.536716576574438	0.00128280648979129	0.970848663308713	Yes	No	OpenSea	chr6			0.594178779742857	0.0778516494772356	0.00742574384412693	0.00794270813159126
cg25198784	0.786478085963219	0.00128639658665166	0.970848663308713	Yes	No	Island	chr6	USP45	TSS1500	0.651048769980827	0.0548676755183346	0.00652592660825701	0.00230664659615989
cg14030402	0.628552451212337	0.00128826025899875	0.970848663308713	No	No	N_Shelf	chr1	C1orf123	Body	0.677433156467446	0.0631652005548971	0.00800070963583401	0.0076578980274864
cg05748295	0.535579490317597	0.00129035037823329	0.970848663308713	No	No	N_Shore	chr1	TRAF5;TRAF5	TSS1500;TSS1500	0.674685740152611	0.0835674243488241	0.00511811770124337	0.00801583325418787
cg26444596	0.407565884257814	0.0012931849314479	0.970848663308713	No	No	OpenSea	chr4	SCFD2	Body	0.317643949200927	0.0835280825199122	0.0196932692671149	0.0144496327026571
cg15268887	0.68103537385205	0.00129783432271274	0.970848663308713	No	No	OpenSea	chr18			0.593169551396583	0.0624258125389152	0.00693922407272874	0.00312407072282317
cg18829405	0.68018873835008	0.00130662833009586	0.970848663308713	Yes	No	OpenSea	chr3			0.58889772106321	0.0498809865573235	0.0229033059360179	0.00846878008294139
cg12628528	0.508201442870883	0.00131227161962279	0.970848663308713	Yes	No	OpenSea	chr11	FCHSD2	Body	0.563712256529119	0.10367308690611	0.00425470070373467	0.0106638687505434
cg15791719	0.393671923621904	0.00131958623015926	0.970848663308713	Yes	No	OpenSea	chr1	LRRC8D;LRRC8D	5'UTR;5'UTR	0.627738388056038	0.102660805933622	0.00632219891048396	0.0155142017188213
cg27195337	0.446752958939843	0.00132622279720081	0.970848663308713	Yes	No	OpenSea	chr12			0.49705288324482	0.114980409032796	0.00425470070373467	0.0131303505138137
cg06130923	0.624816819329089	0.00133052370723158	0.970848663308713	Yes	No	OpenSea	chr1			0.345907686828796	0.0956456949450687	0.00425470070373467	0.0150736187174718
cg04007514	0.518646796044055	0.00133146168980394	0.970848663308713	Yes	No	OpenSea	chr4	AFF1	Body	0.551942343771364	0.0873592230133018	0.00471942022043976	0.00964802062049042
cg08791851	0.378773070246934	0.00133514554477498	0.970848663308713	Yes	No	OpenSea	chr15	FMN1	Body	0.692557932824449	0.114765619888085	0.00561967767322552	0.0068593418950903
cg15246131	0.148203315542042	0.00133856206976516	0.970848663308713	Yes	No	OpenSea	chr10	STK32C	Body	0.654726589413498	0.282073307610159	0.0058600413872626	0.0370772747534428
cg23467947	0.551190113006074	0.00134362897717398	0.970848663308713	Yes	Yes	OpenSea	chr3	ARHGEF3	Body	0.666556432150201	0.0890971508632889	0.00435851439548064	0.00276175251230791
cg22509539	0.62322872628827	0.00134468295979953	0.970848663308713	Yes	Yes	OpenSea	chr6			0.531404616133541	0.0785037250150527	0.00425470070373467	0.00222271187939193
cg06216732	0.529092288678485	0.0013459038755041	0.970848663308713	Yes	No	Island	chr3	RBM15B	TSS200	0.677164382740531	0.0910534889826548	0.0047802709410595	0.00262595666873231
cg14588606	0.596875274908284	0.00134697448682027	0.970848663308713	Yes	No	OpenSea	chr17	KRTAP1-5	TSS200	0.376654368477731	0.088619582902502	0.00425470070373467	0.00896064763804061
cg06769992	0.613328474539902	0.00134850649986172	0.970848663308713	No	No	OpenSea	chr10	ABLIM1;ABLIM1;ABLIM1	Body;Body;Body	0.155878674795947	0.0895800231978045	0.00425470070373467	0.0130974685235523
cg21264131	0.36868326345008	0.00134880951199953	0.970848663308713	Yes	No	Island	chr17	GRIN2C	TSS1500	0.620137271335978	0.120770447367413	0.00479681272198399	0.00687595333730294
cg03276581	0.471931493948492	0.00135016050330503	0.970848663308713	Yes	No	OpenSea	chr13			0.694873886765358	0.102059814224805	0.00437646301762828	0.0107121534962945
cg10041916	0.533291204789822	0.00135063347865025	0.970848663308713	Yes	No	OpenSea	chr6			0.453532286493005	0.0930117295707428	0.00425470070373467	0.00522897175441481
cg22415670	0.846437684620646	0.00135072199168998	0.970848663308713	Yes	No	Island	chr6	GMPR;GMPR	5'UTR;1stExon	0.665381259961478	0.0586137109771576	0.00425470070373467	0.00345439484091237
cg16912696	0.565032905573202	0.00135161690435453	0.970848663308713	Yes	No	OpenSea	chr5	SKP2;SKP2;SKP2	5'UTR;Body;Body	0.617422793600999	0.0745061977299212	0.00606746059216683	0.00669646033524474
cg23200774	0.506910199750879	0.00135335518819017	0.970848663308713	No	No	Island	chr7	ACHE;ACHE	5'UTR;5'UTR	0.246925006374987	0.068472772673933	0.0205679821286587	0.0110350690486573
cg16885221	0.575023806763981	0.00135507342440048	0.970848663308713	Yes	No	OpenSea	chr2			0.593049543947113	0.0769383320077328	0.00559658839428927	0.0133310185860788
cg02378355	0.591785296554382	0.00135977368807602	0.970848663308713	No	No	OpenSea	chr9	FAM120A;FAM120A;FAM120A;FAM120A	Body;Body;Body;Body	0.620561931073424	0.0871999061809553	0.00425470070373467	0.0111489242986348
cg22595420	0.294071005359115	0.00136383998996309	0.970848663308713	No	No	OpenSea	chr10	RPEL1	TSS1500	0.544361221847734	0.147850505582319	0.00621667309491874	0.0235646809584262
cg00759329	0.372981325111029	0.0013649770054866	0.970848663308713	Yes	No	OpenSea	chr1			0.612671779477362	0.116388429753858	0.00606746059216683	0.020122792941428
cg25104107	0.467263753645806	0.00137537787307225	0.970848663308713	No	No	N_Shore	chr1	KPRP	5'UTR	0.607096781707186	0.104875176382906	0.0044557281091427	0.00744054049489595
cg03431064	0.777794183613869	0.00138206700026707	0.970848663308713	Yes	No	Island	chr9	TUBB2C	TSS200	0.624403491634061	0.063219580451617	0.00451429767651982	0.00251216018705734
cg01296603	0.348136601783246	0.00138260315684197	0.970848663308713	Yes	No	OpenSea	chr1	LRP8;LRP8;LRP8;LRP8	Body;Body;Body;Body	0.61227532374022	0.113242974280557	0.00652851287903391	0.0142786028743882
cg20645058	0.663408419783893	0.0013836989983156	0.970848663308713	No	No	OpenSea	chr12	CLEC12B;CLEC12B	Body;Body	0.539920029997103	0.0730091890410575	0.00425470070373467	0.00571560926084003
cg22986606	0.307414808969065	0.00138982039390625	0.970848663308713	Yes	No	OpenSea	chr2			0.653683478478837	0.15736337303636	0.00425470070373467	0.0104146873016154
cg12073052	0.35009290906308	0.0013919683088721	0.970848663308713	Yes	No	OpenSea	chr17			0.673146804576587	0.106383641154473	0.00928115272388129	0.0181091206967794
cg21600850	0.608048247045316	0.0013942685715518	0.970848663308713	Yes	No	Island	chr6	LOC441177;C6orf176;C6orf176	Body;TSS200;TSS200	0.593711796543356	0.0607930910347284	0.0135588912471051	0.00124717515948875
cg04328762	0.415042009582505	0.00139856749301948	0.970848663308713	Yes	No	Island	chr22	SEPT5	Body	0.691884783761691	0.0905675921717944	0.014259074148517	0.00267951683501563
cg01629131	0.451735852569966	0.00139901239706027	0.970848663308713	Yes	No	OpenSea	chr20			0.523830433774486	0.0817522351598669	0.0123589450051251	0.00628097881228928
cg01132589	0.379682119088474	0.00140046993677352	0.970848663308713	Yes	No	OpenSea	chr2	MAP2;MAP2;MAP2;MAP2;MAP2;MAP2;MAP2	1stExon;1stExon;1stExon;5'UTR;5'UTR;5'UTR;5'UTR	0.630711581119491	0.109416824420963	0.00791071631651215	0.0133634889668587
cg00907715	0.737036715809535	0.0014052501554335	0.970848663308713	Yes	No	OpenSea	chr1	HSPG2;HSPG2	Body;Body	0.697246771328963	0.0579871066289716	0.00735488232358661	0.00909525056966631
cg00169897	0.669566431534986	0.00140550807319105	0.970848663308713	No	No	OpenSea	chr16			0.331972437122939	0.0523087126767701	0.019757433591374	0.00120681686700363
cg18237323	0.299628001351336	0.00141030448871576	0.970848663308713	Yes	No	Island	chr8	PHYHIP;PHYHIP;PHYHIP;PHYHIP	1stExon;5'UTR;5'UTR;1stExon	0.614474675317162	0.122058754751949	0.0169516892520925	0.00545107386679274
cg18272906	0.384267824872539	0.00141127137389726	0.970848663308713	Yes	No	OpenSea	chr6			0.530729377381018	0.132037021703795	0.00425470070373467	0.0171301140530526
cg23069057	0.454675929055247	0.00141236474194687	0.970848663308713	No	No	S_Shelf	chr4			0.620607915196685	0.0853273501533363	0.00856330147640986	0.00953112660171629
cg07227549	0.661870412024243	0.00141306813990581	0.970848663308713	Yes	Yes	OpenSea	chr9			0.641370122350044	0.0644194412409153	0.00531784046237777	0.00612124836067052
cg05007700	0.748930871578233	0.00141336383425784	0.970848663308713	Yes	No	OpenSea	chr2	LOC102724691	Body	0.1534459695935	0.0641154317069563	0.00425470070373467	0.00937918668248627
cg23128698	0.629136707749765	0.00141355377112264	0.970848663308713	No	No	OpenSea	chr1	HIVEP3;HIVEP3;HIVEP3;HIVEP3	5'UTR;5'UTR;Body;Body	0.386365021493294	0.0640559108113126	0.00682588094098193	0.00797958098418272
cg08474716	0.444087519699314	0.0014137489406711	0.970848663308713	No	No	OpenSea	chr16	C16orf82;C16orf82	1stExon;3'UTR	0.530929466121211	0.122014422190931	0.00425470070373467	0.0104418878375545
cg00073565	0.4519344631267	0.0014243372696251	0.970848663308713	No	No	OpenSea	chr8	ZFPM2	Body	0.652872807050138	0.09850542290941	0.00489497607352885	0.0114825046285175
cg25273041	0.681177345513202	0.00142862991500768	0.970848663308713	Yes	No	OpenSea	chr7	ELDR	Body	0.324741937006439	0.0648793468954299	0.00498722161296374	0.00360889284877863
cg21186149	0.554046170120254	0.00143110280808723	0.970848663308713	Yes	No	OpenSea	chr18			0.654064690040892	0.0724678606627689	0.00756249360452519	0.00355065633427483
cg06667829	0.771015854916193	0.0014340222655825	0.970848663308713	Yes	No	OpenSea	chr8	SPIDR;SPIDR;SPIDR;SPIDR	Body;Body;Body;Body	0.338711692909308	0.0654791909352694	0.00425470070373467	0.00872097110666858
cg01334597	0.4483187764208	0.00143471460556443	0.970848663308713	No	No	OpenSea	chr4	LOC101928306	Body	0.638736973582827	0.0896051094055113	0.00805253271006982	0.00745681316030911
cg09924353	0.579315645762032	0.00144046168185066	0.970848663308713	No	No	OpenSea	chr10			0.566895596077278	0.0834697409341021	0.00468863288347806	0.0057077974607872
cg15696038	0.520345492829757	0.00144949473010083	0.970848663308713	Yes	No	OpenSea	chr12			0.583931808620133	0.0928055136338738	0.00425470070373467	0.00882171797166698
cg08417008	0.649450660251118	0.00145067343311048	0.970848663308713	Yes	No	Island	chr3	LSG1	1stExon	0.521556328147397	0.079999213076769	0.00425470070373467	0.00154352929628079
cg24816449	0.633025603848008	0.00145098606279075	0.970848663308713	No	No	OpenSea	chr10	SFMBT2;SFMBT2	Body;Body	0.686920000835827	0.0616945055611466	0.00988572140799029	0.00501403798166977
cg17609028	0.285052870797179	0.0014552748190158	0.970848663308713	No	No	N_Shore	chr5	PCDHB3	TSS200	0.677399525153281	0.151118035682824	0.00532948387604283	0.014949344759584
cg00344202	0.679235026605309	0.00146225447494597	0.970848663308713	No	No	OpenSea	chr11	KRTAP5-9	TSS1500	0.555003126886043	0.0536146286505815	0.0164254768586727	0.00383785080064691
cg12858895	0.328092727227542	0.00146429962783247	0.970848663308713	Yes	No	N_Shore	chr14	SLC8A3;SLC8A3;SLC8A3;SLC8A3	5'UTR;5'UTR;5'UTR;5'UTR	0.702022595574158	0.140358860781763	0.00482002125507746	0.00448902872974594
cg15380772	0.595974708255855	0.00146946224290626	0.970848663308713	Yes	Yes	OpenSea	chr5	C5orf56	Body	0.62844301265138	0.0604325951920516	0.0127591269415705	0.00677515313799149
cg09586927	0.556588195217128	0.00147989304433446	0.970848663308713	Yes	No	OpenSea	chr18	EPG5	Body	0.332818460271642	0.0990750563331882	0.00425470070373467	0.0124909264726479
cg26266862	0.446603729238609	0.001482219611649	0.970848663308713	Yes	No	N_Shore	chr1	ZMPSTE24	TSS1500	0.667928120104435	0.1086788257309	0.00438070234319819	0.00141591992084278
cg12788400	0.452526508542076	0.00148327132256757	0.970848663308713	No	No	OpenSea	chr6			0.672638969542164	0.0887038444553913	0.0134934276785956	0.00350008407675195
cg16156751	0.859281259390647	0.00149054927609594	0.970848663308713	Yes	No	OpenSea	chr12	STAT6;STAT6;STAT6;STAT6;STAT6;STAT6	Body;Body;Body;Body;Body;Body	0.638520053190207	0.0533201778064812	0.00484128544037751	0.00850648163376055
cg04304352	0.751190121560944	0.00149166558068192	0.970848663308713	Yes	No	S_Shore	chr2			0.542198186046637	0.0587097818414039	0.00568770021311944	0.00159951441592153
cg15655369	0.549358003227413	0.00149195039010722	0.970848663308713	Yes	Yes	OpenSea	chr20	PTPN1;PTPN1	5'UTR;Body	0.678373334162538	0.0799865795551715	0.00508313296827496	0.00423041375601541
cg08134316	0.634734563962951	0.00149464919283995	0.970848663308713	Yes	No	OpenSea	chr14			0.619662318634656	0.0779865404600397	0.00425470070373467	0.0107100101913505
cg20240091	0.570367564484027	0.00149959882226282	0.970848663308713	Yes	No	N_Shelf	chr1	TNN	5'UTR	0.598723541627169	0.0618080598799139	0.0178698418338532	0.00926303895735248
cg16849349	0.793118476817547	0.00150078871033209	0.970848663308713	No	No	OpenSea	chr6	UTRN	Body	0.645597718611655	0.049937854837351	0.00965985380117209	0.00416590066139289
cg02794508	0.381516312962347	0.00150145777607417	0.970848663308713	No	No	OpenSea	chr21	LOC339622	Body	0.702527748992483	0.128431760273919	0.00434312772884205	0.00594488513562874
cg19413392	0.429065084345471	0.00151439184670766	0.970848663308713	Yes	No	N_Shore	chr5	C5orf24;C5orf24	TSS200;TSS1500	0.569595974089316	0.100975413679161	0.00528723695809278	0.0110706505190759
cg07917632	0.560244856250402	0.00151787251701662	0.970848663308713	Yes	No	OpenSea	chr8	CCDC26;CCDC26;CCDC26;CCDC26	Body;Body;Body;Body	0.289489843079465	0.0725179320514577	0.00611428387335194	0.00612563452125481
cg03805624	0.486599017774026	0.00152182422780215	0.970848663308713	Yes	No	S_Shore	chr21	UMODL1;UMODL1;UMODL1;UMODL1	Body;Body;Body;Body	0.565677922054209	0.0739844937287265	0.017619659959608	0.00914536234661656
cg10444562	0.537110994406482	0.00152684349454378	0.970848663308713	Yes	No	OpenSea	chr3	SEMA5B;SEMA5B;SEMA5B	Body;5'UTR;5'UTR	0.611205583413368	0.0805730019534566	0.00479681272198399	0.00709447472456293
cg13410437	0.511659157029535	0.00152898663661333	0.970848663308713	No	No	OpenSea	chr11	OR5P2	1stExon	0.599969480592687	0.0887920705092485	0.00468863288347806	0.00481763825779269
cg09115939	0.521967792195804	0.00153243313343321	0.970848663308713	Yes	No	OpenSea	chr13	TPP2	Body	0.569110004985752	0.0944588039878717	0.00425470070373467	0.00478000238843324
cg09135016	0.457851032183436	0.00154208268163782	0.970848663308713	Yes	No	Island	chr1			0.541506398424529	0.102990542861626	0.00438070234319819	0.00385583037620533
cg27283514	0.229451505118869	0.00154748564224461	0.970848663308713	Yes	No	OpenSea	chr16			0.518245735150058	0.183586416934338	0.00581968597240631	0.0250460162147468
cg10208294	0.650245930587967	0.00154880564384611	0.970848663308713	Yes	No	Island	chr16	COG7	TSS200	0.605666332919878	0.0784693995519919	0.00425470070373467	0.00187447433893241
cg03983540	0.671867638797089	0.00154899583871311	0.970848663308713	Yes	No	OpenSea	chr20	ZNF341;ZNF341;ZNF341;ZNF341	Body;Body;Body;Body	0.437665805457967	0.066499497687141	0.00508995768450818	0.00694901334034426
cg10371347	0.520079528466504	0.00155678099393651	0.970848663308713	No	No	OpenSea	chr3			0.668936778221216	0.0881956006768805	0.00508995768450818	0.00793875151578471
cg14287989	0.543195071196872	0.00156021635406662	0.970848663308713	Yes	No	S_Shore	chr5	SQSTM1;SQSTM1;SQSTM1	5'UTR;5'UTR;Body	0.63392280654324	0.0897435413776598	0.00425470070373467	0.0148073068869109
cg11232362	0.518526800183754	0.00156997956019032	0.970848663308713	No	No	OpenSea	chr2			0.580475284638484	0.0859410117745301	0.00512688653419504	0.00688625856452318
cg02610221	0.496466221514227	0.00157053509438157	0.970848663308713	Yes	No	OpenSea	chr8	MTMR7	Body	0.637210493679969	0.0966687288009587	0.00425470070373467	0.00696830044385632
cg06087428	0.51001763987578	0.00157097824753916	0.970848663308713	Yes	No	OpenSea	chr22	CELSR1	Body	0.421743965311278	0.101971579821368	0.00425470070373467	0.0097154193136586
cg04522339	0.443647760720926	0.00157502498761314	0.970848663308713	Yes	No	OpenSea	chr9	MIR4540;PAX5;PAX5;PAX5;PAX5;PAX5;PAX5;PAX5;PAX5;PAX5;PAX5;PAX5;PAX5;PAX5	TSS1500;Body;Body;Body;Body;Body;Body;Body;Body;Body;Body;Body;Body;Body	0.687165819566121	0.107484269101687	0.00425470070373467	0.00808968831219548
cg08179432	0.592722202461297	0.0015772545722251	0.970848663308713	Yes	No	OpenSea	chr18	L3MBTL4	Body	0.564143090035656	0.0731422710661872	0.0060472534221308	0.00733764519085756
cg18097707	0.652067390214082	0.00158728263159635	0.970848663308713	Yes	Yes	OpenSea	chr10			0.333583341824027	0.0683518411054596	0.00451276736969344	0.00756876796341066
cg21585409	0.52670674614893	0.00159000732763277	0.970848663308713	Yes	No	S_Shelf	chr7	WIPI2;WIPI2;WIPI2;WIPI2;WIPI2	Body;Body;Body;Body;Body	0.677754368528559	0.0725027645423036	0.0121147568285337	0.00597369252122359
cg09026706	0.748886408392471	0.00160015758796755	0.970848663308713	Yes	No	OpenSea	chr15	CTDSPL2	5'UTR	0.462285863832578	0.0615458526620133	0.00488268430784721	0.0098365426747995
cg20296980	0.677576309528939	0.00160504045409044	0.970848663308713	Yes	Yes	OpenSea	chr20	EPB41L1;EPB41L1;EPB41L1;EPB41L1	5'UTR;5'UTR;5'UTR;5'UTR	0.590254569309787	0.0562078166946735	0.00998630219805024	0.00717263692454984
cg03320492	0.587507771261009	0.00160622551584856	0.970848663308713	Yes	No	N_Shore	chr1	C1orf228	Body	0.727957437842418	0.0906763448687112	0.00425470070373467	0.00323808780475972
cg20564354	0.638641720966625	0.00160721798194877	0.970848663308713	Yes	No	N_Shore	chr8			0.55316157367427	0.0643480665373174	0.00801071841101456	0.00439242650594518
cg25553824	0.568051378942881	0.00161430993309672	0.970848663308713	Yes	No	OpenSea	chr2			0.621458885544065	0.0720078446036317	0.00786572179041283	0.00520269629599568
cg12761046	0.912662383892454	0.00161638530528014	0.970848663308713	No	No	OpenSea	chr15	AKAP13;AKAP13;AKAP13	Body;Body;Body	0.50465343910756	0.0414657411359693	0.0126788904576373	0.00702293553971556
cg18591262	0.632709834819148	0.00162698515754041	0.970848663308713	No	No	OpenSea	chr22	MFNG;MFNG;MFNG;MFNG;MFNG;MFNG	ExonBnd;ExonBnd;ExonBnd;Body;Body;Body	0.491561447914038	0.0719912977696243	0.00451276736969344	0.00696491783807429
cg06014892	0.982675204490522	0.00162708656864426	0.970848663308713	Yes	No	Island	chr15	ADAMTS7;ADAMTS7	1stExon;5'UTR	0.606308864556916	0.0407591071742718	0.00801151201221355	0.00209585297886712
cg22087285	0.437102528924209	0.00163682755247434	0.970848663308713	No	No	OpenSea	chr11			0.597193828774957	0.0881739343159314	0.00959901977383642	0.00563334571784002
cg11279858	0.563074673386897	0.00164017750831435	0.970848663308713	No	No	OpenSea	chr3			0.666773415131831	0.0796215862466686	0.00479799791415287	0.00652890981490517
cg09688588	0.638300713619447	0.00164309365934944	0.970848663308713	Yes	No	Island	chr3	CCDC50;CCDC50;CCDC50;CCDC50;UTS2D	5'UTR;1stExon;5'UTR;1stExon;5'UTR	0.644834454328322	0.0616770136296353	0.00923303194186174	0.00448402352366034
cg10804294	0.424913529133932	0.0016434969346758	0.970848663308713	Yes	No	OpenSea	chr3	NEK10;NEK10	Body;Body	0.16707790245978	0.0945220945073492	0.0108524455279491	0.0112470915856646
cg11437366	0.451401849987775	0.00164461710226874	0.970848663308713	Yes	No	OpenSea	chr13			0.724506400051746	0.101014590478775	0.00513774199756741	0.0129160421658032
cg13819988	0.617056615425889	0.0016459931222738	0.970848663308713	No	No	OpenSea	chr17	PEMT;PEMT;PEMT;PEMT	TSS1500;Body;Body;Body	0.508515588032539	0.0664564828221629	0.00570939386137063	0.00908604564195048
cg10398083	0.552978471194739	0.00164650371044355	0.970848663308713	Yes	No	OpenSea	chr12	CLSTN3	Body	0.619923168292235	0.0876044183943979	0.0044557281091427	0.00858261164668217
cg04257969	0.55263310047135	0.00165002331632812	0.970848663308713	Yes	No	S_Shore	chr12	LOC552889;LOC552889	1stExon;3'UTR	0.613887073640475	0.074582448188416	0.00739966571656089	0.00269693397983
cg24168516	0.271364310802458	0.00165493984744894	0.970848663308713	Yes	No	S_Shore	chr3	DZIP1L	TSS1500	0.516698786345103	0.130834424194506	0.0170605695378881	0.0182813069749568
cg00181978	0.686105060843194	0.00166147846614627	0.970848663308713	No	No	N_Shore	chr1	MTF1	5'UTR	0.654631220533072	0.0554790454469248	0.00967981656196524	0.00937002393372188
cg00528014	0.477827922874001	0.00166899941179127	0.970848663308713	Yes	No	OpenSea	chr17	SGK494;SPAG5-AS1	TSS200;Body	0.634588401783828	0.0768021378900451	0.00901191154492502	0.0103542089364086
cg12470768	0.48257138367949	0.00166912611839959	0.970848663308713	Yes	Yes	OpenSea	chr5	BASP1;BASP1	5'UTR;5'UTR	0.643329650707454	0.0704492176158031	0.0130660641241508	0.0118919129641673
cg16143123	0.582219085151721	0.00166995151941246	0.970848663308713	Yes	No	OpenSea	chr1	BTF3L4;BTF3L4;BTF3L4	5'UTR;Body;Body	0.633532570108141	0.0769371167728366	0.00466614503148089	0.00605099186637736
cg22556008	0.2518641293658	0.00167182257423032	0.970848663308713	Yes	No	OpenSea	chr6	DSE;DSE	5'UTR;5'UTR	0.686349394069503	0.151476440359172	0.00965203758644276	0.0226048614674602
cg10638858	0.657170531017656	0.00168172618714123	0.970848663308713	No	No	S_Shore	chr19	ERF	TSS1500	0.623204288660143	0.0655222592331721	0.00675782983238452	0.00136991181656777
cg00723563	0.573747509059742	0.00168606396932368	0.970848663308713	Yes	No	OpenSea	chr9	DAPK1;DAPK1;DAPK1;DAPK1	Body;Body;Body;Body	0.660105733618096	0.0753469412173882	0.00671250191966783	0.00689766237345535
cg06569284	0.605515915191173	0.00168848970718892	0.970848663308713	Yes	No	Island	chr3	TSC22D2	1stExon	0.63690196662826	0.0615738752429591	0.0146266285945228	0.00175942819883742
cg22336184	0.335229602850034	0.00168936587440961	0.970848663308713	Yes	No	N_Shore	chr9	SLC1A1	TSS1500	0.448521728172799	0.10748321306753	0.0128063202842704	0.0142287790851501
cg21877182	0.716918889937434	0.00169569225195513	0.970848663308713	Yes	Yes	OpenSea	chr15			0.29712807491235	0.0646954656209712	0.0047802709410595	0.00673473020491566
cg04877622	0.463080592007183	0.00169778517835029	0.970848663308713	Yes	No	OpenSea	chr22	MLC1;MLC1	Body;Body	0.682706231585962	0.0871649113860869	0.00763181091275008	0.00516007887632974
cg16152636	0.563101098970488	0.00170107822648175	0.970848663308713	No	No	OpenSea	chr1			0.61382152527223	0.0580877747000331	0.0278450789776858	0.00346132410874533
cg14393693	0.558014286673549	0.00171074203953046	0.970848663308713	No	No	OpenSea	chr6	PDE10A;PDE10A	Body;5'UTR	0.682547438735072	0.0767984102395368	0.00642115463638137	0.0103852985016634
cg13060605	0.268237622934893	0.00171543942937935	0.970848663308713	No	No	OpenSea	chr10	MTRNR2L7	TSS1500	0.680906855031611	0.166926964494814	0.00451429767651982	0.0250143581516882
cg16218980	0.485468265163788	0.00171934392781848	0.970848663308713	Yes	No	Island	chr15	RGMA;RGMA	Body;TSS1500	0.652548439452845	0.0919336231110476	0.00479756171290958	0.00288930065865643
cg07274511	0.352093987912046	0.00171974540143893	0.970848663308713	Yes	No	N_Shore	chr19	FKRP;FKRP;STRN4;STRN4	TSS1500;TSS1500;Body;Body	0.652357832376419	0.145044124724164	0.00425470070373467	0.0139750309972793
cg17285834	0.73232252251294	0.00172006599601549	0.970848663308713	Yes	No	OpenSea	chr6			0.525843284055675	0.05094360770104	0.0154362355139727	0.00200889318190936
cg24877129	0.53083839331436	0.00172675204936025	0.970848663308713	No	No	OpenSea	chr10			0.578435647142574	0.095382602731522	0.00432311122979727	0.00622628962675409
cg00101018	0.529988505807449	0.00173540346680764	0.970848663308713	No	No	OpenSea	chr15			0.601467581401435	0.0928818302973093	0.00425470070373467	0.0103157437404063
cg10654114	0.494324665815759	0.00173874739930919	0.970848663308713	No	No	OpenSea	chr9	FGD3	5'UTR	0.644440929475954	0.0894109255578952	0.00508313296827496	0.00739721160583751
cg05801080	0.682171550247374	0.00173933792209263	0.970848663308713	No	No	Island	chr3	LNP1;TOMM70A;TOMM70A	TSS1500;5'UTR;1stExon	0.648255474755729	0.059539394018998	0.00763356988350528	0.00261114957611401
cg23042074	0.448372821117476	0.00173976194163406	0.970848663308713	Yes	Yes	OpenSea	chr15			0.62365453299902	0.109343371419368	0.00425470070373467	0.00365742361273626
cg14500611	0.719255201182364	0.00174239649728024	0.970848663308713	No	No	OpenSea	chr14			0.609823740993595	0.0468449609871072	0.021668356046408	0.0035006542833973
cg11414268	0.611215121454946	0.00174439895450243	0.970848663308713	No	No	OpenSea	chr4			0.685339353856281	0.0777122911574819	0.00438070234319819	0.00973549415620156
cg26035837	0.900315104598873	0.00174847849287172	0.970848663308713	Yes	No	Island	chr20	RAB22A;RAB22A;PPP4R1L	1stExon;5'UTR;TSS1500	0.512600929713764	0.0388552204360128	0.0179419100664994	0.00180902121113553
cg05957749	0.685549095043042	0.00175004395824613	0.970848663308713	Yes	No	S_Shore	chr1	KIAA0754;KIAA0754;MACF1;MACF1	5'UTR;1stExon;Body;Body	0.651321172775119	0.04561609852517	0.0289474706737899	0.00789650724216551
cg26535398	0.64964025302414	0.00175246088644534	0.970848663308713	Yes	No	OpenSea	chr9	C9orf171;C9orf171	Body;Body	0.461945221627952	0.078060578505237	0.00425470070373467	0.00484175404314124
cg10821722	0.655793819404467	0.00175510999645503	0.970848663308713	Yes	No	S_Shore	chr11	MEN1;MEN1;MEN1;MEN1;MEN1;MEN1;MAP4K2;MEN1	Body;Body;Body;Body;Body;Body;TSS1500;Body	0.662645543454153	0.0659105029659645	0.00637237099164718	0.00726836281755805
cg10409341	0.481177588064137	0.00175544399337669	0.970848663308713	No	No	N_Shore	chr15	MEX3B	3'UTR	0.555786912776546	0.0921044489944572	0.00514904906309811	0.00887620985750637
cg26925077	0.666202069859727	0.00175571657498872	0.970848663308713	Yes	No	OpenSea	chr12	SPATS2;SPATS2;SPATS2;SPATS2;SPATS2;SPATS2;SPATS2;SPATS2	ExonBnd;ExonBnd;ExonBnd;ExonBnd;Body;Body;Body;Body	0.679290311556075	0.0582566394800353	0.00994786022235372	0.00525259060828676
cg18468726	0.573391917053354	0.00176502175886815	0.970848663308713	No	No	N_Shelf	chr5	GEMIN5	Body	0.561335415240409	0.0769321731662462	0.00493826296534985	0.00852933524673571
cg01350996	0.519580512460686	0.00176551996637068	0.970848663308713	No	No	N_Shelf	chr16	VAC14	Body	0.140600365047288	0.099085702636382	0.00425470070373467	0.0116635592425243
cg10522448	0.703348693961115	0.00176592935649159	0.970848663308713	Yes	No	OpenSea	chr16	LOC100505942	Body	0.655618302745341	0.0690186402413975	0.00438070234319819	0.00127882621413734
cg00806547	0.792393203347433	0.00176689656426827	0.970848663308713	No	No	OpenSea	chr5			0.60166029948109	0.0576551535857334	0.00444453156022345	0.00844387432186022
cg16352333	0.639052230977878	0.00177941908980828	0.970848663308713	No	No	OpenSea	chr8	KIF13B	Body	0.670393842129607	0.0524291702579711	0.01994455649543	0.00430634504870842
cg18477820	0.919720792725085	0.00178224599337791	0.970848663308713	Yes	No	OpenSea	chr5	H2AFY;H2AFY;H2AFY;H2AFY	Body;Body;Body;Body	0.568160675949163	0.0385990362561052	0.016684780247854	0.00666585471944936
cg14644456	0.524796601574629	0.00178347340723413	0.970848663308713	Yes	No	S_Shelf	chr20			0.677484117740677	0.0738341114505755	0.0070138952018252	0.00767211307096871
cg04794261	0.518443641850085	0.00178690049649394	0.970848663308713	No	No	OpenSea	chr5			0.182552723182908	0.102595627607444	0.00425470070373467	0.00810074128261384
cg26410168	0.444902521809256	0.00178789190020707	0.970848663308713	No	No	N_Shore	chr16	LOC101928203	TSS1500	0.660802871915891	0.090728079673885	0.00810918588334157	0.00960072418999047
cg26107736	0.630826800699994	0.00178873340335396	0.970848663308713	No	No	OpenSea	chr8			0.572278765917786	0.0727744080271758	0.00435851439548064	0.00596093104479911
cg05424126	0.375718246938646	0.00179095643859547	0.970848663308713	Yes	No	OpenSea	chr5	AMACR;AMACR;AMACR;C1QTNF3-AMACR	Body;Body;Body;Body	0.630456625000023	0.0996109056313708	0.00910996384412321	0.0162624073320553
cg24598860	0.731373414309196	0.00179173304045049	0.970848663308713	Yes	No	OpenSea	chr3	MECOM;MECOM;MECOM;MECOM;MECOM;MECOM;MECOM	Body;Body;Body;Body;Body;Body;Body	0.649561759746865	0.0564234235033009	0.00506265771509341	0.00943668494096928
cg09650487	0.665092285493483	0.00179242875921314	0.970848663308713	Yes	No	OpenSea	chr10	FRMD4A	Body	0.650341558061095	0.0638118166947685	0.0060472534221308	0.00201140804868617
cg01678580	0.569703589550471	0.00179663693001359	0.970848663308713	No	No	N_Shore	chr16	MGRN1;MGRN1;MGRN1;MGRN1	TSS1500;TSS1500;TSS1500;TSS1500	0.662361125248791	0.0729029852259846	0.00562321692728284	0.00646739621248638
cg18230137	0.613351284016584	0.00179726463320588	0.970848663308713	Yes	No	Island	chr10	FAM53B	TSS1500	0.645984171808109	0.0708778749520964	0.00535720983622824	0.00193251104578538
cg12112853	0.328759222385997	0.00179768373325858	0.970848663308713	Yes	No	OpenSea	chr8	PTK2B;PTK2B;PTK2B;PTK2B	Body;Body;Body;Body	0.654057389721539	0.12862261778737	0.00750949365032645	0.0201966364757453
cg23819870	0.572344946251799	0.0018024426164815	0.970848663308713	No	No	OpenSea	chr17			0.678597873984353	0.0764706929546568	0.00565822811655517	0.0117406278732687
cg21022395	0.585621879798482	0.0018059693682848	0.970848663308713	No	No	OpenSea	chr10	SHOC2	5'UTR	0.666451963087292	0.0743608979673376	0.00509489361236085	0.00575283155558937
cg06725662	0.624308952030829	0.00180598523426011	0.970848663308713	Yes	No	OpenSea	chr3			0.447445013797108	0.074646011771253	0.0044557281091427	0.0073929705794149
cg10516613	0.596251338697802	0.00180638805585779	0.970848663308713	Yes	No	OpenSea	chr6	GMDS;GMDS	Body;Body	0.566815564925417	0.0770063735315053	0.00484128544037751	0.0128834388681288
cg09589067	0.74786493687831	0.00180824139960298	0.970848663308713	Yes	No	OpenSea	chr17	MSI2;MSI2	Body;Body	0.431360032892856	0.0626902561226288	0.00454564235361162	0.00998439229208192
cg07816159	0.750736692735529	0.00181074991364905	0.970848663308713	Yes	No	OpenSea	chr2	TRIP12;TRIP12;TRIP12;TRIP12	TSS1500;5'UTR;5'UTR;5'UTR	0.667203405980267	0.051719271871296	0.00928115272388129	0.00793991132725758
cg16815229	0.398161622420706	0.00181147689026956	0.970848663308713	Yes	No	OpenSea	chr1	OTUD7B	5'UTR	0.608149027496065	0.117206764906684	0.00435851439548064	0.0101566493820035
cg15637765	0.682552517158105	0.00181572125005013	0.970848663308713	No	No	S_Shore	chr5	TRIO	Body	0.520115183504529	0.0611886153645081	0.00741162123747214	0.0100992821075431
cg00492142	0.602158809958538	0.00181880566720238	0.970848663308713	No	No	N_Shore	chr6			0.66093739183933	0.0701828662810789	0.0057809442858314	0.00384403524280374
cg27011620	0.631126444116283	0.00182197389447753	0.970848663308713	Yes	Yes	OpenSea	chr12	CRADD	Body	0.663166576615816	0.0592016814671475	0.0124384020755978	0.00179143315392421
cg11016910	0.545920453778408	0.00182298595734936	0.970848663308713	Yes	No	OpenSea	chr1	RERE;RERE	Body;Body	0.640040686010314	0.0602705029718752	0.0208266479147182	0.00769112941797201
cg18528946	0.612477304968683	0.00182547936332825	0.970848663308713	Yes	Yes	OpenSea	chr3	CD200;CD200	Body;Body	0.632601596834851	0.0556779920311272	0.0206418299805272	0.0061017971154087
cg04915494	0.515876538392686	0.00182765385709301	0.970848663308713	Yes	No	S_Shore	chr16	FLYWCH1;FLYWCH1	5'UTR;5'UTR	0.643932103178492	0.0910759490355888	0.00425470070373467	0.00345389265848892
cg02642021	0.600025231893127	0.00183581672482339	0.970848663308713	Yes	No	S_Shore	chr2	SCN9A	TSS1500	0.617174562774877	0.0683401209924759	0.00592599741774786	0.00246729481764001
cg08594062	0.535165257767015	0.00183749308243674	0.970848663308713	No	No	OpenSea	chr1	RAD54L;RAD54L	Body;Body	0.462924729483584	0.0862326469474309	0.00452184834686519	0.00928619380641327
cg16588137	0.628695346788976	0.00184085357907707	0.970848663308713	Yes	No	Island	chr4	SLC25A4;SLC25A4	1stExon;5'UTR	0.656197535006087	0.0684212571719112	0.00623457732793995	0.00254869346358076
cg00192969	0.594747559900707	0.00184452063034433	0.970848663308713	Yes	No	OpenSea	chr1	PDE4B;PDE4B;PDE4B;PDE4B;PDE4B;PDE4B	Body;Body;Body;Body;Body;Body	0.725023202048634	0.0694879362493817	0.00732740806333827	0.00740618864048359
cg06769082	0.527998669993193	0.00184550036757254	0.970848663308713	Yes	No	Island	chr7	ZNF655;ZNF655;ZNF655;ZNF655;ZNF655;ZNF655;ZNF655;ZNF655;ZNF655;ZNF655;ZNF655;ZNF655	5'UTR;5'UTR;1stExon;5'UTR;5'UTR;1stExon;1stExon;5'UTR;1stExon;5'UTR;5'UTR;5'UTR	0.63552674234968	0.0807561488655434	0.00664468482333976	0.00246656878034879
cg15979932	0.575757212670873	0.00184875945369952	0.970848663308713	Yes	No	OpenSea	chr17	CUEDC1	5'UTR	0.470557984211426	0.0751947849580474	0.00508313296827496	0.00877011838009312
cg03648679	0.577934925996353	0.00185012063085376	0.970848663308713	Yes	Yes	N_Shore	chr16	ANKRD11	5'UTR	0.667467948468905	0.0769388037443072	0.00492251479957215	0.00167578502633219
cg16014606	0.344092901098962	0.00185453553139297	0.970848663308713	Yes	No	OpenSea	chr11	MRVI1;MRVI1;MRVI1;MRVI1;MRVI1	1stExon;5'UTR;1stExon;5'UTR;TSS200	0.51653240003489	0.0929088464002209	0.021978965477502	0.0114254144208622
cg11470256	0.583632268095104	0.00187007374903582	0.970848663308713	Yes	No	OpenSea	chr13	ARHGEF7;ARHGEF7;ARHGEF7;ARHGEF7;ARHGEF7	TSS200;5'UTR;Body;Body;Body	0.51643524328965	0.0751859475439165	0.00451276736969344	0.00612679193744148
cg00013688	0.736171786411964	0.00187091686117069	0.970848663308713	Yes	Yes	OpenSea	chr9	TRPM3;TRPM3;TRPM3;TRPM3;TRPM3;TRPM3;TRPM3	Body;Body;Body;Body;Body;Body;Body	0.696292365111126	0.0540484573941986	0.00856015711805041	0.00651711581640813
cg05150619	0.724799883913514	0.00187349025994688	0.970848663308713	No	No	OpenSea	chr16	MIR5095	Body	0.660642160329019	0.0609327088508132	0.00450246064508049	0.00905824271556677
cg12484916	0.479866525835332	0.00187991057749025	0.970848663308713	Yes	No	OpenSea	chr2			0.652064921966135	0.083446134895897	0.00697479115134319	0.00549479346026327
cg03897243	0.438562209713056	0.0018835387679045	0.970848663308713	Yes	No	OpenSea	chr8	MCMDC2	Body	0.683260602060352	0.09935323075555	0.00535720983622824	0.0115270106565252
cg01915196	0.812477116621084	0.00188815830838548	0.970848663308713	Yes	No	N_Shore	chr12	MBD6	TSS1500	0.573068289251549	0.0579864293409052	0.00499828635706722	0.000921088978814644
cg01629179	0.444468555190199	0.00189657033247	0.970848663308713	No	No	OpenSea	chr3	LIMD1	Body	0.444749969890127	0.0964506404747435	0.00531318104886832	0.00616181334570021
cg16580362	0.71215291819311	0.00189731351371056	0.970848663308713	No	No	OpenSea	chr1	SNAP47	Body	0.567906231717947	0.0619377368339221	0.00540175171971182	0.00812740347782981
cg07996027	0.498377143199679	0.00190466106537738	0.970848663308713	Yes	No	OpenSea	chr12			0.627165448827201	0.0924826340027556	0.00451276736969344	0.00900185057521052
cg23698960	0.543603189224538	0.0019095551706538	0.970848663308713	Yes	No	OpenSea	chr22	SGSM3;SGSM3	5'UTR;5'UTR	0.607665406608304	0.0760806268605481	0.0058600413872626	0.00549248749630604
cg03137672	0.617625162319082	0.00191179671875848	0.970848663308713	Yes	No	OpenSea	chr17	CYTH1;CYTH1	Body;Body	0.310520496918831	0.0795173942623659	0.00425470070373467	0.00859280175878829
cg22698986	0.260452746912687	0.00191723007735228	0.970848663308713	Yes	No	OpenSea	chr10			0.658418313175542	0.160927138147836	0.00568748839161706	0.0274931545821012
cg22124355	0.605655589748158	0.00192286038557892	0.970848663308713	Yes	No	OpenSea	chr15	ZFAND6;ZFAND6;ZFAND6;ZFAND6;ZFAND6;ZFAND6;ZFAND6	TSS200;5'UTR;5'UTR;5'UTR;5'UTR;5'UTR;5'UTR	0.534004505224076	0.0674737202771431	0.00874874770907198	0.00196148886551693
cg00911376	0.364261019787745	0.00192417507263825	0.970848663308713	No	No	S_Shelf	chr16	KCNG4	TSS1500	0.658560243496328	0.122644750297778	0.00479756171290958	0.00911966490111016
cg20044118	0.29910825069168	0.00192590679737094	0.970848663308713	No	No	OpenSea	chr13			0.632229872238623	0.142499008341718	0.00508995768450818	0.0213811234493939
cg25363069	0.717513362777451	0.00193161833015467	0.970848663308713	Yes	No	OpenSea	chr2	GRHL1	Body	0.669149695461228	0.0599905904855008	0.00544814520338618	0.00842218720014098
cg21409681	0.51124928294641	0.00193264521656012	0.970848663308713	Yes	No	S_Shore	chr6	PIM1;PIM1	Body;Body	0.699508120819096	0.0893010886516524	0.00450246064508049	0.00514971924127347
cg21712831	0.574778624514493	0.00193469969885283	0.970848663308713	Yes	No	OpenSea	chr8			0.667828388929279	0.0785149100046928	0.00528723695809278	0.00194398042537081
cg04723544	0.839868354698322	0.00193530254386566	0.970848663308713	No	Yes	OpenSea	chr19	ACTN4	Body	0.52697564830886	0.0355564436519147	0.0409304536734198	0.00600284001510809
cg05428490	0.678051954268721	0.00193548211711746	0.970848663308713	Yes	No	N_Shelf	chr6	PPIL6;PPIL6;PPIL6;PPIL6;PPIL6	Body;Body;Body;Body;Body	0.567861532781913	0.0670236935628883	0.00471795359641547	0.010954229560323
cg04011062	0.41692135926337	0.00193591421371274	0.970848663308713	No	No	OpenSea	chr7	OR9A2	TSS200	0.678025238846956	0.121254794962531	0.00425470070373467	0.0101534194841332
cg24193524	0.546098899750064	0.00193668658571847	0.970848663308713	No	Yes	OpenSea	chr12			0.647883412217025	0.079724365903502	0.00484128544037751	0.00275500448871106
cg05217755	0.599605668628241	0.00194332804552363	0.970848663308713	Yes	No	Island	chr19	ERF	Body	0.519276574453031	0.0619022160484574	0.0131869031768045	0.00181124983255896
cg12696750	0.500188730421323	0.00194734910084661	0.970848663308713	Yes	No	Island	chr1	DNALI1	TSS200	0.563521344734625	0.0764856507539258	0.00843842903364622	0.00468580659902645
cg01387383	0.611804066885021	0.00194744231983507	0.970848663308713	No	No	OpenSea	chr14	CCDC88C	Body	0.696953181489054	0.0672056326275055	0.00708761899253052	0.00313200488785881
cg19402503	0.498377634671843	0.00194927573868756	0.970848663308713	No	Yes	OpenSea	chr11			0.656277596094286	0.0658566677273845	0.0224159986732009	0.00668085436566046
cg19707359	0.28082904029478	0.00194944523778088	0.970848663308713	No	No	S_Shore	chr10	FAM188A	TSS1500	0.614858684916755	0.148668553296053	0.0048743123247297	0.0222701724369262
cg24284369	0.57896169019139	0.00195001113100219	0.970848663308713	Yes	No	S_Shore	chr12	ACACB	Body	0.671101058116614	0.0730788960331142	0.00685729748949617	0.000693571527471355
cg23281012	0.622678240602152	0.00195001381720973	0.970848663308713	No	No	S_Shore	chr11	HINFP;HINFP	5'UTR;5'UTR	0.715903215441892	0.0815678368262869	0.00425470070373467	0.00188885132335214
cg02558041	0.826394029937873	0.00195032198203651	0.970848663308713	Yes	No	Island	chr5	FNIP1;FNIP1	TSS1500;TSS1500	0.67203795833845	0.0513757120925524	0.00642115463638137	0.00174384862316698
cg07368544	0.425514994412345	0.00195046636593631	0.970848663308713	Yes	No	Island	chr16	ORC6L;VPS35	TSS200;TSS1500	0.707423445042484	0.113065870251108	0.00451429767651982	0.00136297195605238
cg07288476	0.537055651771473	0.00195097742108138	0.970848663308713	Yes	No	Island	chr1			0.480785780166399	0.077757893332153	0.00606746059216683	0.00399400422449631
cg10080270	0.686177669424041	0.0019519480548337	0.970848663308713	Yes	No	Island	chr6	KIAA0319;KIAA0319;KIAA0319;KIAA0319;KIAA0319;KIAA0319;KIAA0319;KIAA0319;KIAA0319;KIAA0319	5'UTR;5'UTR;1stExon;5'UTR;1stExon;1stExon;1stExon;5'UTR;1stExon;5'UTR	0.15016265218374	0.0536038091910017	0.0155440079231444	0.00074205604136467
cg08711867	0.582788166783587	0.00195306781480921	0.970848663308713	Yes	No	N_Shore	chr1	RNF2	TSS1500	0.724684352642935	0.0870977922767734	0.00425470070373467	0.00225057492496045
cg25371762	0.514047060286678	0.00195571840093861	0.970848663308713	Yes	No	OpenSea	chr21	MCM3AP;MCM3AP	ExonBnd;Body	0.600070181641208	0.0569654589028541	0.0396351892016427	0.00795411891800513
cg06303300	0.520854726512571	0.00195886270133055	0.970848663308713	Yes	No	OpenSea	chr3	ATP13A4	Body	0.636544389828673	0.0907268738758714	0.00454564235361162	0.00320417908453472
cg14046120	0.398201745529469	0.00196718097328674	0.970848663308713	Yes	Yes	OpenSea	chr6			0.6091425177789	0.128842805638136	0.00425470070373467	0.0075176293455982
cg20498763	0.268280672442976	0.001969910705002	0.970848663308713	Yes	Yes	OpenSea	chr6	LAMA2;LAMA2	Body;Body	0.598662343106102	0.143480266920697	0.00768769768624218	0.0124064820532206
cg13999189	0.577849549263952	0.00197863656022133	0.970848663308713	Yes	No	N_Shore	chr6	LMBRD1	Body	0.694639424143555	0.069329414161947	0.00719708705359478	0.00166578389687274
cg17425155	0.52432576442019	0.00198038131544895	0.970848663308713	No	No	N_Shelf	chr16	ZNF821;ZNF821;ZNF821;ZNF821;ZNF821	5'UTR;5'UTR;5'UTR;5'UTR;5'UTR	0.644705206797528	0.074287843797189	0.00821319482795707	0.012659888402127
cg01392627	1.04910740772413	0.00198401846637922	0.970848663308713	Yes	No	OpenSea	chr15			0.615510021159638	0.0295924681311317	0.0146849643693173	0.00507265305189486
cg19567594	0.539865459634731	0.00198497332190138	0.970848663308713	Yes	No	OpenSea	chr11	MRVI1;MRVI1;MRVI1;MRVI1;MRVI1	1stExon;5'UTR;1stExon;5'UTR;TSS200	0.567542594373333	0.0569445162277393	0.0283700355049346	0.00928551453963017
cg20866783	0.350898458530972	0.00198610108896834	0.970848663308713	Yes	No	S_Shore	chr7	PDIA4	TSS1500	0.471171468438311	0.134457643062212	0.00425470070373467	0.0048149115413376
cg02544979	0.637775627597793	0.00198611099401439	0.970848663308713	No	No	OpenSea	chr12	TESPA1;TESPA1;TESPA1;TESPA1	TSS1500;TSS1500;Body;Body	0.622094913949684	0.0473028877120357	0.0273623967037267	0.00694859945279525
cg09228878	0.565922582925068	0.00199157561126574	0.970848663308713	Yes	No	Island	chr5	JMY;JMY	1stExon;5'UTR	0.607602957694809	0.0872337456920777	0.00438070234319819	0.00295028746780202
cg13809864	0.586575188264172	0.00199193807298727	0.970848663308713	Yes	No	OpenSea	chr14	IRF9;IRF9	1stExon;5'UTR	0.61959876129077	0.0866908116140877	0.00425470070373467	0.00097529052823012
cg08972604	0.708310807576305	0.00199299478361667	0.970848663308713	No	No	N_Shore	chr1	ATPAF1;ATPAF1;ATPAF1;ATPAF1	TSS1500;TSS1500;Body;Body	0.557492324431649	0.0514269484166451	0.0120557442180003	0.00628553732288206
cg12307562	0.722422658484876	0.00200267206713724	0.970848663308713	Yes	No	OpenSea	chr14	MTA1;MTA1	Body;Body	0.341409466838675	0.0676954955431505	0.00425470070373467	0.0116602577998767
cg01319907	0.490034675489295	0.00201440785320572	0.970848663308713	No	No	OpenSea	chr1			0.599290972703816	0.0891854596500956	0.00452184834686519	0.00595092886781012
cg00946888	0.850629232077976	0.00201950567235263	0.970848663308713	Yes	Yes	N_Shore	chr7	CHN2	Body	0.581085067158927	0.0379576816298998	0.0266543276447775	0.00627942878593468
cg01444621	0.522316709114689	0.00203100430968489	0.970848663308713	Yes	No	N_Shore	chr7	ICA1;ICA1;ICA1;ICA1	5'UTR;5'UTR;5'UTR;5'UTR	0.694352831413219	0.0722093395965064	0.00797935445125956	0.00931971498015371
cg18719198	0.811037491424831	0.00204315086797701	0.970848663308713	Yes	No	Island	chr14	GCH1;GCH1;GCH1;GCH1;GCH1;GCH1;GCH1;GCH1	5'UTR;5'UTR;1stExon;1stExon;1stExon;1stExon;5'UTR;5'UTR	0.471759923551695	0.0523316698797613	0.00570989458945195	0.00326648174764854
cg01973862	0.546416999934406	0.00205746487619456	0.970848663308713	Yes	No	Island	chr16	FAM195A	Body	0.67865241352167	0.0808142680314637	0.00552031916378068	0.000810724913002938
cg23748554	0.559397178268545	0.00205878651003242	0.970848663308713	Yes	No	Island	chr8	SLCO5A1;SLCO5A1;SLCO5A1	5'UTR;TSS1500;TSS1500	0.65640330919955	0.0783157297202041	0.00552031916378068	0.00289903870163978
cg06192883	0.654711832423797	0.00206046062898541	0.970848663308713	Yes	No	OpenSea	chr15	MYO5C	Body	0.631736281974491	0.051312440740991	0.0216067958280416	0.0074383875260004
cg04103847	0.40265232166322	0.00206699789867666	0.970848663308713	No	No	OpenSea	chr10			0.643498886157794	0.101939590850958	0.00757672655968761	0.0155464961540502
cg12896170	0.488926198614867	0.00206916180026396	0.970848663308713	Yes	No	N_Shore	chr6	TRIM27	Body	0.608883554179184	0.0842998430961478	0.00599687519177929	0.0110467314453666
cg21489445	0.647115347612093	0.00207632713881992	0.970848663308713	Yes	No	OpenSea	chr16	MIR548AE2;LONP2;LONP2;MIR5095	Body;Body;Body;Body	0.677238235835357	0.0652955002913646	0.00545970680843773	0.00922765463430053
cg20879606	0.648293027457957	0.00207737062258403	0.970848663308713	Yes	No	Island	chr11	CRY2;CRY2	Body;TSS200	0.729457413668079	0.0712917577242044	0.00469830155746682	0.00192651550431583
cg04739401	0.488636727167347	0.00209087242551125	0.970848663308713	Yes	No	Island	chr11	MUS81	TSS200	0.586518658216536	0.0810363121425829	0.00901543185534293	0.00200942732881791
cg23102959	0.543414528808199	0.00209142736864053	0.970848663308713	Yes	No	Island	chr8	ZNF251	5'UTR	0.691118267702888	0.0760875778568228	0.00687751215261779	0.00272979593692235
cg11617816	0.776704770447696	0.00209401677825006	0.970848663308713	Yes	No	OpenSea	chr20	NFATC2;NFATC2;NFATC2	3'UTR;3'UTR;Body	0.418257742821798	0.046606864129354	0.0126788904576373	0.00796066544993462
cg23314870	0.632384542888925	0.00209512736086054	0.970848663308713	No	No	OpenSea	chr8			0.565201205876513	0.0758043708286362	0.00425470070373467	0.0124685644641164
cg01064725	0.4527613919635	0.00210260451498867	0.970848663308713	No	No	N_Shore	chr1			0.601390895424151	0.0900559977152493	0.00700786276494727	0.0142797862971431
cg04790574	0.899020109783702	0.0021033690420502	0.970848663308713	Yes	No	OpenSea	chr1	ICMT	3'UTR	0.648568912699701	0.0437853194985808	0.006222346304587	0.00420531256353274
cg08989195	0.548668047191681	0.00210406419661835	0.970848663308713	Yes	No	OpenSea	chr8	ST18	5'UTR	0.515573803198785	0.0905862721627161	0.00425470070373467	0.00790814173444332
cg03006878	0.886538870203848	0.00210586096804274	0.970848663308713	No	No	OpenSea	chr14			0.637154206287115	0.0440307270745725	0.00804468954297284	0.0070791259733527
cg19822428	0.56440336112832	0.00210650791238064	0.970848663308713	Yes	No	Island	chr6	BPHL;BPHL;BPHL;BPHL	TSS1500;TSS1500;TSS1500;TSS1500	0.595595806621264	0.0780057650977678	0.00464089528736193	0.00150308809942819
cg26405880	0.596379316386096	0.00211152573758633	0.970848663308713	Yes	No	OpenSea	chr7	PRKAG2;PRKAG2;PRKAG2;PRKAG2;PRKAG2	Body;Body;Body;Body;Body	0.648839041855267	0.0753712115851375	0.00484128544037751	0.00745207197184472
cg20203776	0.793477839375117	0.00211818398427341	0.970848663308713	Yes	No	OpenSea	chr21	HLCS;HLCS;HLCS	Body;Body;Body	0.652489277405924	0.0452083887122628	0.0148968136169462	0.00594690088163052
cg13188011	0.548031888532388	0.00211951552515731	0.970848663308713	Yes	No	Island	chr20	MAFB	TSS1500	0.426957266307034	0.0585096682495493	0.0237540015250548	0.00239949660628194
cg24776656	0.886446572627324	0.00211987099468031	0.970848663308713	No	No	OpenSea	chr11	NTM;NTM;NTM;NTM	Body;Body;Body;Body	0.50587734981474	0.0516981013352848	0.00479756171290958	0.00583817441236401
cg13801946	0.443738440499528	0.00212233437699066	0.970848663308713	Yes	No	Island	chr17	MAP3K3;MAP3K3	TSS1500;TSS1500	0.499300540467345	0.098186223594631	0.00562321692728284	0.00220277044375463
cg18517818	0.631298316766226	0.00212690597544327	0.970848663308713	Yes	No	OpenSea	chr4			0.660002955263055	0.0742214584506811	0.0044557281091427	0.00139945338500921
cg26385097	0.35694341950679	0.00212857517503927	0.970848663308713	Yes	No	OpenSea	chr2			0.577286220993187	0.135341983856585	0.00425470070373467	0.00273371122029545
cg09662972	0.376009381872804	0.0021291458480747	0.970848663308713	Yes	No	OpenSea	chr3			0.590907847716557	0.0952612589972776	0.0128193830515748	0.00771550045530725
cg20761290	0.501288408470937	0.00213787758265849	0.970848663308713	Yes	No	OpenSea	chr11	MS4A7;MS4A7;MS4A7;MS4A7;MS4A7;MS4A7;MS4A7;MS4A7	5'UTR;5'UTR;1stExon;1stExon;5'UTR;1stExon;1stExon;5'UTR	0.621602702120122	0.0870824552112103	0.00499427314368554	0.00289515663343716
cg17163592	0.675767343635103	0.00213897258905115	0.970848663308713	No	No	N_Shelf	chr21	U2AF1;U2AF1;U2AF1	5'UTR;Body;Body	0.579020331298935	0.0603426319747006	0.00632112299423359	0.00814001607024395
cg15034267	0.521460912076632	0.00214202916032772	0.970848663308713	No	No	S_Shelf	chr22	GTPBP1	Body	0.679971893075554	0.0707962486618616	0.00889600816815347	0.0121301759908874
cg07552130	0.639869933732922	0.00214788414469408	0.970848663308713	Yes	No	S_Shore	chr18	LDLRAD4	5'UTR	0.280093659709373	0.0630506011544215	0.00620617219261821	0.00830246033488857
cg11389408	0.51093049657242	0.00214857906812784	0.970848663308713	Yes	No	OpenSea	chr2	GIGYF2;GIGYF2;GIGYF2;GIGYF2;GIGYF2	Body;Body;Body;Body;Body	0.666021408081094	0.0855493344047675	0.00508313296827496	0.00921569971785643
cg25838614	0.569978270431561	0.00215039910432577	0.970848663308713	Yes	No	OpenSea	chr7	STEAP1B;STEAP1B	Body;Body	0.6957078140893	0.0623704408506807	0.00999347801378946	0.00596122308005476
cg03373714	0.610208294673689	0.00215173506370002	0.970848663308713	Yes	No	OpenSea	chr2			0.630136364397576	0.071094714803266	0.00534372838418305	0.00194314275269891
cg21477068	0.550367365757208	0.00215360487208935	0.970848663308713	Yes	No	N_Shore	chr5	FBXL7;MIR887;FBXL7	Body;TSS1500;Body	0.67699225644346	0.0760759371647473	0.00685030971001903	0.00924615028165832
cg06295928	0.492813874908141	0.00215424475028393	0.970848663308713	Yes	No	S_Shore	chr7	PAPOLB;RADIL	TSS1500;Body	0.533727532375526	0.100408625520433	0.00425470070373467	0.00814311419698499
cg15610027	0.27051514044448	0.0021638859141702	0.970848663308713	Yes	No	OpenSea	chr18	DTNA;DTNA;DTNA;DTNA	TSS200;5'UTR;5'UTR;5'UTR	0.587958659301975	0.157800232461759	0.00552031916378068	0.0264631064364102
cg16347811	0.594640045276809	0.00217282628105705	0.970848663308713	Yes	No	OpenSea	chr7	CHN2	Body	0.451554345595247	0.0721834306279712	0.00562321692728284	0.00379888448362986
cg08454275	0.613170750522862	0.00217642166533861	0.970848663308713	Yes	No	OpenSea	chr9			0.576325913218916	0.0565559924463307	0.0143825033393343	0.00701915638841277
cg03383770	0.621180323897573	0.00218007071548912	0.970848663308713	No	No	OpenSea	chr6			0.627247702251961	0.0589206958424046	0.0135634494617246	0.00906689309062803
cg27523162	0.645342060283124	0.00218279856793365	0.970848663308713	Yes	No	OpenSea	chr10	SVIL;SVIL	Body;Body	0.426281969370365	0.0748299824666393	0.00435851439548064	0.00192858871135893
cg17774539	0.60355636145533	0.00218578302619947	0.970848663308713	Yes	No	Island	chr13	DLEU2	TSS200	0.643651870461479	0.0605752918844945	0.00964963868961382	0.00195461995406225
cg20434178	0.484754708910497	0.00219211464008334	0.970848663308713	Yes	No	S_Shore	chr2	DLX2	TSS1500	0.649450076848844	0.092533802885295	0.00466023024688496	0.00348984122920371
cg16545994	0.728140738849606	0.00219493178977219	0.970848663308713	Yes	No	OpenSea	chr6	FAM65B	Body	0.32440106607936	0.0391641187872996	0.038869165235316	0.00676971680605509
cg06973730	0.554552441428199	0.0021989683590525	0.970848663308713	Yes	No	Island	chr13	XPO4	TSS200	0.669632185962711	0.0779793419378721	0.00512688653419504	0.00215339697837549
cg08074820	0.380183388017719	0.00220071290636619	0.970848663308713	Yes	No	Island	chr20	EBF4	Body	0.662959683892892	0.07815136830338	0.0311993233719388	0.00345164616633897
cg03034820	0.617302114378675	0.00220103360076879	0.970848663308713	Yes	No	OpenSea	chr20	TOX2;TOX2;TOX2;TOX2	Body;Body;Body;Body	0.634391821165864	0.0572754310680866	0.0133378534026431	0.00543660784749544
cg25397706	0.503262744620761	0.00220301307194169	0.970848663308713	Yes	No	OpenSea	chr2			0.678568219025023	0.0885188014154607	0.00454564235361162	0.00640149443495108
cg23233138	0.360147471085166	0.00220565571483456	0.970848663308713	Yes	No	N_Shore	chr8	TMEM68;TMEM68;TGS1;TMEM68	5'UTR;5'UTR;TSS1500;5'UTR	0.567798451565004	0.129378834089932	0.00425470070373467	0.00875194064614897
cg08699646	0.368266659334537	0.00220786300029137	0.970848663308713	Yes	No	Island	chr16	TEPP;TEPP	Body;Body	0.617684564844597	0.112794648537558	0.00544576572998785	0.00328859109491188
cg23275463	0.581114736118794	0.00221614181623143	0.970848663308713	Yes	No	N_Shore	chr11	ATM;NPAT	TSS1500;Body	0.660489381361547	0.0742586588059717	0.00544814520338618	0.00204741881949271
cg25130329	0.415139427108655	0.00221945069900323	0.970848663308713	No	No	OpenSea	chr9	PIP5K1B;PIP5K1B	5'UTR;5'UTR	0.653785813593196	0.0841027788736962	0.0141743012694804	0.0145194729782903
cg11104918	0.681093329653458	0.00222126472406071	0.970848663308713	Yes	No	N_Shore	chr5	DCTN4;DCTN4;DCTN4	TSS200;Body;Body	0.672691079762929	0.0634136498254505	0.00509489361236085	0.00159316178846355
cg04137911	0.519668320768755	0.00222885595597646	0.970848663308713	Yes	No	OpenSea	chr17			0.15711133089447	0.0969807577487207	0.00425470070373467	0.0095373980568989
cg20005760	0.522571099265514	0.00222894214932514	0.970848663308713	No	No	S_Shore	chr15	EIF3J	Body	0.65911512886426	0.0829872916578559	0.00501995624212886	0.00601777603985099
cg17364044	0.623267887083763	0.00222976629376609	0.970848663308713	No	No	Island	chr2	PELI1	5'UTR	0.646496179251573	0.0596501337634578	0.0116681610005005	0.00220736354711239
cg04594655	0.849088288129825	0.00223135753854949	0.970848663308713	Yes	No	OpenSea	chr18	EPG5	Body	0.562788334347924	0.0560721553717349	0.00451429767651982	0.00870243539045978
cg02826333	0.328712137826242	0.00223640293026737	0.970848663308713	Yes	No	OpenSea	chr4	GABRG1	TSS1500	0.623802459443012	0.113520738709723	0.0116681610005005	0.0192834430002165
cg13770924	0.710586496588799	0.00223913834051589	0.970848663308713	Yes	No	OpenSea	chr1	PADI2	Body	0.638640850953522	0.0585464585602832	0.00659793047472051	0.00854048053833856
cg21290288	0.535554066028685	0.002239440073525	0.970848663308713	No	No	OpenSea	chr10			0.277979645326056	0.0945104035973606	0.00425470070373467	0.00979252039682288
cg10241781	0.492377511590723	0.00223954272954176	0.970848663308713	Yes	No	Island	chr12	DHH	Body	0.704272720417119	0.0964349404306246	0.00451429767651982	0.00086512668996892
cg25814902	0.576820498736534	0.00224145403917432	0.970848663308713	Yes	No	Island	chr8	INTS8	1stExon	0.0876901375777533	0.0823029253400814	0.00425470070373467	0.00255091878249326
cg13816833	0.343327365967296	0.0022423299793196	0.970848663308713	Yes	No	OpenSea	chr7			0.67904780418547	0.113789934854423	0.0081789593904326	0.00530722220828286
cg22558653	0.552683473397714	0.00224519758876443	0.970848663308713	Yes	No	OpenSea	chr12	FGD6	Body	0.625651522569173	0.0582201996076307	0.0252838763805255	0.00437427264942047
cg08908489	0.611149767268935	0.00224792374803787	0.970848663308713	Yes	No	OpenSea	chr14	WDR89;WDR89;WDR89	5'UTR;5'UTR;5'UTR	0.493056595116851	0.0604524783766754	0.0102185105093602	0.00486816788162248
cg22580065	0.806402230795435	0.00224833215031077	0.970848663308713	Yes	No	Island	chr9	LRRC26	1stExon	0.676431469719652	0.0489721336689534	0.00988464129717515	0.00238614535755541
cg25103837	0.433041419247484	0.002253762997091	0.970848663308713	No	No	OpenSea	chr12			0.669100070482275	0.106132367665901	0.0044260025673404	0.00711062087278302
cg20721022	0.307794048918684	0.00226049146457734	0.970848663308713	No	No	S_Shore	chr19	PRKCG	Body	0.584807364431972	0.0844673444320873	0.0483097845263393	0.0101018300857315
cg00547480	0.891739271417288	0.0022625731567231	0.970848663308713	No	No	N_Shelf	chr10	LDB1;LDB1	Body;TSS1500	0.637860274584853	0.0364558860813937	0.0226075823305835	0.00596054668924784
cg20995304	0.701418317227327	0.00226421578843845	0.970848663308713	Yes	No	OpenSea	chr12	HDAC7;HDAC7	Body;Body	0.61598938970043	0.045664192822006	0.0244549664821958	0.00789899562243923
cg13385437	0.295730498512216	0.00226781667612853	0.970848663308713	Yes	No	OpenSea	chr10	DIP2C	Body	0.525615854348925	0.149308987852944	0.00479756171290958	0.0134677546951565
cg17428371	0.332699604023038	0.00227026199417229	0.970848663308713	Yes	No	N_Shore	chr3	BRPF1;BRPF1	TSS1500;TSS1500	0.674985957071518	0.136390954933891	0.00466614503148089	0.00975459134427541
cg15096515	0.228730112288586	0.00227121727522359	0.970848663308713	No	No	OpenSea	chr12	TPH2	TSS200	0.542639185654216	0.183352667576166	0.00488268430784721	0.0199558593453551
cg22383423	0.861195327376681	0.00227413035208966	0.970848663308713	Yes	No	OpenSea	chr1	NPHP4;NPHP4;NPHP4;NPHP4	Body;Body;Body;Body	0.6134365350931	0.0575328402715227	0.00425470070373467	0.00859281707426574
cg25075901	0.544872472176068	0.0022774926188128	0.970848663308713	Yes	No	OpenSea	chr2	KANSL3;KANSL3;KANSL3;KANSL3;KANSL3;KANSL3;KANSL3	Body;Body;Body;Body;Body;Body;Body	0.683664741378208	0.091812840772895	0.00425470070373467	0.00310357147120024
cg25985164	0.587285989085106	0.00228010187035827	0.970848663308713	Yes	No	OpenSea	chr2	LOC101927142;NPAS2	TSS200;Body	0.434655403972611	0.0853160727217886	0.00425470070373467	0.00441384154523317
cg24373265	0.609128122444696	0.00228018436341449	0.970848663308713	Yes	No	OpenSea	chr2			0.673523396188511	0.053613709317502	0.0186803369815386	0.00346466488329855
cg21246557	0.554058819919017	0.00228270597788311	0.970848663308713	No	No	N_Shore	chr16	CCDC113;CCDC113	TSS1500;TSS1500	0.385323126387219	0.0691750548552931	0.00985366428113234	0.00343080483496649
cg01825664	0.679893701764959	0.00228826151931536	0.970848663308713	Yes	No	OpenSea	chr19			0.505154336263598	0.0654336045233681	0.00469745591889385	0.00703033646097706
cg02231052	0.356555012182593	0.00229080318102204	0.970848663308713	Yes	No	S_Shore	chr11	RPS3;SNORD15A	Body;TSS200	0.617732476424144	0.121711843105528	0.00511811770124337	0.00623350807738937
cg02220924	0.603438059646347	0.00229274561444831	0.970848663308713	Yes	No	OpenSea	chr4	KIAA0232;KIAA0232	Body;Body	0.682734402750313	0.0648681239948801	0.00741162123747214	0.00953342311162486
cg09163998	0.653800965358931	0.00229313658876745	0.970848663308713	Yes	Yes	Island	chr19			0.653121983065444	0.0636456147473461	0.00633600154016474	0.00191160826969267
cg06775471	0.427437935266216	0.00229752307002046	0.970848663308713	Yes	No	OpenSea	chr3	OSTN	Body	0.682782791929116	0.0952048997276333	0.00512546294240268	0.00796460503423058
cg26191378	0.607118832777225	0.00230342423666234	0.970848663308713	Yes	No	Island	chr7	TMUB1;TMUB1;TMUB1	5'UTR;5'UTR;1stExon	0.666411803495286	0.070361554829917	0.00554533073444939	0.00245287627662041
cg18932987	0.64005900586709	0.0023048857295811	0.970848663308713	Yes	No	OpenSea	chr19	ACTN4	Body	0.670233819363443	0.0572304935107972	0.0142108423758237	0.00922261939388092
cg23298667	0.533776848416256	0.00231366189303961	0.970848663308713	Yes	No	OpenSea	chr4	SORBS2;SORBS2;SORBS2;SORBS2;SORBS2;SORBS2;SORBS2	5'UTR;5'UTR;5'UTR;5'UTR;5'UTR;5'UTR;5'UTR	0.624926202391749	0.0736362267716209	0.00702118584546398	0.00974579369044792
cg16477262	0.49978093882015	0.00231413222808137	0.970848663308713	No	No	OpenSea	chr3	CTDSPL;CTDSPL	Body;Body	0.146557982071004	0.042172680063811	0.120760268132686	0.0068133368070703
cg03900492	0.510989478570536	0.00231843359181817	0.970848663308713	No	No	N_Shore	chr7	PTPRN2;PTPRN2;PTPRN2	Body;Body;Body	0.667989009148861	0.0848963682728322	0.00492251479957215	0.00939672179321971
cg01815907	0.442302689941304	0.00232257091851012	0.970848663308713	Yes	No	Island	chr22	CABIN1;CABIN1;CABIN1	Body;Body;Body	0.71037173664557	0.10210177379152	0.00451429767651982	0.00120839126618239
cg10334426	0.529641839736828	0.00232440309068867	0.970848663308713	No	No	OpenSea	chr8	RMDN1;RMDN1;RMDN1	Body;Body;Body	0.652925194207846	0.0688786940137073	0.0110642106093384	0.00333536602783802
cg24121436	0.63869501631538	0.00232494009623958	0.970848663308713	Yes	No	S_Shore	chr14	RTN1	TSS200	0.682524308257839	0.0713796403265416	0.00471795359641547	0.00261593773149547
cg19909462	0.501164146431554	0.00232776274673314	0.970848663308713	No	No	OpenSea	chr7	HIPK2;HIPK2	Body;Body	0.688834181150449	0.0849619422049281	0.00532948387604283	0.00420250318746618
cg10262316	0.610358172383546	0.00233295985713054	0.970848663308713	Yes	No	OpenSea	chr3			0.641056932496911	0.0536286811551368	0.0216393939000731	0.00701593090070685
cg01959106	0.587289297331293	0.00233512150944344	0.970848663308713	Yes	No	Island	chr3	RAP2B	TSS1500	0.575195133970729	0.0739936485433122	0.00506265771509341	0.0019387343801606
cg14324600	0.419540403240438	0.00233990160339289	0.970848663308713	Yes	No	OpenSea	chr15	USP50	Body	0.642210947216646	0.0956501450850427	0.00628510464118914	0.00601190603208723
cg04700930	0.510887772506983	0.00234138787859852	0.970848663308713	No	No	OpenSea	chr12			0.644592998459159	0.0931983171645666	0.00448409546873287	0.0127747872334815
cg09003490	0.51567209525215	0.0023492770834685	0.970848663308713	Yes	No	OpenSea	chr4	CXCL8;CXCL8	5'UTR;1stExon	0.648257833024085	0.0746245497527956	0.00732156524943552	0.00267934833616312
cg19178853	0.345901752185871	0.0023513839368386	0.970848663308713	Yes	No	Island	chr4	NBLA00301;HAND2	TSS1500;1stExon	0.604650407124901	0.130504678727931	0.00466614503148089	0.00768541081321576
cg24136318	0.665630835696481	0.00235188314981244	0.970848663308713	No	No	OpenSea	chr17	SEPT9;SEPT9;SEPT9;SEPT9;SEPT9;SEPT9	Body;5'UTR;Body;Body;Body;Body	0.490745120075343	0.0540446891754911	0.00998823886464332	0.00902741170527688
cg02289438	0.556983789731471	0.00235472887109081	0.970848663308713	Yes	No	N_Shore	chr22	SUN2;SUN2;SUN2	5'UTR;5'UTR;5'UTR	0.683899065461716	0.0827038616417238	0.00425470070373467	0.00229251647230677
cg20467871	0.408009133630374	0.002355355355803	0.970848663308713	Yes	No	N_Shore	chr3	MYLK-AS1;MYLK-AS1;HACD2	TSS1500;TSS1500;Body	0.616238075229306	0.105473917061401	0.00532948387604283	0.015058984993725
cg07140751	0.593176047013314	0.00236306348134286	0.970848663308713	Yes	No	Island	chr17	P2RX5;P2RX5;P2RX5	1stExon;1stExon;1stExon	0.755289112019877	0.0674502271566855	0.00805253271006982	0.00183075185788394
cg24080199	0.698531256775251	0.00236367657191848	0.970848663308713	Yes	No	OpenSea	chr8	LYN;LYN	Body;Body	0.6328954778464	0.0556255162129343	0.00731511354455143	0.00956821661985818
cg18288069	0.656325670748292	0.00236391012531006	0.970848663308713	Yes	No	Island	chr14	GLRX5;SNHG10;SCARNA13;SNHG10	TSS200;TSS200;TSS1500;TSS200	0.639231380613298	0.0511727589252121	0.0174372701850661	0.00103558756898767
cg14956593	0.813712238284872	0.00236968305673702	0.970848663308713	No	No	S_Shelf	chr14	MDP1	TSS200	0.676007177070752	0.0507203678770106	0.00656117824988819	0.00217099006622834
cg06016811	0.441700614801381	0.00237139416149902	0.970848663308713	Yes	No	OpenSea	chr15	FBN1	Body	0.625884396448837	0.0748656461564439	0.0170605695378881	0.0053428448423759
cg00899907	0.593957337401476	0.00237171174275665	0.970848663308713	Yes	No	S_Shore	chr6	LSM2	Body	0.546940533674889	0.0627639910892013	0.0113673097116484	0.00293336342044304
cg24729635	0.666978871162968	0.00238075455438376	0.970848663308713	Yes	No	OpenSea	chr16	USP7;USP7;USP7	Body;Body;Body	0.562059788392982	0.0490791784536242	0.0222514276318469	0.00800742639685947
cg17978086	0.479968880585182	0.00238216171747957	0.970848663308713	No	No	OpenSea	chr2	EML4;EML4	Body;Body	0.656761258605146	0.0752562637414849	0.00974409371890033	0.00493500488322396
cg11936560	0.358614874963335	0.00238738690318695	0.970848663308713	Yes	No	OpenSea	chr10			0.395135363537943	0.123120255266591	0.0047802709410595	0.0199830586492821
cg02609848	0.571307794892397	0.00238893852291967	0.970848663308713	Yes	No	S_Shore	chr10	ADARB2	TSS1500	0.659857134543573	0.0795308123187825	0.00451276736969344	0.00143681350517938
cg06879567	0.498578410112904	0.00239178203521245	0.970848663308713	Yes	No	OpenSea	chr18	DLGAP1;FLJ35776;DLGAP1	Body;Body;Body	0.644898391565958	0.0892640221578698	0.0047802709410595	0.00226713942268841
cg07474312	0.523020233881351	0.00239262259155688	0.970848663308713	Yes	No	N_Shore	chr15	LOC100129387;GABPB1;GABPB1;FLJ10038;GABPB1;GABPB1;GABPB1	TSS1500;5'UTR;5'UTR;Body;5'UTR;5'UTR;5'UTR	0.475580930580993	0.0719993041495271	0.00963149443538471	0.00444995082036106
cg16600637	0.639310997942999	0.00239272380499227	0.970848663308713	Yes	No	S_Shore	chr3	CBLB	TSS1500	0.694848329675399	0.0723659070775396	0.0044557281091427	0.00148552787049972
cg25622896	0.485070783892042	0.00239381426209813	0.970848663308713	Yes	Yes	Island	chr11			0.645967446496348	0.0765941108081458	0.010539340619349	0.00166294784286165
cg23661483	0.406144085544915	0.00239540016692423	0.970848663308713	No	No	S_Shelf	chr19	ILVBL	Body	0.640013529164983	0.0653013412438224	0.0249743354397616	0.0102848908859469
cg11122645	0.812368144498683	0.0024015744430132	0.970848663308713	Yes	No	OpenSea	chr11			0.5077589669468	0.0440519997639231	0.0155919794827389	0.00597076821646714
cg08450245	0.632082285193732	0.00240569571954132	0.970848663308713	Yes	No	S_Shore	chr11	RBM7;RBM7;RBM7;C11orf71;C11orf71;RBM7;RBM7	5'UTR;5'UTR;5'UTR;TSS1500;TSS1500;Body;Body	0.667757539896604	0.0694886448386907	0.00489188571729235	0.00209717719998867
cg22488158	0.403528518518478	0.00240590612741275	0.970848663308713	No	No	OpenSea	chr1	WDR63;WDR63	1stExon;5'UTR	0.592526191131076	0.109439328765589	0.00465717230933364	0.00523703240406867
cg04585928	0.613793357289468	0.00240811393298789	0.970848663308713	Yes	No	Island	chr5	C5orf43	TSS200	0.612758881611464	0.0560040907948906	0.0147100479142833	0.00127742183513672
cg14375496	0.358222511393466	0.00240910492889704	0.970848663308713	Yes	No	OpenSea	chr17	VPS53;VPS53	Body;Body	0.633913341547873	0.119339684085584	0.00514904906309811	0.0129513276911123
cg04672210	0.559235786663006	0.00241112714296434	0.970848663308713	No	No	OpenSea	chr15	FAM169B	TSS200	0.537846662968364	0.0775052140341223	0.00468863288347806	0.00622001792348725
cg04140267	0.650933829137343	0.00241307913451738	0.970848663308713	No	No	N_Shore	chr17	DHRS7B	TSS1500	0.58079145367495	0.0559737322626508	0.0125060444958315	0.0021251641089093
cg00625578	0.531731808873559	0.00241383463481117	0.970848663308713	Yes	No	OpenSea	chr8	FAM110B	5'UTR	0.492254407499893	0.0801089796434804	0.00625123106431846	0.00360611177092784
cg18064410	0.38426282579656	0.00241393028100123	0.970848663308713	Yes	No	OpenSea	chr16	CMC2	5'UTR	0.582840835356077	0.104353161134268	0.00623457732793995	0.0146656300039953
cg21281480	0.530056242344983	0.00242245117074851	0.970848663308713	No	No	OpenSea	chr19			0.572039461130192	0.0715603780415244	0.0104040156936388	0.0102596182798212
cg00129811	0.404506277984967	0.00242295919479428	0.970848663308713	Yes	No	OpenSea	chr6	DSE;DSE	Body;Body	0.59143052844001	0.0923764526353511	0.0115728714766278	0.0159976954655747
cg01653110	0.403764079315907	0.00243364925194457	0.970848663308713	Yes	No	S_Shore	chr1	VAMP4	TSS1500	0.588781046242112	0.113594309094569	0.00432311122979727	0.00389420444832549
cg06469890	0.508163381146619	0.0024397815964122	0.970848663308713	No	No	OpenSea	chr8	LINC00861;LINC00861	Body;Body	0.635731192969085	0.066191462621853	0.0158604629873417	0.0058014684886234
cg11073121	0.650611973252286	0.0024406334118739	0.970848663308713	Yes	No	S_Shelf	chr2	VIT	Body	0.604303453674562	0.0598365717730295	0.00999587192070497	0.00224262994879199
cg09023235	0.334808695863161	0.00244633036224116	0.970848663308713	No	Yes	OpenSea	chr18	DCC	Body	0.620634950256925	0.0999395832625646	0.0166267363618901	0.0107546147101262
cg19011770	0.560272772520607	0.00244739877151913	0.970848663308713	Yes	No	OpenSea	chr15	PLIN1;PLIN1	Body;Body	0.428762594059833	0.066855953301878	0.00999587192070497	0.00290999316222018
cg22769375	0.507222526643018	0.00245121121269221	0.970848663308713	No	No	OpenSea	chr8			0.681403460535357	0.0657641421829383	0.0155387581857144	0.0048021838534309
cg26520120	0.524838798339616	0.00245310564993674	0.970848663308713	Yes	No	Island	chr7	GBX1	TSS200	0.335376812510712	0.0929362597469798	0.00425470070373467	0.0023049437574552
cg24498885	0.262168446687189	0.00246435141574955	0.970848663308713	No	No	OpenSea	chr13	KCTD4;GTF2F2	5'UTR;Body	0.597479513921496	0.166149702351634	0.00468863288347806	0.0166686915850831
cg14158407	0.481063200349303	0.00246973513012337	0.970848663308713	Yes	No	OpenSea	chr7	LOC401397;LOC401397	TSS1500;TSS1500	0.700360467855719	0.0885645160405615	0.00507170458430792	0.00338193833510001
cg10919654	0.608368885102798	0.00247635499940101	0.970848663308713	No	No	OpenSea	chr21			0.623232632179543	0.0730824574759578	0.00451276736969344	0.0092589748358296
cg07638320	0.428024618071911	0.00247810384012836	0.970848663308713	Yes	Yes	N_Shelf	chr13	CRYL1	Body	0.661252853222728	0.101375510370721	0.00501995624212886	0.00966316208071566
cg14677380	0.892461464159408	0.00248009289745993	0.970848663308713	Yes	No	OpenSea	chr3	CMTM7;CMTM7	Body;Body	0.548599149689517	0.0419650405599937	0.0099531882549277	0.00650772845046954
cg16014491	0.454776859402148	0.00248027753533807	0.970848663308713	No	No	OpenSea	chr9	CDK5RAP2;CDK5RAP2;CDK5RAP2;CDK5RAP2;CDK5RAP2;CDK5RAP2;CDK5RAP2;CDK5RAP2	Body;Body;Body;Body;Body;Body;Body;Body	0.392448781914774	0.0969698391214959	0.00463967745084616	0.00796960385706635
cg22358621	0.564919510859784	0.00248191199309027	0.970848663308713	Yes	No	OpenSea	chr1			0.116754250594544	0.0804959773630405	0.00440253320394776	0.0110173450679082
cg14310890	0.535102000156245	0.00248798221223348	0.970848663308713	Yes	No	Island	chr6	FOXO3;FOXO3	TSS200;TSS1500	0.652694241025404	0.0857188898081501	0.00468863288347806	0.00318629533286505
cg10935550	0.582814696320281	0.00249080835129165	0.970848663308713	Yes	No	Island	chr1	BTG2	TSS200	0.683912143062169	0.0687738175995747	0.00643333599389916	0.00194468896632249
cg26572392	0.638928010663891	0.00249164221161798	0.970848663308713	Yes	No	OpenSea	chr10	KIAA1217;KIAA1217;KIAA1217	5'UTR;TSS1500;TSS1500	0.628094811695941	0.0442340740634003	0.048775246873608	0.00723891707363344
cg27235798	0.524254974379516	0.0024938166569224	0.970848663308713	No	No	OpenSea	chr8	RALYL;RALYL;RALYL;RALYL;RALYL;RALYL	Body;Body;Body;Body;Body;Body	0.577896949817757	0.0888985308140532	0.00425470070373467	0.0104893618153397
cg04645050	0.222109421466578	0.00249906419841255	0.970848663308713	Yes	No	S_Shore	chr16			0.643293142337921	0.189620181515469	0.00538435134755797	0.023243571830862
cg11314569	0.640430077536621	0.00250646537190404	0.970848663308713	No	No	S_Shelf	chr17			0.567168791379492	0.0611205060290302	0.0066438597775039	0.00320645686436516
cg23830037	0.568197301670643	0.00250736897327284	0.970848663308713	No	No	Island	chr17	DRG2;DRG2	5'UTR;1stExon	0.627481447917449	0.0593525460641819	0.019754441566691	0.00137805697267482
cg15008251	0.345846311887956	0.00250932091634529	0.970848663308713	Yes	No	OpenSea	chr5			0.615388203521437	0.117637492316131	0.00470534883176003	0.0113678407364386
cg17547708	0.572687248462433	0.00251257873716976	0.970848663308713	Yes	No	Island	chr22	LOC100144603;CHKB-CPT1B;CHKB	Body;TSS200;TSS200	0.516876932867194	0.0770659681761092	0.00454564235361162	0.00278310575796211
cg17504042	0.433438091656816	0.00251755531914839	0.970848663308713	Yes	No	OpenSea	chr16			0.67534463513026	0.0921700898152525	0.00668698341454952	0.0141149793175331
cg12527475	0.576746368832771	0.00252019089615239	0.970848663308713	No	No	S_Shore	chr1	ASCL5	TSS1500	0.251900064689733	0.077585858800908	0.00451010871028543	0.00555897706012365
cg18212055	0.477710295593576	0.00252869644842578	0.970848663308713	Yes	No	Island	chr10	RTKN2	TSS1500	0.398027430551731	0.109069530619933	0.00425470070373467	0.00353292735825082
cg26938203	0.540261710559781	0.00253031314514232	0.970848663308713	Yes	No	Island	chr11	PPP1CA;PPP1CA;PPP1CA	Body;Body;Body	0.646833445623799	0.0730191890649337	0.00706085024999727	0.00132526330304698
cg08313902	0.645608791394556	0.00253335930939329	0.970848663308713	Yes	No	OpenSea	chr7	EEPD1	Body	0.531235821881642	0.057711927377185	0.0105954394627408	0.00935127787591383
cg03318573	0.651089508862374	0.00253574063129247	0.970848663308713	Yes	No	N_Shore	chr14	NAA30	TSS1500	0.661213548439964	0.0548004312734456	0.0142453877615748	0.00861470958336408
cg13951862	0.363408669880743	0.00253679254659372	0.970848663308713	No	No	N_Shore	chr9	NOTCH1	Body	0.648618593647228	0.101814205427559	0.00846024015445196	0.0141423024864733
cg21429972	0.619658703518494	0.00253751172998524	0.970848663308713	Yes	No	OpenSea	chr9			0.670730579441555	0.0634843540359445	0.00821319482795707	0.00401389867621593
cg20593100	0.536511034324087	0.00254460005484477	0.970848663308713	Yes	No	N_Shore	chr9	PKN3	TSS200	0.636742706465819	0.0784955285219182	0.00536579397396895	0.00336626454141802
cg20877181	0.637878711663599	0.00254739219060352	0.970848663308713	No	No	S_Shore	chr12	RAD9B;VPS29;VPS29	Body;TSS1500;TSS1500	0.593039418575814	0.0575371128504833	0.00846532515556234	0.00447708959224835
cg21223481	0.552428537691358	0.00255050664848562	0.970848663308713	Yes	No	OpenSea	chr2	GAD1	Body	0.673369980230413	0.073326153909298	0.0064084464512272	0.00254974948049823
cg22514253	0.550464133854769	0.00255445497987888	0.970848663308713	Yes	No	Island	chr22	MICAL3;MICAL3;MICAL3	5'UTR;5'UTR;5'UTR	0.611589506765906	0.0703148778030393	0.00929472773743343	0.00122262219310781
cg06579875	1.18935179860902	0.00255629643872748	0.970848663308713	Yes	No	Island	chr19	FLJ40125	1stExon	0.429938952158688	0.0280182749852842	0.021393545487578	0.00197667671523025
cg17910470	0.548743483977038	0.00255793493290784	0.970848663308713	Yes	No	N_Shelf	chr17	USP36	Body	0.494896235027365	0.0823298712746428	0.00451276736969344	0.0121451801839783
cg07213242	0.566361476084487	0.00255990820721959	0.970848663308713	Yes	No	OpenSea	chr10			0.645275462244804	0.0534547031560262	0.0278718007701419	0.00389714717752077
cg16053099	0.553359990579129	0.00256105318312773	0.970848663308713	Yes	No	S_Shelf	chr19	COX6B1	5'UTR	0.539253351546668	0.0774724596545248	0.00528723695809278	0.00221297318636671
cg00662142	0.640004698798125	0.00256134763894287	0.970848663308713	Yes	No	Island	chr14			0.637231035360653	0.0641617571866831	0.00685397935159766	0.00181373674362241
cg20933330	0.721098442690826	0.00256151706681818	0.970848663308713	No	No	OpenSea	chr3	LZTFL1;LZTFL1	TSS1500;TSS1500	0.641479657514175	0.0550370237309064	0.00750949365032645	0.00409395662884748
cg19846887	0.477652949970572	0.00256313339292496	0.970848663308713	Yes	No	OpenSea	chr21	KRTAP12-4;TSPEAR;TSPEAR	TSS1500;Body;5'UTR	0.684654727897954	0.0823632564430857	0.00878910813894114	0.0053419619635432
cg22056044	0.814592832068664	0.00256321844270093	0.970848663308713	Yes	No	Island	chr10	TM9SF3	TSS1500	0.7185346438085	0.0476381022421195	0.00896584215414262	0.002063488058296
cg00347620	0.432773750979327	0.00256504521810189	0.970848663308713	Yes	No	Island	chr12	TBX3;TBX3	Body;Body	0.515624358283447	0.0568653700073782	0.0780843780169671	0.00777029540704921
cg24592912	0.551206488984243	0.00256654510727908	0.970848663308713	Yes	No	Island	chr3	PCOLCE2	Body	0.66323909427082	0.0703367993414172	0.00754027399683067	0.00264189645594613
cg20978791	0.542500246098406	0.00257100211699081	0.970848663308713	No	No	OpenSea	chr19	MCEMP1	TSS1500	0.670513543127285	0.0757505519917323	0.00752469421119974	0.0070068612819072
cg08364942	0.2616821282353	0.00257265814050812	0.970848663308713	Yes	Yes	OpenSea	chr8	LOC100128993	Body	0.636577403359762	0.159516738929295	0.00506265771509341	0.0117006770450848
cg19141201	0.521527890406953	0.0025730750988722	0.970848663308713	Yes	No	Island	chr14	RBM23;RBM23;RBM23;RBM23;PRMT5-AS1;PRMT5-AS1	TSS1500;TSS1500;TSS1500;TSS1500;Body;Body	0.595737480719627	0.0811219999161176	0.00565822811655517	0.0013545555653025
cg15287160	0.575120488383649	0.0025761248237259	0.970848663308713	No	No	OpenSea	chr2	LOC400940;LOC400940	ExonBnd;Body	0.682436730849878	0.0743414914396738	0.00481067282638102	0.00638382838298313
cg00842095	0.577609102481017	0.00257655909213343	0.970848663308713	No	Yes	OpenSea	chr14	KIAA0247	5'UTR	0.596151895393944	0.0800807040592524	0.00451276736969344	0.00815272009968637
cg18785787	0.542097297013155	0.00258346092685704	0.970848663308713	Yes	Yes	OpenSea	chr1	PBX1	Body	0.751071293555174	0.0792861237103109	0.00484128544037751	0.00525450146225337
cg15286847	0.944921796061101	0.00258764687140636	0.970848663308713	Yes	No	Island	chr16	KLHL36	Body	0.619097757182033	0.0406162903112573	0.0092501995451472	0.0062674094006735
cg02371766	0.440617594801355	0.00258850538571925	0.970848663308713	Yes	Yes	OpenSea	chr12			0.544646950217862	0.0833651680717709	0.007588819108637	0.00425745983643666
cg19750657	0.445551882794427	0.00258856056296471	0.970848663308713	Yes	No	OpenSea	chr13	UFM1	3'UTR	0.586436612664496	0.0599541611188343	0.0520000228106804	0.00782717608911987
cg14123607	0.304150275524211	0.00259165537443657	0.970848663308713	No	No	OpenSea	chr9	APBA1	5'UTR	0.661013302592282	0.134802140340402	0.00547217611506786	0.0110547857120958
cg22796051	0.475329864884274	0.00259297156487022	0.970848663308713	No	No	OpenSea	chr1			0.656734453094668	0.0725067790176803	0.0131873916454457	0.00526644016127265
cg26165853	0.635308215504158	0.00259387655457811	0.970848663308713	Yes	No	Island	chr10	RPS24;RPS24;RPS24;RPS24;RPS24;RPS24	TSS200;TSS200;TSS200;TSS200;TSS200;TSS200	0.673508174777573	0.063675319088137	0.00614720441518174	0.00134809387157999
cg20540862	0.371537085861174	0.00259530931820353	0.970848663308713	No	No	OpenSea	chr1	LOC101927787	Body	0.563858423424473	0.126710254593894	0.00425470070373467	0.00846853956541704
cg09094473	0.551944992667998	0.00260118002388026	0.970848663308713	No	No	N_Shelf	chr6			0.566967697655214	0.0760995354223066	0.00512688653419504	0.00763307667900504
cg01377644	0.550395944510522	0.00260553783970095	0.970848663308713	No	No	S_Shelf	chr17	ACADVL;ACADVL	Body;Body	0.677710428250315	0.07059954634263	0.0089550763051325	0.00543350860118674
cg22297710	0.644272148054312	0.00260571914378076	0.970848663308713	Yes	No	S_Shore	chr8	IL7	TSS200	0.564505525788306	0.0676434814676965	0.00506265771509341	0.00155540972982914
cg25163134	0.652521061534682	0.00260716913773968	0.970848663308713	Yes	No	N_Shore	chr19	PSMC4;PSMC4	TSS1500;TSS1500	0.707415744942181	0.0581998157043947	0.0080498621154676	0.00151038147568427
cg07817261	0.898035150586828	0.00261495513118025	0.970848663308713	No	No	OpenSea	chr20	ARFGEF2	Body	0.417649641132851	0.0463988930878624	0.00632219891048396	0.00803804423138499
cg22513591	0.333929669544765	0.00261926677845224	0.970848663308713	Yes	No	Island	chr2	GALNT14;GALNT14;GALNT14	1stExon;1stExon;Body	0.665822743775457	0.125943829567586	0.00532948387604283	0.00187494469215715
cg12728836	0.429423586633027	0.0026212747323431	0.970848663308713	Yes	No	N_Shore	chr4	KLF3	Body	0.652665913021909	0.0927192147495056	0.00576956215840072	0.00744076991245324
cg21188242	0.533525776429059	0.00262363481127481	0.970848663308713	No	No	S_Shore	chr11	HCCA2	Body	0.695317636989434	0.0742745951255497	0.00785508227863804	0.00328991845058613
cg11120154	0.405657900657407	0.00262556849514982	0.970848663308713	No	Yes	OpenSea	chr8			0.686635567935719	0.110688852359655	0.00492251479957215	0.0130228702611254
cg07896735	0.542913645661401	0.00262609705926308	0.970848663308713	Yes	No	OpenSea	chr9	GSN;GSN;GSN;GSN;GSN;GSN;GSN	5'UTR;5'UTR;5'UTR;5'UTR;5'UTR;5'UTR;5'UTR	0.641695095469506	0.0813321906606077	0.00501995624212886	0.00304258095528823
cg21375845	0.416771872118092	0.00262714109078315	0.970848663308713	No	No	OpenSea	chr16	LOC102724084	Body	0.549121878971457	0.0937336052676748	0.00763356988350528	0.00565524729091138
cg09323743	0.531921437650223	0.00263384430129696	0.970848663308713	No	Yes	OpenSea	chr10	ZNF365;ZNF365	Body;5'UTR	0.624114989403993	0.078394167372182	0.00501951825948228	0.00483389109842736
cg12902896	0.741427208160953	0.00263684806746782	0.970848663308713	Yes	No	OpenSea	chr3	CTDSPL;CTDSPL	Body;Body	0.639264371113578	0.04853560755134	0.0107659977938496	0.00838069761015592
cg23829949	0.419362538038947	0.00263869705253061	0.970848663308713	Yes	No	S_Shore	chr1	ZNF238;ZNF238	1stExon;5'UTR	0.62336968560129	0.0834863437054066	0.0113724259393513	0.0115969369757288
cg17149361	0.68328769846344	0.00264188489677465	0.970848663308713	Yes	No	S_Shore	chr19	MRPS12;MRPS12;SARS2;MRPS12;MRPS12;SARS2	5'UTR;5'UTR;TSS1500;5'UTR;1stExon;TSS1500	0.641370650847363	0.0643354918661762	0.00471624044775101	0.00130061303332146
cg10981275	0.373062815331303	0.00264380532406874	0.970848663308713	Yes	No	Island	chr2	TSSC1	TSS200	0.687289640804793	0.113956639810321	0.00531284293734175	0.00588450337944429
cg02954577	0.433182249433256	0.0026446739038096	0.970848663308713	No	No	OpenSea	chr2			0.672606737743598	0.0953942832167068	0.005974932287488	0.00844691751856774
cg15343830	0.552297484978407	0.0026464134300105	0.970848663308713	Yes	No	OpenSea	chr3			0.600173668191562	0.0742955228167949	0.00687232288079453	0.00548130170521111
cg12145018	0.692834625943333	0.00264908258779505	0.970848663308713	No	No	OpenSea	chr14	MARK3;MARK3;MARK3;MARK3;MARK3	Body;Body;Body;Body;Body	0.626098260552639	0.0537359937573854	0.00826251635283719	0.00768598344324256
cg15607618	0.648992584352921	0.0026494984067005	0.970848663308713	Yes	No	Island	chr20	PTPRA;PTPRA	TSS200;5'UTR	0.759058232064741	0.0670497680288709	0.00466469299311183	0.00245845392206591
cg05871254	0.27823343144825	0.00265624515084381	0.970848663308713	No	No	S_Shore	chr17	HS3ST3B1	Body	0.289658261091141	0.0954794776227749	0.046874791582109	0.0155180005420162
cg26781701	0.309271624271286	0.00265905775145627	0.970848663308713	Yes	No	S_Shore	chr19	GLTSCR2	TSS1500	0.550764806603877	0.113695827513924	0.0158848970299369	0.0191435134008546
cg16079104	0.509677058168262	0.00266004224019176	0.970848663308713	Yes	No	OpenSea	chr15	MYO9A	Body	0.536380735173547	0.082905482058296	0.00492251479957215	0.00469353482490931
cg23492569	0.535499701033678	0.00266058882718713	0.970848663308713	Yes	No	N_Shore	chr9	CDC37L1-AS1;CDC37L1-AS1;CDC37L1	Body;Body;TSS1500	0.64895696884111	0.0783605360562842	0.00552031916378068	0.00229360900109923
cg00882832	0.664729876354395	0.00266159862155515	0.970848663308713	Yes	No	N_Shore	chr4	SPRY1;SPRY1	5'UTR;1stExon	0.683398592964014	0.0593657531905196	0.0073201723182433	0.00107025665232708
cg13379236	0.521042343469285	0.00266376324467098	0.970848663308713	No	No	OpenSea	chr4	EGF	TSS1500	0.557510976523696	0.0766528031550166	0.00619632649899053	0.0108651702593187
cg02657800	0.505766731432162	0.00266636745780355	0.970848663308713	Yes	No	Island	chr17	TMEM132E	Body	0.326641554128601	0.0577605274778719	0.0344954974132841	0.00223635243995891
cg23323457	0.635193667048882	0.00266689305847217	0.970848663308713	Yes	No	N_Shore	chr8	SGK196	TSS1500	0.668523528006871	0.0636323201056436	0.00715046280166601	0.00188622962372222
cg05806375	0.803891643286497	0.00267119572881369	0.970848663308713	Yes	No	S_Shore	chr5	ERAP1;ERAP1	TSS200;TSS200	0.647636639671338	0.0499315523365095	0.00675592711162132	0.00267975101093106
cg04718705	0.400506041462576	0.00267446184178111	0.970848663308713	Yes	No	OpenSea	chr8	TNKS	Body	0.584864889760928	0.11465789128161	0.00454564235361162	0.0134788959562424
cg11909467	0.573482934921621	0.0026756537218985	0.970848663308713	Yes	No	N_Shelf	chr8			0.651881871988125	0.0568886679943828	0.0196742421692182	0.00548090872619234
cg22957613	0.54822438425317	0.00267568980946372	0.970848663308713	No	No	OpenSea	chr11	OR52E8	TSS200	0.598071795698315	0.0589271671962316	0.0189170745004936	0.00378137092027631
cg00823170	0.52654045448014	0.00268505667744853	0.970848663308713	No	No	N_Shore	chr20			0.643621668921092	0.0654182907421797	0.0133222595082174	0.00950305891245806
cg22449583	0.523312819060725	0.00268863541646603	0.970848663308713	Yes	No	OpenSea	chr14			0.431980111129818	0.067380894445414	0.0130211511341244	0.00766421159834163
cg06656387	0.675700050456946	0.00269383852868782	0.970848663308713	No	No	OpenSea	chr11	C11orf63	Body	0.311040014767473	0.0633268933960048	0.00552031916378068	0.0028658192932588
cg18878338	0.505498444561821	0.00269680160650935	0.970848663308713	Yes	No	Island	chr1	EFNA3	Body	0.53653500476414	0.0746238880538397	0.00862481162503389	0.00139941543950073
cg16932210	0.613214481231654	0.00270145972266368	0.970848663308713	No	No	OpenSea	chr13	ABCC4;ABCC4;ABCC4;ABCC4	Body;Body;Body;Body	0.574553966308379	0.0737820518721301	0.00451276736969344	0.00670981808136517
cg07743204	0.463202343222881	0.00270148942314433	0.970848663308713	No	No	OpenSea	chr7	ICA1;ICA1;ICA1;ICA1	Body;Body;Body;Body	0.624668513292653	0.0735117471793632	0.0163949056665135	0.00860856990317538
cg04100174	0.464893778616386	0.00270303646805355	0.970848663308713	No	No	N_Shore	chr1	NPHP4;NPHP4;NPHP4;NPHP4	5'UTR;Body;5'UTR;5'UTR	0.411740245025914	0.0956105195767109	0.00451276736969344	0.00687840261426187
cg05276829	0.416081934506234	0.00270675578615555	0.970848663308713	Yes	Yes	OpenSea	chr2	SPTBN1;SPTBN1	Body;Body	0.5590216217469	0.0655775970319113	0.0361215790691383	0.0042730027190504
cg17722508	0.770765585133984	0.00270960043836417	0.970848663308713	Yes	Yes	OpenSea	chr1	LAPTM5	Body	0.612012114973794	0.040797090943142	0.0277944294070197	0.00706635782386539
cg13177923	0.584639935413958	0.00271217204887964	0.970848663308713	Yes	No	OpenSea	chr4			0.670186718246891	0.0733892102103274	0.00501995624212886	0.0106031649428899
cg26157920	0.438940308484872	0.00271322994647127	0.970848663308713	No	No	OpenSea	chr18			0.697296302456333	0.0880429969613387	0.00721397721036642	0.00926886688887585
cg00402801	0.269593512673353	0.00271453652676075	0.970848663308713	No	Yes	OpenSea	chr8	PTK2B;PTK2B;PTK2B;PTK2B	5'UTR;5'UTR;5'UTR;5'UTR	0.681811525962353	0.131475704658331	0.0136357507068283	0.022480611731278
cg01390445	0.522309856664677	0.00271497784053646	0.970848663308713	Yes	No	OpenSea	chr3	LIPH	TSS1500	0.433029755796287	0.0859927301545149	0.00466552846266781	0.00539301704458384
cg12742007	0.645301847756346	0.00271669345771767	0.970848663308713	Yes	No	OpenSea	chr14	FOXN3;FOXN3	Body;Body	0.66175354443005	0.0612763746911396	0.00730113762542608	0.0102501837476398
cg02249596	0.474301822830101	0.00272432693410825	0.970848663308713	No	No	OpenSea	chr8	MIR1268A	Body	0.671117465776857	0.0790307749500802	0.00739966571656089	0.00593533897640519
cg17804248	0.585390584299234	0.0027247729957367	0.970848663308713	No	No	Island	chr17	HN1;HN1;HN1;HN1;HN1;HN1;HN1;HN1;HN1;HN1;HN1	5'UTR;TSS1500;TSS200;1stExon;1stExon;1stExon;1stExon;5'UTR;5'UTR;5'UTR;Body	0.489169064881709	0.0551845912030647	0.0205730758326467	0.00170975249331311
cg11459094	0.776282481588883	0.00272808082567717	0.970848663308713	No	No	OpenSea	chr1			0.545333792527741	0.0442574230392717	0.0139966748452081	0.00602168339234066
cg12479589	0.451842208749256	0.00273249784635553	0.970848663308713	No	No	S_Shelf	chr9	EXD3	Body	0.649042412593655	0.0720344349482458	0.0162966593794781	0.00451956965553513
cg21746409	0.621568442716495	0.00273535126287135	0.970848663308713	No	No	OpenSea	chr3			0.568412526964831	0.0692052078359024	0.00506265771509341	0.00651027933644355
cg21663664	0.531385644867277	0.00273733447815524	0.970848663308713	Yes	No	OpenSea	chr8	MCPH1	Body	0.576946175931934	0.0545277036225657	0.0335158820163206	0.00409656633241506
cg14925403	0.578720315890725	0.00273803182578842	0.970848663308713	Yes	No	OpenSea	chr20			0.633876308936403	0.0745859031659974	0.00451276736969344	0.00682881369754551
cg17700443	0.523286031037349	0.00275147971962063	0.970848663308713	No	Yes	OpenSea	chr3	BBX;BBX	5'UTR;5'UTR	0.688604727326254	0.0673499273281003	0.00995675790709076	0.00912033016973379
cg01558960	0.430343542662051	0.00275276635721246	0.970848663308713	Yes	No	N_Shelf	chr16			0.673532004542897	0.0856239805496594	0.00782230644598658	0.0031057481757201
cg18820925	0.568252423547096	0.00275613524549636	0.970848663308713	Yes	No	OpenSea	chr10	CC2D2B;CC2D2B;ENTPD1-AS1	Body;Body;Body	0.650895808064903	0.0778894637450797	0.00451276736969344	0.00208784567391725
cg27243847	0.827518040736404	0.00275942280128928	0.970848663308713	Yes	No	OpenSea	chr5	SLC22A5;SLC22A5	3'UTR;3'UTR	0.446036516847316	0.054312227364061	0.00454564235361162	0.00804980728987159
cg25613262	0.819539065254091	0.00276840938817556	0.970848663308713	Yes	No	N_Shore	chr1	KRTCAP2;TRIM46	TSS1500;1stExon	0.471101315277479	0.0581827031298174	0.00432311122979727	0.00312924189961331
cg00263619	0.378937781020958	0.00277082744930793	0.970848663308713	No	No	OpenSea	chr12	CCDC41;CCDC41	Body;Body	0.634627472479338	0.0990976756412394	0.00741625140913239	0.00972884438439137
cg25115537	0.626068469940687	0.00277252868969379	0.970848663308713	Yes	Yes	OpenSea	chr8	ZHX2	5'UTR	0.423365797099409	0.0589648931556165	0.0106499950248282	0.00816629914050615
cg02061967	0.614707010133025	0.00277648434556292	0.970848663308713	No	No	OpenSea	chr2	C2orf48	Body	0.699712049648421	0.0704672297877187	0.00509489361236085	0.0058206140347169
cg06494199	0.471186260991084	0.00277859883012645	0.970848663308713	Yes	No	OpenSea	chr17	LPO;LPO;LPO;LPO;LPO	1stExon;5'UTR;Body;5'UTR;1stExon	0.625218466614766	0.0732128179330589	0.00911806395832694	0.010574588580432
cg26312998	0.345297897459273	0.00278192625447684	0.970848663308713	Yes	No	Island	chr6	ZNF318	TSS1500	0.595651420015511	0.0976964297548744	0.0161955704134917	0.0105800480702752
cg02256047	0.521125628148338	0.00278256696154598	0.970848663308713	Yes	No	Island	chr14	GOLGA5	TSS200	0.607929458395474	0.0917660247951747	0.00425470070373467	0.00257229450071559
cg14199144	0.514742485851527	0.00278849771473851	0.970848663308713	No	No	OpenSea	chr11	HTR3A;HTR3A;HTR3A	Body;Body;Body	0.359757375603533	0.0839462668686323	0.00491170146000252	0.00521287398246528
cg18013693	0.569751252998311	0.00279278080668625	0.970848663308713	Yes	No	S_Shore	chr17	ABCC3;ABCC3	Body;Body	0.672042204797267	0.0694498894619314	0.00581968597240631	0.0110414188828299
cg02395819	0.552454107369197	0.00279340891384684	0.970848663308713	Yes	No	Island	chr12			0.558943895170128	0.0649839807706273	0.0127375198953545	0.00194500336344854
cg09873533	0.338691529576948	0.0027999498741518	0.970848663308713	No	No	OpenSea	chr2			0.663130779402512	0.113667760585648	0.00773418587351369	0.0182187403650231
cg27284718	0.554822914612055	0.00280537951346483	0.970848663308713	Yes	No	OpenSea	chr17	NXN;NXN	Body;Body	0.188311552205472	0.0858282852472309	0.00432575797463307	0.00524458409896889
cg27638441	0.400172373939011	0.00280704865600072	0.970848663308713	Yes	No	OpenSea	chr10			0.7028530588707	0.112180155748593	0.00466614503148089	0.0119327402711338
cg11449564	0.755816842890441	0.00282335089579019	0.970848663308713	Yes	No	Island	chr6	SERINC1;PKIB	Body;TSS1500	0.676628658164779	0.0518493974461384	0.00831089964579676	0.00103510804166094
cg07168160	0.658291361078615	0.00282733071995532	0.970848663308713	Yes	No	Island	chr14	C14orf28;C14orf28	5'UTR;1stExon	0.617182636109851	0.0409967877773179	0.0529467710062454	0.000913256532327975
cg08154101	0.298752913945111	0.00283003838853932	0.970848663308713	Yes	No	OpenSea	chr17	NTN1	Body	0.393253706516738	0.151853149604428	0.00466552846266781	0.0249520878504889
cg12228227	0.381224072350815	0.00283547005256918	0.970848663308713	Yes	No	OpenSea	chr12	UTP20	Body	0.658952869727001	0.108753109475518	0.00528723695809278	0.00951785142998351
cg10324096	0.380116490449749	0.00284256685959895	0.970848663308713	Yes	No	Island	chr14	CPSF2;NDUFB1	TSS1500;Body	0.526135248336563	0.123851421939299	0.00425470070373467	0.0045810103417887
cg26686146	0.517219557313562	0.00284306263823292	0.970848663308713	No	No	N_Shore	chr2	MTA3;MTA3;MTA3	TSS1500;TSS200;5'UTR	0.653713971141491	0.0670623331193505	0.0211833927961685	0.00241723051855047
cg27462685	0.478580709864871	0.00285025728426275	0.970848663308713	No	No	OpenSea	chr13	LINC00347;LINC00347	Body;Body	0.61260495857599	0.0714971321926542	0.0137104997430556	0.0122477546656445
cg19680299	0.360012984332906	0.00285255559329608	0.970848663308713	No	No	OpenSea	chr19	INSR;INSR	Body;Body	0.65953808516261	0.121399184478219	0.004738206002275	0.0106046654453276
cg07696592	0.673238995294095	0.00285545268330836	0.970848663308713	Yes	No	Island	chr3	FOXP1	Body	0.440718804980923	0.0542361641497897	0.0121921307597774	0.00187231858339162
cg14645994	0.48117679509273	0.00285631542018459	0.970848663308713	Yes	No	OpenSea	chr6	RNU6-71P;DST;DST;DST	Body;Body;Body;Body	0.645814871648419	0.0753337456029266	0.0100567291551063	0.00977020754512314
cg26168975	0.724725090180677	0.002856783741774	0.970848663308713	No	No	S_Shore	chr1	C1orf58;AIDA	5'UTR;TSS1500	0.387629176869369	0.0489096225515155	0.0146828549771731	0.00116172127862893
cg02184819	0.434770964538293	0.00285972225599974	0.970848663308713	Yes	No	Island	chr13	TPP2	TSS200	0.644469660490969	0.0980298612139298	0.00501995624212886	0.00107630036097825
cg09977025	0.59418006805176	0.0028679627510935	0.970848663308713	No	No	OpenSea	chr11			0.609521450438175	0.0627013909825664	0.00810918588334157	0.010644227539624
cg22798362	0.635437605378438	0.00287411039097393	0.970848663308713	Yes	Yes	S_Shelf	chr17	MYO1D	Body	0.673483298415822	0.0570375880556148	0.00988265801295177	0.00546979571526107
cg09930443	0.372386581033665	0.00287468832361177	0.970848663308713	Yes	No	Island	chr1	TRIT1	TSS200	0.652739479587732	0.106897279205157	0.00655372420590152	0.00126932722815676
cg06245967	0.567293576458761	0.00287898816991612	0.970848663308713	Yes	No	N_Shelf	chr16	BANP;BANP	5'UTR;5'UTR	0.49545979906997	0.0825161115031041	0.00425470070373467	0.00554071031868897
cg01149683	0.392850101635322	0.00288050162905546	0.970848663308713	Yes	No	OpenSea	chr3			0.586090589793318	0.0988272188125758	0.00808265980577566	0.0158578206331316
cg14738766	0.414868021861986	0.00288136919699819	0.970848663308713	Yes	No	N_Shore	chr6	CNPY3	TSS1500	0.645053242198894	0.108424184246204	0.00450246064508049	0.00684537937463742
cg05074892	0.515108258908352	0.00288282478461671	0.970848663308713	No	No	Island	chr6	BRD2;BRD2	5'UTR;5'UTR	0.695362213890288	0.0834350937679597	0.00484128544037751	0.00408555577359429
cg13224914	0.432770600419777	0.00288652838149761	0.970848663308713	Yes	No	OpenSea	chr10	CAMK1D;CAMK1D	Body;Body	0.597727996397348	0.081222299070617	0.012736718299094	0.00983425682618799
cg02779731	0.537668174754159	0.00288906110891675	0.970848663308713	Yes	No	S_Shore	chr4	FREM3	TSS1500	0.656713637179302	0.0772334063827042	0.00544173016011303	0.00314640709608541
cg06268189	0.645566381507516	0.00289065207704317	0.970848663308713	Yes	No	OpenSea	chr6	PNISR;PNISR	5'UTR;5'UTR	0.640829275543517	0.0625265311775458	0.00542918334438837	0.010675727487105
cg03647429	0.555442627432896	0.00289358677600535	0.970848663308713	Yes	No	Island	chr4	TMEM129;TMEM129;TMEM129;TMEM129;TACC3	1stExon;1stExon;5'UTR;5'UTR;TSS200	0.591248275273652	0.0833697770947582	0.0044557281091427	0.00298868003589457
cg09776113	0.469000597541965	0.00289431967087999	0.970848663308713	No	No	S_Shore	chr1	TNFRSF9	TSS1500	0.681830787519174	0.0812524902297558	0.00737062164186816	0.00496513454850189
cg27199725	0.450042626261586	0.00289563440579141	0.970848663308713	No	No	OpenSea	chr3	ITPR1;ITPR1;ITPR1	Body;Body;Body	0.47450131023343	0.0922155363302301	0.0062829309098031	0.00853785788590311
cg07230209	0.345775943926272	0.00290522882313166	0.970848663308713	Yes	No	OpenSea	chr1	PKN2	Body	0.626463550310442	0.122405206435347	0.00451276736969344	0.0140340186657257
cg06104657	0.609355616781821	0.00290646226479097	0.970848663308713	Yes	No	Island	chr2	PCGF1	TSS200	0.50385787112209	0.054434880154561	0.0218312644934587	0.00120220406324137
cg19717150	0.384536141808288	0.0029076648216101	0.970848663308713	Yes	No	OpenSea	chr20	HNF4A;HNF4A;HNF4A	Body;Body;Body	0.604645366795312	0.114484365467104	0.0044557281091427	0.0154555480654022
cg01166480	0.378800046695148	0.00290856417367657	0.970848663308713	Yes	No	Island	chr22	EMID1;EMID1	TSS1500;TSS1500	0.621538928892196	0.103085748166013	0.00687751215261779	0.00414129695702465
cg23460993	0.581545656205173	0.00291463988408871	0.970848663308713	Yes	No	Island	chr2	PASK;PPP1R7	TSS200;TSS1500	0.35526302017136	0.0560084098738632	0.022915361219484	0.00134284990469022
cg19958750	0.560063491871685	0.00291850054376665	0.970848663308713	Yes	No	N_Shelf	chr2	SH2D6	TSS1500	0.622736028441864	0.0802096501150462	0.0049764721556773	0.00781808704732612
cg08234149	0.581496036644721	0.0029198351724198	0.970848663308713	No	No	OpenSea	chr14			0.668500029246952	0.0764288697472165	0.0044557281091427	0.00757779194583952
cg10512122	0.707937150067926	0.00292173626074841	0.970848663308713	Yes	No	S_Shelf	chr11			0.65831223954188	0.0608050740431489	0.00587993757988562	0.00648593292814248
cg16361303	0.929400115383709	0.00292888479703045	0.970848663308713	Yes	No	Island	chr16	C16orf72	1stExon	0.637313158376531	0.0421075792706023	0.00725936417992307	0.00180209311519046
cg14450821	0.681771934712519	0.00293170067929846	0.970848663308713	Yes	No	Island	chr15	SPPL2A	TSS1500	0.685128259481783	0.06357035806567	0.00518960840948483	0.00155995741649002
cg02975259	0.817819762393043	0.00293290855193013	0.970848663308713	Yes	No	Island	chr3	NCK1	TSS200	0.687476555239114	0.0453376993294341	0.00960833651292741	0.00209606005972833
cg23471314	0.533189254929742	0.00293613226682228	0.970848663308713	Yes	No	Island	chr12	C12orf29	Body	0.540413349835422	0.0870293047030657	0.0044557281091427	0.00190668452248641
cg00780865	0.322870722704151	0.00293653299676058	0.970848663308713	No	No	S_Shore	chr15	LINC01578;LINC01578;LINC01578	Body;Body;Body	0.484123984802533	0.149921815338001	0.00425470070373467	0.0127819765756925
cg01034367	0.574875974307965	0.00293728641223199	0.970848663308713	No	No	OpenSea	chr16	ABCC11;ABCC11;ABCC11	Body;Body;Body	0.561593735279661	0.0743036389990375	0.00484128544037751	0.00631551109006734
cg02875039	0.546069654546456	0.00294006912006452	0.970848663308713	Yes	No	OpenSea	chr3	YEATS2	Body	0.595514455670869	0.0854045424531332	0.00438070234319819	0.0109322270206587
cg27022531	0.64895398008656	0.00294025593369765	0.970848663308713	Yes	No	OpenSea	chr6	LRRC1	Body	0.673725836807392	0.0685402394074604	0.00492251479957215	0.0116250387567067
cg22699279	0.574179776867867	0.00294087103900952	0.970848663308713	Yes	No	Island	chr15	RASGRF1;RASGRF1	TSS1500;TSS1500	0.583816884813714	0.0590675476602991	0.0133130985223613	0.000746018402810106
cg12247333	0.534391189141961	0.00294216247820302	0.970848663308713	Yes	No	OpenSea	chr12			0.633120553352069	0.0663756740737811	0.0135426305300609	0.0113892768246108
cg16434546	0.469766100890162	0.00294296283639548	0.970848663308713	Yes	No	N_Shore	chr5	SFRS12IP1;SDCCAG10	Body;TSS1500	0.582994905393226	0.0800901173986386	0.00908607513471311	0.00295293961360295
cg23985189	0.274693445606837	0.00294351319288741	0.970848663308713	Yes	No	OpenSea	chr7	POU6F2;POU6F2	Body;Body	0.403982955070521	0.164156465663895	0.00425470070373467	0.020591099515936
cg10309957	0.280342782005775	0.00294417057971181	0.970848663308713	Yes	No	OpenSea	chr1	ATF6	TSS1500	0.493115902355152	0.131420161698657	0.00717800797153066	0.008022847062587
cg26700386	0.39042868559291	0.0029444523484004	0.970848663308713	No	No	N_Shore	chr11	ZBED5;ZBED5;ZBED5-AS1	5'UTR;5'UTR;TSS1500	0.583091773436129	0.122992147375821	0.00425470070373467	0.00776887920776866
cg18184107	0.644594706764012	0.0029497833490725	0.970848663308713	Yes	No	N_Shore	chr14	C14orf43	5'UTR	0.640529212656186	0.0724605045796472	0.00425470070373467	0.00136311170648311
cg21450708	0.417884544555925	0.00295156714490436	0.970848663308713	Yes	No	N_Shore	chr2	CENPA;CENPA	TSS1500;TSS1500	0.710036286349335	0.109984643341486	0.00435851439548064	0.00243663938981117
cg12152703	0.614639086076471	0.00295630270023493	0.970848663308713	No	No	OpenSea	chr10	ADARB2	Body	0.569043485623771	0.0558841535491609	0.0137823892249768	0.00372709984755548
cg05487001	0.362943032543679	0.00296187666668034	0.970848663308713	Yes	No	OpenSea	chr13	ARHGEF7;ARHGEF7;ARHGEF7;ARHGEF7;ARHGEF7	Body;TSS1500;5'UTR;Body;Body	0.680371747183028	0.097160810258241	0.0121569897777827	0.0089520735385118
cg21789620	0.77130912424102	0.00296695989709992	0.970848663308713	Yes	No	Island	chr15	SHC4;EID1	Body;TSS200	0.677928693926903	0.0497874879486618	0.00796748801928519	0.00102179485033903
cg10883503	0.43389486007369	0.00296722038263407	0.970848663308713	Yes	No	S_Shore	chr5			0.382818968297089	0.103965255592251	0.00425470070373467	0.0037082896940589
cg00128506	0.181494932829603	0.00297492370772863	0.970848663308713	Yes	No	OpenSea	chr8			0.583054094640731	0.214189647713611	0.00907800051055126	0.0271930426217388
cg17356328	0.605910677628163	0.00297609493757541	0.970848663308713	Yes	No	Island	chr12	FBXL14	1stExon	0.540745348379536	0.0724242124199755	0.00540175171971182	0.000690737998625408
cg27344576	0.3506706977355	0.00297844309763361	0.970848663308713	Yes	No	N_Shore	chr8	EIF3E	Body	0.669975046543275	0.113172211921454	0.0075000085937927	0.00389772024735877
cg15387143	0.707491841361579	0.00298296230568565	0.970848663308713	Yes	No	OpenSea	chr3	LIMD1	Body	0.491256695824292	0.0587982775170023	0.00528723695809278	0.00870289618522013
cg27654189	0.67428028397291	0.00298513621607356	0.970848663308713	Yes	No	Island	chr2	UXS1	TSS200	0.650729436706447	0.0611441980536648	0.00586170821258617	0.00141415745911508
cg26095194	0.879431132579117	0.00298652519574842	0.970848663308713	Yes	No	Island	chr5	DUSP1	Body	0.389885655029376	0.0365223903964756	0.0207485555639342	0.00155191427152368
cg11759644	0.580214300868793	0.00298917320421889	0.970848663308713	Yes	No	Island	chr18	RNF138;RNF138	Body;Body	0.743084940292713	0.0684044740237284	0.00674765416586362	0.00190517038934155
cg24188829	0.520870439217009	0.00299090125802796	0.970848663308713	Yes	No	OpenSea	chr19	ERVV-1	TSS200	0.503903039192366	0.0809845528408971	0.0060472534221308	0.00348573821800424
cg25615529	0.589583288286945	0.00299809862169909	0.970848663308713	Yes	No	Island	chr21	ABCG1;ABCG1;ABCG1;ABCG1;ABCG1;ABCG1	Body;Body;Body;Body;Body;Body	0.460250023117844	0.0585465882946583	0.0174365866652591	0.00149595229992922
cg06947721	0.304157226233607	0.00300376938728446	0.970848663308713	Yes	No	OpenSea	chr1			0.662958497888047	0.129721491270655	0.00685030971001903	0.0149825679468536
cg00943950	0.602499808634536	0.00300484673083084	0.970848663308713	Yes	No	N_Shore	chr5	UBE2B;UBE2B	5'UTR;1stExon	0.647510897959719	0.0733948867361328	0.00444060810489337	0.00236454314624059
cg04440551	0.329241262609069	0.00301335068293154	0.970848663308713	Yes	No	OpenSea	chr2	ADCY3	Body	0.635654909186346	0.117998651985977	0.00642115463638137	0.00973726065268432
cg07091758	0.210250455425267	0.00301357641932081	0.970848663308713	Yes	No	OpenSea	chr16	PKD1L2;PKD1L2	TSS1500;TSS1500	0.65528864834001	0.178859142105023	0.00721872225404635	0.0243001877175847
cg19752768	0.491892832694989	0.0030156478444633	0.970848663308713	Yes	No	OpenSea	chr11	SWAP70;SWAP70	3'UTR;3'UTR	0.679321364673174	0.0657732282902972	0.020897595418228	0.00534361046829657
cg08789695	0.619948453869853	0.00301612730213483	0.970848663308713	No	No	OpenSea	chr1	ATP2B4;ATP2B4	Body;Body	0.386627023510383	0.0766957214656828	0.00425470070373467	0.00888664203648093
cg11158760	0.587790707132021	0.00301852712939426	0.970848663308713	Yes	No	S_Shore	chr3	FHIT;FHIT	TSS200;TSS200	0.409421673187567	0.0575959773831665	0.0164254768586727	0.00219432190810957
cg24213788	0.58845853202913	0.00301876706739342	0.970848663308713	Yes	No	Island	chr17	TMEM11;TMEM11;TMEM11	Body;1stExon;5'UTR	0.657515971196306	0.0560433145863735	0.0171994306693096	0.00187028193012902
cg17992726	0.486170016767523	0.0030246955237253	0.970848663308713	Yes	No	OpenSea	chr12			0.683945757346577	0.074636124487086	0.00971910589920136	0.00848915014954199
cg16782161	0.249434581162679	0.00302648247415615	0.970848663308713	Yes	No	OpenSea	chr3			0.558268414961192	0.14004968885935	0.00745326140762752	0.0242568368152103
cg12373145	0.432782086161387	0.00302914648541134	0.970848663308713	Yes	No	OpenSea	chr20	TOX2;TOX2;TOX2	Body;5'UTR;5'UTR	0.632891730966501	0.0856503716840062	0.00878910813894114	0.00702295626273375
cg27272605	0.731283472239304	0.00303504948074337	0.970848663308713	Yes	Yes	Island	chr3			0.597995484962315	0.0449428555456612	0.0190681489340271	0.00174501553488617
cg07613278	0.373713482967173	0.00303564753699917	0.970848663308713	Yes	No	N_Shore	chr11	API5;API5;API5;API5	TSS200;TSS200;TSS200;TSS200	0.677139782909039	0.108007922953842	0.00544814520338618	0.00718809337138679
cg00190116	0.912349170294455	0.00303657990170414	0.970848663308713	Yes	No	OpenSea	chr14			0.566661354107323	0.0396358180957505	0.0123064416354501	0.00604695458593718
cg05098381	0.617231592739196	0.00304212198466809	0.970848663308713	Yes	No	OpenSea	chr3	FOXP1;FOXP1	5'UTR;5'UTR	0.460773908414635	0.044240030448803	0.0491195065243003	0.00482653777075115
cg11902653	0.497946598830569	0.0030436223171305	0.970848663308713	Yes	No	OpenSea	chr1	NKAIN1	Body	0.692328476110683	0.0880351391431657	0.00481067282638102	0.00691270551950018
cg15758783	0.551989324986049	0.00304533361392327	0.970848663308713	Yes	No	Island	chr6	PNLDC1	TSS200	0.595660389845733	0.0548977026373181	0.0280675223993139	0.00350066323496856
cg01599714	0.404227676471127	0.00304675702438701	0.970848663308713	Yes	No	OpenSea	chr8			0.67159901328913	0.097738437209413	0.00589912621432666	0.0143436030398978
cg08106148	0.919683779486472	0.00305127582355331	0.970848663308713	Yes	No	N_Shore	chr6	L3MBTL3;L3MBTL3	TSS200;TSS200	0.489873342693675	0.0370636906106384	0.0157494919476353	0.000327320698280127
cg13503476	0.585126760790517	0.00305377458315085	0.970848663308713	Yes	No	OpenSea	chr1			0.659613535763323	0.0659877630870757	0.00789033442613273	0.00979575922039078
cg10094651	0.392182300881747	0.00305385308887764	0.970848663308713	Yes	No	S_Shore	chr7	IGFBP3;IGFBP3	TSS1500;TSS1500	0.627757691548454	0.108507773900602	0.00451276736969344	0.00497973224035267
cg23146472	0.517719625647544	0.0030685745840147	0.970848663308713	Yes	No	Island	chr6	TTBK1	Body	0.592672335844627	0.0840217133983529	0.00479756171290958	0.0143099396085343
cg14912119	0.794210898724806	0.00307957312245384	0.970848663308713	No	No	OpenSea	chr10	CELF2;CELF2;CELF2;CELF2	Body;Body;Body;Body	0.454610810587926	0.0519618780828314	0.00549514935798473	0.00573128235273956
cg22376940	0.659126105708129	0.00307973589733484	0.970848663308713	Yes	No	OpenSea	chr11	MPZL3	TSS200	0.675453100340877	0.0602321070775027	0.00664468482333976	0.00104141767243539
cg13451242	0.469118089612091	0.00308308365243868	0.970848663308713	Yes	No	OpenSea	chr7			0.5666276264704	0.0910834713753635	0.00489188571729235	0.0119874238269333
cg09044138	0.39885176297664	0.00308574297901602	0.970848663308713	Yes	No	OpenSea	chr6	IPCEF1;IPCEF1;IPCEF1	Body;Body;Body	0.684446279594557	0.110297780680255	0.00451276736969344	0.00472748816964844
cg06312003	0.342863538373121	0.00308600950585876	0.970848663308713	Yes	No	Island	chr17	IFT20;TNFAIP1;TNFAIP1	TSS200;5'UTR;1stExon	0.67322147591019	0.120212018785414	0.00549514935798473	0.00233042428643663
cg06312000	0.452364683887524	0.00308887420308741	0.970848663308713	Yes	No	OpenSea	chr11	AP2A2;AP2A2	Body;Body	0.595108075943943	0.0846864730124346	0.00805253271006982	0.00446733158902898
cg22212238	0.600770937026099	0.00308965191940046	0.970848663308713	Yes	No	Island	chr10	EGR2;EGR2;EGR2;EGR2	5'UTR;TSS1500;TSS1500;TSS1500	0.468893029737075	0.0536355273354763	0.0257354904472679	0.00170752228911401
cg18476857	0.573491416917034	0.00309317531774677	0.970848663308713	Yes	No	OpenSea	chr16	CES5A	TSS200	0.688536625299549	0.0572334959223578	0.0158635684955638	0.00414481227689956
cg22303565	0.748393975274676	0.00309477713728851	0.970848663308713	No	No	N_Shelf	chr12	NCOR2;NCOR2;NCOR2	Body;Body;Body	0.553832870196526	0.0547439224489118	0.00544576572998785	0.00884297309742144
cg01734180	0.665309334288725	0.00309537808773521	0.970848663308713	No	Yes	OpenSea	chr20	MANBAL;MANBAL	5'UTR;5'UTR	0.597143589902513	0.0479150726189844	0.0183878154169213	0.0075724609777601
cg03992146	0.649730109676002	0.00309603518202651	0.970848663308713	No	No	OpenSea	chr8	C8orf87	1stExon	0.173532226230591	0.0701527539408108	0.00425470070373467	0.00348656007553572
cg19473230	0.662548620779341	0.00309801177251713	0.970848663308713	Yes	Yes	N_Shelf	chr9	BRINP1	5'UTR	0.584009754172101	0.0671043920899879	0.0044557281091427	0.00180714219178738
cg23380956	0.881131911756732	0.00310019543915879	0.970848663308713	No	No	N_Shelf	chr6	C6orf134	Body	0.614825861285093	0.0415536116371543	0.00804352879454496	0.0057014106576857
cg13093129	0.278926281038472	0.00311376782594697	0.970848663308713	Yes	No	OpenSea	chr5			0.637633297237279	0.13086986242676	0.00844180592186007	0.0115744213557143
cg17850275	0.504688965940714	0.0031187695081551	0.970848663308713	No	No	OpenSea	chr9	NCBP1	Body	0.212887012126399	0.0932392311622534	0.00425470070373467	0.00866391366352814
cg22641280	0.574073624327393	0.00311879705962457	0.970848663308713	Yes	No	N_Shelf	chr8	TOX	Body	0.520610529409847	0.0701036012679113	0.00565822811655517	0.0108342138027072
cg10886417	0.299219529621779	0.00311970162518999	0.970848663308713	No	No	S_Shore	chr20			0.645123024829034	0.131431209790685	0.00515690206096279	0.0190605544533266
cg27180365	0.676796538168677	0.00312235461840587	0.970848663308713	Yes	No	N_Shore	chr19	C19orf2;C19orf2	TSS1500;TSS1500	0.666706025969481	0.0647405224777219	0.00471624044775101	0.00200873678250065
cg06611812	0.454041158859619	0.00312447428499662	0.970848663308713	Yes	No	Island	chr11	KLC2;KLC2;KLC2;KLC2	5'UTR;5'UTR;5'UTR;5'UTR	0.640309980006565	0.100278957169658	0.0044557281091427	0.00107163863382262
cg03116541	0.492818114636446	0.0031309724516216	0.970848663308713	No	No	OpenSea	chr22	UBE2L3;UBE2L3;UBE2L3;UBE2L3;UBE2L3	Body;Body;Body;Body;Body	0.582558048658143	0.070989325456302	0.00831393968907597	0.0120747612950252
cg22957235	0.568221476700843	0.00313347727019534	0.970848663308713	Yes	No	OpenSea	chr4			0.59442560576076	0.0591040335247398	0.0128193830515748	0.00515838489740617
cg06910290	0.211128178593366	0.00313371759311365	0.970848663308713	Yes	Yes	OpenSea	chr3	PXK;PXK;PXK;PXK;PXK;PXK;PXK	Body;5'UTR;Body;Body;Body;Body;Body	0.673479267128802	0.156777785399678	0.0147517869225338	0.0189015215746011
cg14390141	0.438435015532451	0.00313419628978169	0.970848663308713	No	No	OpenSea	chr1	KIAA1324;KIAA1324;KIAA1324;KIAA1324	Body;Body;Body;Body	0.662209351119121	0.0921862805733685	0.00492251479957215	0.00788120443546603
cg09649901	0.524085146470661	0.00313802782525575	0.970848663308713	No	No	OpenSea	chr6	EYA4;EYA4;EYA4	3'UTR;3'UTR;3'UTR	0.681398806376843	0.0560895171058495	0.03614760495181	0.00386372915961186
cg06646410	0.453167881229543	0.00314162533445061	0.970848663308713	No	Yes	OpenSea	chr4	LDB2;LDB2;LDB2;LDB2;LDB2	Body;Body;Body;Body;Body	0.665562255555407	0.079124643191364	0.00998630219805024	0.0110735864927917
cg18156136	0.441711083885804	0.00315224671832316	0.970848663308713	No	No	OpenSea	chr7			0.291593835261593	0.0948903601509685	0.00506265771509341	0.00861013273510769
cg07017832	0.565653211585358	0.00315958059809373	0.970848663308713	Yes	No	OpenSea	chr6			0.235492370860795	0.0766909670083962	0.00464821121140266	0.0061703325336383
cg05341932	0.617507531249925	0.0031619796289236	0.970848663308713	Yes	Yes	OpenSea	chr1	DTL;DTL;DTL	Body;Body;Body	0.642677751053547	0.0385993088979532	0.0742704391610614	0.00646492637526225
cg06496489	0.481016282080363	0.00317204363938241	0.970848663308713	No	No	OpenSea	chr15			0.664621141614516	0.082388644484684	0.00618209951659746	0.00611776805957187
cg05887079	0.596127717645996	0.00317573911216236	0.970848663308713	No	No	OpenSea	chr16	CMIP;CMIP	Body;Body	0.571458914247514	0.0647919852616044	0.00732740806333827	0.00331879072097319
cg07702100	0.485748032600405	0.00317815420762518	0.970848663308713	No	No	OpenSea	chr11			0.640022006836093	0.0821978648488382	0.00681705817543843	0.0102959906992534
cg19477247	0.252156703965933	0.00319467947607184	0.970848663308713	No	No	OpenSea	chr3	ZNF80;ZNF80	5'UTR;1stExon	0.630836414630509	0.150872444076584	0.00786572179041283	0.0146804899301131
cg00096440	0.403773364068343	0.00320076163184025	0.970848663308713	Yes	No	Island	chr16	FBXL16	TSS1500	0.574247344596586	0.0957153702641257	0.005974932287488	0.00350852327718658
cg01120423	0.46145859674031	0.00320133660215233	0.970848663308713	Yes	No	OpenSea	chr16	KIAA0430;KIAA0430;KIAA0430	Body;Body;Body	0.67016662298107	0.091807093190858	0.004738206002275	0.00800634186861926
cg14489884	0.675468680640228	0.00320354498546944	0.970848663308713	Yes	No	Island	chr4	MRFAP1L1;MRFAP1L1	1stExon;5'UTR	0.467601274446639	0.0561867493689296	0.00975969342168808	0.000888754111389667
cg11118428	0.444567917982519	0.00320499099447676	0.970848663308713	Yes	No	OpenSea	chr14	FOXN3;FOXN3	Body;Body	0.633476349618817	0.0650773326409723	0.0334575570411399	0.00315426425108645
cg12039221	0.62123559704888	0.00320599465384234	0.970848663308713	Yes	Yes	OpenSea	chr11			0.527955635743673	0.0612525516017138	0.00565822811655517	0.00913003918380273
cg03404134	0.539440202973021	0.00321027167229365	0.970848663308713	Yes	No	OpenSea	chr2	ANKRD44	Body	0.378249875560267	0.0755245312816174	0.00556478920375528	0.00678199975638383
cg04671476	0.547309984346451	0.00321178808560984	0.970848663308713	Yes	No	S_Shelf	chr5			0.423631770208058	0.0732434173619875	0.00531318104886832	0.00704708701727297
cg23173267	0.481233533527278	0.0032176435877042	0.970848663308713	No	Yes	OpenSea	chr2			0.576794281194986	0.0659958166808361	0.0173632547089065	0.00370761183261714
cg12092201	0.469448914960007	0.00321975250694115	0.970848663308713	Yes	No	Island	chr2	ZFP36L2	Body	0.425768600633222	0.071623479529737	0.0130779703234922	0.00182255193274888
cg07170624	0.598177228391751	0.00322022128601396	0.970848663308713	Yes	No	OpenSea	chr2	LINC01119	Body	0.670936532562115	0.0615270925944724	0.0112096109978132	0.00709920138200471
cg11317363	0.554348960870462	0.00322514675450116	0.970848663308713	Yes	No	OpenSea	chr2	LOC101927156	Body	0.70104115520261	0.0640039900957412	0.0118069464808873	0.00645266874823114
cg26902259	0.449789777408887	0.00322830613602027	0.970848663308713	Yes	No	OpenSea	chr6	NCOA7;NCOA7	TSS200;TSS200	0.631491032615203	0.0835737838914316	0.00748354635810297	0.00207234711211333
cg16181202	0.567778045345023	0.00325932890861663	0.970848663308713	Yes	No	S_Shore	chr4	CTSO	TSS200	0.662002024309222	0.0793990527178818	0.00425470070373467	0.00192600544394273
cg23327276	0.432710331913938	0.00326005736929872	0.970848663308713	No	No	N_Shore	chr5	PAIP2;PAIP2	TSS1500;TSS1500	0.513726215503533	0.0795260701051553	0.01547779144189	0.00997283969755824
cg01943179	0.404216334643789	0.00326009346346745	0.970848663308713	Yes	No	OpenSea	chr5	LPCAT1	Body	0.668265920104125	0.0839039344850756	0.0135191732347346	0.00856145967448507
cg24534258	0.566126998782159	0.00326482738013679	0.970848663308713	Yes	No	OpenSea	chr6	DSE	5'UTR	0.198643218554332	0.0786807537936911	0.00432311122979727	0.00558319383566874
cg26831227	0.568827777618354	0.00326665265785092	0.970848663308713	Yes	No	S_Shore	chr6	PSMG4;PSMG4;PSMG4	Body;Body;Body	0.654969670704673	0.0731139502088167	0.00571866707535056	0.000574349782511249
cg07842452	0.653665423210447	0.00327011619986803	0.970848663308713	No	No	OpenSea	chr3	KCCAT211	Body	0.684478449763817	0.0551904896610722	0.0108941571958292	0.00294247349381804
cg21773820	0.30381033492162	0.00327269089014401	0.970848663308713	Yes	No	OpenSea	chr8			0.685838390423343	0.135923101163646	0.00547217611506786	0.0102013075239232
cg06482865	0.434313669443295	0.00328326479199743	0.970848663308713	No	No	S_Shore	chr19	UQCRFS1	TSS1500	0.641696875323742	0.0944666825573742	0.00547217611506786	0.00381236031519196
cg06801658	0.579399003399836	0.00328339693940719	0.970848663308713	Yes	No	Island	chr20			0.244826075209046	0.071461521223023	0.00583298076913307	0.00417899048519077
cg27279351	0.697096438173394	0.00328469787413167	0.970848663308713	Yes	No	Island	chr12	DYNLL1;DYNLL1;DYNLL1	Body;Body;Body	0.598066249121342	0.0627058725646599	0.0049970551034123	0.0014428471718939
cg20572931	0.586177060905753	0.00328590816886101	0.970848663308713	Yes	No	Island	chr3	OGG1;OGG1;OGG1;OGG1;OGG1;OGG1;OGG1;OGG1	TSS1500;TSS1500;TSS1500;TSS1500;TSS1500;TSS1500;TSS1500;TSS1500	0.632324359675081	0.0514545385216977	0.0314422866002573	0.0058568055247066
cg10449895	0.346952063774832	0.00328761006347326	0.970848663308713	Yes	No	OpenSea	chr16	ABCC1	Body	0.54585551967696	0.106286076152406	0.00872865889068748	0.0112817436396108
cg02319043	0.387425887728571	0.00329847656565872	0.970848663308713	Yes	Yes	N_Shore	chr14	RALGAPA1;RALGAPA1	Body;Body	0.478773604152969	0.116996315957846	0.00435851439548064	0.00701642223227518
cg20934138	0.636812145020498	0.00329866967488209	0.970848663308713	Yes	No	S_Shore	chr22	TUBA8;TUBA8	5'UTR;Body	0.626318350107556	0.0711364428865576	0.00461467549622465	0.00800410341255797
cg27579854	0.447659737617465	0.00329965100730883	0.970848663308713	Yes	No	N_Shore	chr17	TBCD	Body	0.695904792027203	0.0825586692835827	0.0104384417752435	0.00566958962782704
cg24804643	0.423068886910291	0.00330094200960016	0.970848663308713	No	No	OpenSea	chr1			0.630450159896263	0.0956714118634448	0.00538435134755797	0.0140908939564265
cg02693701	0.360034772585717	0.00330117935837934	0.970848663308713	Yes	No	OpenSea	chr1	HIVEP3;HIVEP3;HIVEP3;HIVEP3	5'UTR;5'UTR;Body;Body	0.505493824671059	0.102863259093626	0.006222346304587	0.0139349943183535
cg08054010	0.571876757084973	0.0033222749048951	0.970848663308713	Yes	No	OpenSea	chr3	C3orf21	Body	0.661592684868335	0.0666847736868884	0.00935640042868313	0.00440628580757074
cg00023526	0.446830048045052	0.00332236069832472	0.970848663308713	Yes	No	S_Shelf	chr9	ELAVL2;ELAVL2	1stExon;5'UTR	0.624372965764823	0.103962008029721	0.00425470070373467	0.00406374818548236
cg19400179	0.376580734361166	0.00332566847605037	0.970848663308713	Yes	No	OpenSea	chr3	DZIP3	5'UTR	0.593359663768622	0.0769610793007001	0.0349824291954825	0.0121216679826107
cg01785893	0.428829673837758	0.00332861216016732	0.970848663308713	Yes	Yes	N_Shelf	chr1	ABCB10	Body	0.609531349556784	0.0873814626739359	0.00843842903364622	0.00959716560232515
cg16345915	0.43593374100269	0.00332906398698772	0.970848663308713	No	No	N_Shelf	chr17	C17orf101;C17orf101	Body;Body	0.361784377344283	0.082474897626694	0.0155601479531564	0.00811583251315617
cg12703142	0.637363518488762	0.00333074207505008	0.970848663308713	Yes	No	Island	chr10	ZNF33A;ZNF33A	TSS200;TSS200	0.656775067142955	0.0577778101611827	0.0111103577933336	0.0018876660960678
cg08283187	0.332493101560912	0.00333104817597277	0.970848663308713	Yes	Yes	OpenSea	chr2			0.630569756997863	0.128176147793725	0.00468863288347806	0.00679954080687034
cg03862957	0.343156956169205	0.00334240789174285	0.970848663308713	No	No	OpenSea	chr20			0.695770061004129	0.106774151291828	0.00668442838510534	0.0184411710183767
cg18160677	0.558457599389032	0.00335012312421188	0.970848663308713	Yes	No	OpenSea	chr18	TMEM241	Body	0.702470093805407	0.0701343872145275	0.00622020929179298	0.0016165446482387
cg21906335	0.570695109746796	0.00335281551086814	0.970848663308713	Yes	No	OpenSea	chr19	ZNF155;ZNF155	TSS200;TSS200	0.67769725441321	0.0687181951461832	0.0073295514201636	0.0018181054182048
cg09528218	0.420674385723099	0.00335354362462228	0.970848663308713	Yes	Yes	OpenSea	chr20	NCOA3;NCOA3;NCOA3;NCOA3	5'UTR;5'UTR;5'UTR;5'UTR	0.609782908182048	0.114471595717112	0.00425470070373467	0.00572287220095852
cg25134306	0.2890600237112	0.00335476788977563	0.970848663308713	Yes	No	S_Shelf	chr5	UBE2D2;UBE2D2	5'UTR;Body	0.573691877136845	0.161207240762786	0.00435851439548064	0.0143174087806011
cg06759139	0.470974552418807	0.00335874716387934	0.970848663308713	Yes	No	OpenSea	chr10			0.656962187262335	0.0910908537516275	0.00468863288347806	0.0089817578301854
cg05494790	0.591277635545852	0.00335921335338225	0.970848663308713	Yes	No	Island	chr7	FAM3C;FAM3C	TSS1500;TSS1500	0.665718843921617	0.0661242644388395	0.0066438597775039	0.00218557961840261
cg20864517	0.455681751077021	0.00337106001663416	0.970848663308713	Yes	No	S_Shelf	chr19	EPS15L1;EPS15L1	Body;Body	0.640176060182372	0.0738258020284672	0.00873563327371691	0.00985136277457088
cg14095479	0.528405162089977	0.00337394580229856	0.970848663308713	No	No	OpenSea	chr6			0.687712670864934	0.06847186318021	0.0104447450621955	0.00456007073970588
cg04910179	0.358565361621885	0.00337416024013278	0.970848663308713	No	No	OpenSea	chr1	DAB1	5'UTR	0.719369551071364	0.111435595297548	0.00606746059216683	0.00772454629193076
cg20598894	0.289837602186356	0.00337561313100663	0.970848663308713	Yes	No	S_Shelf	chr1	METTL13;METTL13;METTL13	Body;Body;Body	0.615791116050233	0.123473454929629	0.0109610596629666	0.0211731138209225
cg13919607	0.614337068328486	0.00337607181978679	0.970848663308713	Yes	No	Island	chr16	ZNF174;ZNF174;ZNF434	TSS200;TSS200;TSS200	0.654433587604337	0.0676023870567513	0.00501995624212886	0.00145045422930673
cg05188246	0.565189294928073	0.00338546849628732	0.970848663308713	No	No	OpenSea	chr11			0.649739243395245	0.0698517933442041	0.00846993848857558	0.00589861288231908
cg09466818	1.09449259185481	0.00338573966514523	0.970848663308713	Yes	No	Island	chr19	UPF1	Body	0.647300382120941	0.0300250800226269	0.0120787050975143	0.00513224806248347
cg07144162	0.582708989963939	0.00338662359771071	0.970848663308713	Yes	No	Island	chr1	FAM54B;FAM54B;LOC646471;FAM54B;FAM54B;FAM54B	5'UTR;5'UTR;Body;1stExon;5'UTR;TSS1500	0.605257106061471	0.0690115811635547	0.00501995624212886	0.00238564889384645
cg11580118	0.406402934903787	0.00338811632638362	0.970848663308713	Yes	No	OpenSea	chr1	TCTEX1D1	Body	0.624955256792341	0.0789893861908062	0.0140027538425936	0.0126122009604883
cg25093158	0.777621507015929	0.00338839201786277	0.970848663308713	Yes	No	Island	chr19	TOMM40;TOMM40;TOMM40	TSS200;TSS200;TSS200	0.601066688555772	0.0465673859214301	0.0108333914849893	0.00149862833274714
cg05024696	0.517360424451259	0.00339276672233112	0.970848663308713	Yes	No	OpenSea	chr12	CLIP1;CLIP1;CLIP1	Body;Body;Body	0.500832377647657	0.0840638985345669	0.0044557281091427	0.00727825223948331
cg08595501	0.41491684006065	0.00339612115572182	0.970848663308713	Yes	Yes	OpenSea	chr5	IQGAP2	Body	0.67138999760947	0.0934079581220498	0.00728388065515382	0.013201389841344
cg09291095	0.318482259299256	0.003398823505061	0.970848663308713	No	No	OpenSea	chr5	FBXL7;FBXL7	Body;5'UTR	0.600964792333925	0.0954913110116216	0.0209962908460681	0.0114448574406716
cg01710850	0.648117245722038	0.003399686361193	0.970848663308713	No	No	OpenSea	chr12	FGD6	Body	0.304485456462148	0.0711393368005752	0.00425470070373467	0.00469746851262265
cg01277202	0.389392026334933	0.00339990297169831	0.970848663308713	Yes	No	N_Shore	chr18	RNMT;RNMT;FAM210A;FAM210A	TSS1500;TSS1500;5'UTR;5'UTR	0.643143906648475	0.0849896908005198	0.0149048948577136	0.0146912439054233
cg06912357	0.514834828765273	0.00341433920934845	0.970848663308713	No	No	S_Shore	chr10	C10orf142	3'UTR	0.655847893336862	0.0676931286628169	0.010896861515072	0.00335949139368119
cg15004546	0.643656853231267	0.00341708310060654	0.970848663308713	Yes	No	OpenSea	chr11	CLPB;CLPB;CLPB;CLPB	Body;Body;Body;Body	0.605794636517453	0.0617082270077757	0.00644104164052797	0.00658345359748924
cg12936255	0.544774734905734	0.00341719160530041	0.970848663308713	Yes	No	OpenSea	chr3	ST6GAL1;ST6GAL1	5'UTR;5'UTR	0.376360749208103	0.0623080122459589	0.0120234036749952	0.00513835859506784
cg24075628	0.605987581317107	0.00342023431047687	0.970848663308713	Yes	No	Island	chr12	APOLD1	TSS1500	0.692265543213777	0.0614276879889651	0.00789193045848679	0.00170381301657992
cg17112110	0.432237343326487	0.00342846871728607	0.970848663308713	Yes	Yes	OpenSea	chr3	CDCP1;CDCP1	Body;Body	0.529428519901384	0.0725102143562808	0.0181164825243223	0.00452994355622083
cg07190914	0.594943096023831	0.00342899857285561	0.970848663308713	No	No	OpenSea	chr10			0.645815696206098	0.0578528585354114	0.0173537869780579	0.00350748423049685
cg20099552	0.4503082935036	0.00342990630911534	0.970848663308713	Yes	No	OpenSea	chr3			0.5517275470944	0.0616769153594784	0.0434165504295706	0.00689462431065055
cg03425600	0.662541374993888	0.00343177290595234	0.970848663308713	Yes	No	OpenSea	chr12			0.522955714276952	0.0541261415484928	0.00732423553455363	0.00934033322965078
cg19573464	0.717485600493286	0.00343658789737075	0.970848663308713	Yes	No	Island	chr17	KPNB1	TSS1500	0.710489165147547	0.0556782694759786	0.00578938189028644	0.00199461601231411
cg14514991	0.45379207238863	0.00343957102784387	0.970848663308713	No	No	OpenSea	chr1	OR6N1	TSS1500	0.646059545288421	0.0755593553046734	0.0108428461333015	0.00523884632967198
cg24721647	0.511432779103755	0.00344001709074811	0.970848663308713	Yes	No	S_Shelf	chr4	ACSL1	5'UTR	0.512591226468116	0.0771632752519943	0.00570939386137063	0.00716379156650726
cg07220442	0.569960395560792	0.00344235224211352	0.970848663308713	Yes	No	Island	chr12	NUP107	TSS200	0.503637608981816	0.0835742245098024	0.00425470070373467	0.0016735265117105
cg13380562	0.392759226523908	0.00344402684109524	0.970848663308713	Yes	No	Island	chr6	FUCA2	1stExon	0.696477893859814	0.0974765047294316	0.00671250191966783	0.00198377042404651
cg03221676	0.455441274796273	0.00344636757665854	0.970848663308713	Yes	No	Island	chr9	ZCCHC6;ZCCHC6	1stExon;5'UTR	0.676927451649302	0.0893536628909704	0.00552031916378068	0.00150751441828807
cg17383760	0.607544804036832	0.00345356373471989	0.970848663308713	Yes	No	OpenSea	chr4	SCFD2	Body	0.663186909683193	0.051517186139775	0.0242428850720538	0.0059138283064013
cg10120522	0.279877158379295	0.00346025263463323	0.970848663308713	No	No	OpenSea	chr3	MITF;MITF;MITF	Body;5'UTR;Body	0.366158881378658	0.144817824988203	0.00576956215840072	0.019428363512592
cg10179694	0.563383452313156	0.00347005081062375	0.970848663308713	Yes	No	OpenSea	chr3	LPP;LPP;LPP	Body;Body;Body	0.559529012667682	0.0711653263236692	0.00492251479957215	0.00696625762731218
cg12910356	0.434966329740661	0.00347047678638295	0.970848663308713	Yes	No	OpenSea	chr17	MSI2;MSI2	Body;Body	0.630990934543007	0.0853336006732185	0.00772901011465365	0.0108130538918334
cg19471553	0.583081641460203	0.00347062991762592	0.970848663308713	Yes	No	S_Shore	chr17			0.41485388823588	0.0588337588038791	0.0128332204168414	0.00105819628094052
cg04508869	0.528645640568236	0.00347251952267233	0.970848663308713	No	No	OpenSea	chr10	PRTFDC1;PRTFDC1	Body;Body	0.707900356123103	0.0753718702443346	0.00534018543569917	0.00667652399704777
cg13660469	0.208831564560829	0.00347355149480369	0.970848663308713	No	No	OpenSea	chr6			0.663818441808131	0.175635493778916	0.00738684782211831	0.0135892419261038
cg21428887	0.578836234219883	0.00347852544674524	0.970848663308713	Yes	No	Island	chr5	IRF1	TSS200	0.659478778509706	0.0745437118957123	0.00466552846266781	0.00273556854700629
cg02164574	0.400499944988401	0.00348197586933444	0.970848663308713	Yes	No	N_Shore	chr2			0.666803058714285	0.079771789209504	0.0145437302815582	0.0031265649534164
cg20606301	0.460091520144573	0.00348367861306042	0.970848663308713	Yes	No	OpenSea	chr17	USP43;USP43	Body;Body	0.57004269843444	0.0693194121880962	0.0173447561437929	0.0120082534834683
cg13470658	0.589174737641896	0.00348563402207014	0.970848663308713	Yes	No	Island	chr3	SELT	TSS200	0.684481984486996	0.0689830850711826	0.00588211603175468	0.00172122860582199
cg12351042	0.534105180909275	0.00349268617272076	0.970848663308713	No	No	OpenSea	chr6	OR2B2	1stExon	0.683206406605188	0.0566837479315884	0.0234469705711527	0.00745971023092973
cg04096369	0.47825204820252	0.00349507404678074	0.970848663308713	No	No	OpenSea	chr4	SH3RF1	Body	0.653967786030239	0.0673534399586983	0.0163306532150487	0.00667510610939659
cg00588694	0.505711196044488	0.00349574570404406	0.970848663308713	Yes	No	OpenSea	chr9			0.504891377334508	0.0714236090455782	0.00737062164186816	0.0107270234407413
cg23327829	0.5430894053784	0.00350408972251115	0.970848663308713	No	No	OpenSea	chr3	TRANK1	Body	0.640420506726205	0.0575685915646858	0.0249855060285185	0.00213863016545024
cg13679841	0.57297934071697	0.00350734405591167	0.970848663308713	No	No	OpenSea	chr14	CEP128	Body	0.468232722406803	0.0685782852741858	0.00601048156491734	0.0036956396047515
cg09073701	0.396311045807903	0.00351150102945952	0.970848663308713	Yes	No	Island	chr9	NOTCH1	Body	0.633806153321047	0.0834747227262686	0.0115933994391973	0.0143033015059371
cg14111697	0.682344012111845	0.00351174222218225	0.970848663308713	Yes	No	OpenSea	chr9	GNAQ	Body	0.591350222342276	0.0537278245992671	0.00741162123747214	0.00727478399738235
cg17564204	0.39806402887328	0.00351491245103264	0.970848663308713	Yes	No	OpenSea	chr11			0.497388421015978	0.097842635707572	0.00668442838510534	0.013625916670467
cg14387505	0.372954521803022	0.00351785560909442	0.970848663308713	No	No	OpenSea	chr16	AHSP	TSS1500	0.691860545875525	0.114967516609206	0.0049638246713318	0.0153619087033291
cg12606401	0.585862845425953	0.00351901504484289	0.970848663308713	No	No	OpenSea	chr2			0.681373289955632	0.0754578300312909	0.00425470070373467	0.00855773495030854
cg08756640	0.334625667595207	0.00351960300738804	0.970848663308713	Yes	No	S_Shore	chr10			0.65295423368538	0.0971668578933274	0.0130556215718861	0.0165103926914539
cg07616436	0.535322982460121	0.00351993142377823	0.970848663308713	No	No	OpenSea	chr6			0.667552241871894	0.0561641390757715	0.0454115953475985	0.00220097369466044
cg02501165	0.533024079714284	0.00352825612024362	0.970848663308713	Yes	Yes	OpenSea	chr12	CCDC64	Body	0.704956357288155	0.069512186350667	0.00739966571656089	0.00953791866782816
cg27141509	0.413388514871301	0.00353060071298487	0.970848663308713	Yes	No	S_Shelf	chr10			0.647064971402815	0.0869587107059165	0.0121569897777827	0.0111589038215673
cg22949142	0.544558812154014	0.00353331696442515	0.970848663308713	Yes	No	OpenSea	chr15	CAPN3;CAPN3;CAPN3	Body;Body;Body	0.460667396459243	0.0757209542420887	0.00493826296534985	0.0109674074996448
cg09725878	0.675918514580954	0.00353808130448119	0.970848663308713	No	No	OpenSea	chr11	LOC101928940	TSS1500	0.4569223843618	0.0585090390611155	0.00552031916378068	0.00997557636470103
cg01538573	0.512880915772351	0.00354237746908873	0.970848663308713	No	No	OpenSea	chr3	ITPR1;ITPR1;ITPR1	Body;Body;Body	0.599231868784673	0.0616703146425749	0.017741081715214	0.0074469895341146
cg25760379	0.621741440482445	0.00354377487913453	0.970848663308713	Yes	No	OpenSea	chr17	MSI2;MSI2	Body;Body	0.683445479341551	0.0678575135124196	0.0050365477397631	0.00696778004259002
cg18231102	0.67645722024382	0.00354877377258224	0.970848663308713	Yes	No	N_Shore	chr16	GLIS2-AS1	Body	0.595778828909322	0.0576521905660936	0.00700786276494727	0.00359097553492682
cg10687129	0.589174863895539	0.0035496345264803	0.970848663308713	Yes	No	OpenSea	chr3	MGLL;MGLL;MGLL	Body;Body;Body	0.578541097424832	0.0658897324615987	0.00625123106431846	0.0107550275244779
cg01457865	0.503500632684535	0.00355114415418613	0.970848663308713	Yes	No	OpenSea	chr12	YBX3;YBX3	Body;Body	0.6151118589286	0.0791085077110996	0.00507061603223201	0.0109536057684
cg23651386	0.45046849660129	0.00355933735756691	0.970848663308713	Yes	No	OpenSea	chr19	SAE1;SAE1;SAE1;SAE1	Body;Body;Body;Body	0.573099704606623	0.0702366314209357	0.020348309715418	0.0117682284664518
cg13261620	0.410874146039784	0.00356147160658286	0.970848663308713	Yes	No	OpenSea	chr2			0.54639708410017	0.105857036700823	0.00435851439548064	0.00398501236380951
cg25733480	0.570019635653238	0.00356794197398699	0.970848663308713	Yes	No	N_Shelf	chr10	NRP1;NRP1;NRP1	Body;Body;Body	0.555083776465012	0.0790041559547288	0.00425470070373467	0.00223046114697269
cg10586107	0.407310471739629	0.00356882733104456	0.970848663308713	No	No	OpenSea	chr1			0.444416509255619	0.110119126693783	0.00425470070373467	0.0185589678869608
cg25920938	0.649110954593836	0.00356920694330151	0.970848663308713	Yes	No	S_Shore	chr1	SLC50A1;SLC50A1;SLC50A1;SLC50A1;SLC50A1;SLC50A1;SLC50A1;SLC50A1;SLC50A1;SLC50A1	Body;Body;Body;Body;Body;Body;Body;Body;Body;Body	0.601511926264461	0.0539778353324812	0.0102693941646296	0.00352704780598545
cg05834055	0.63976394770605	0.00357156177281427	0.970848663308713	No	Yes	OpenSea	chr10	FAM53B	Body	0.312837519195809	0.0618309699550818	0.00519782382066088	0.00684858249671072
cg17103467	0.62586122597046	0.00357255770661942	0.970848663308713	No	No	N_Shore	chr1	WDR8	Body	0.581084079418114	0.0587366143016399	0.00715046280166601	0.00237705168943336
cg24780234	0.50211140440071	0.00357474889107782	0.970848663308713	No	No	S_Shore	chr5	SPOCK1	TSS1500	0.722782111604709	0.0695221702133567	0.0101333171286567	0.00510044785994757
cg20966270	0.333121925104248	0.00357543583155819	0.970848663308713	Yes	No	N_Shore	chr1			0.465835380550355	0.119416730931102	0.0061410505696835	0.0147395654803284
cg06868415	0.293396476096888	0.00357663575193541	0.970848663308713	Yes	No	OpenSea	chr10	CTNNA3;CTNNA3	Body;Body	0.258621092996191	0.16046994219262	0.00425470070373467	0.0172077818832157
cg17981236	0.356175329236946	0.00357805233996963	0.970848663308713	Yes	No	Island	chr19	SLC6A16	TSS200	0.576513649341379	0.103940172478318	0.00741162123747214	0.00670326883655725
cg01170124	0.517479314293699	0.00358104757543646	0.970848663308713	No	No	OpenSea	chr12	ISCU;ISCU	3'UTR;3'UTR	0.195647502464465	0.0804323764740996	0.0044557281091427	0.00955077585614716
cg09898554	0.450975124169619	0.00358407385014995	0.970848663308713	No	No	OpenSea	chr18	NETO1;NETO1	Body;Body	0.610716106533756	0.0876301750627005	0.00656117824988819	0.00786990107912555
cg27215325	0.464185267450388	0.00358473518153241	0.970848663308713	Yes	No	Island	chr4	KLHL8	5'UTR	0.648816004654233	0.0874551677192165	0.00575223034313286	0.00168696880045604
cg18769729	0.373733117596929	0.00359391599926591	0.970848663308713	Yes	No	S_Shelf	chr17	ASPA;ASPA	5'UTR;TSS1500	0.604907166128759	0.110778985701982	0.00473647193216493	0.0170337623319009
cg03732020	0.77076804727678	0.00359517769025935	0.970848663308713	No	No	OpenSea	chr11	NR1H3;NR1H3;NR1H3	Body;Body;Body	0.636211158038862	0.0460755932906798	0.0101474486930388	0.00783197446247252
cg03070592	0.531482962742038	0.00359993757384615	0.970848663308713	Yes	No	OpenSea	chr11			0.660061191294279	0.0830787449857003	0.0044557281091427	0.00213537949221277
cg22774761	0.484460786339883	0.00360465905313616	0.970848663308713	Yes	No	OpenSea	chr4	GABRB1	Body	0.488004696076921	0.0952849998530046	0.00425470070373467	0.00385257829808794
cg15104723	0.607366107632185	0.00361117975171925	0.970848663308713	Yes	No	Island	chr14	RCOR1	1stExon	0.665039521461045	0.0656176385249043	0.00737311906872058	0.00263420810368381
cg23708624	0.348439885525228	0.00361381540608798	0.970848663308713	Yes	No	OpenSea	chr7	CCDC146;FGL2	Body;TSS1500	0.467013309546492	0.0903841542063431	0.0264567291337488	0.0155407696027136
cg08247449	0.447470641097278	0.00361759091889399	0.970848663308713	Yes	No	OpenSea	chr1	PARP1	Body	0.589393555491346	0.0707809792667725	0.0142725374449721	0.00407538943081032
cg18776764	0.572139903514634	0.00361941488155425	0.970848663308713	Yes	No	S_Shore	chr3	BCL6	TSS200	0.621692430342624	0.065215143738725	0.00935640042868313	0.00148741013528528
cg10198124	0.659472688227863	0.00362132906087931	0.970848663308713	Yes	No	Island	chr17	BRIP1	TSS200	0.485492541162177	0.0722710249521323	0.00425470070373467	0.00155318952049507
cg17833746	0.47841202682427	0.00362443138689516	0.970848663308713	Yes	No	OpenSea	chr17	STAT3;STAT3;STAT3	Body;Body;Body	0.565059582407966	0.0649969210533947	0.0211649098544643	0.0110616550971175
cg15697822	0.583665390141985	0.00362513283774884	0.970848663308713	Yes	No	S_Shore	chr1	NTNG1;NTNG1;NTNG1	5'UTR;5'UTR;5'UTR	0.214581551438262	0.0475698604489356	0.0380276624610733	0.000955820526035898
cg03536404	0.640551185046731	0.00362571131086126	0.970848663308713	Yes	No	OpenSea	chr2	ITSN2;ITSN2;ITSN2	Body;Body;Body	0.345326242865403	0.0552504818164428	0.00793866402997404	0.006665100881318
cg18648496	0.217371234263056	0.00362803557532113	0.970848663308713	No	No	OpenSea	chr6	HCRTR2	Body	0.605072927033404	0.155308353832906	0.0101426565904086	0.0209904826814797
cg10110288	0.580116677107827	0.00362965701289786	0.970848663308713	Yes	No	OpenSea	chr5	IL6ST;IL6ST;IL6ST;IL6ST	Body;5'UTR;5'UTR;5'UTR	0.645516933420169	0.0578878447530913	0.0149594384149273	0.00952994771414228
cg11688967	0.558888322015759	0.0036312587557967	0.970848663308713	Yes	No	N_Shore	chr7	LRCH4;LRCH4;FBXO24	Body;Body;TSS1500	0.271624087689431	0.0823262792264309	0.00435851439548064	0.00318360154591839
cg17540105	0.596519432469851	0.00363173951711256	0.970848663308713	Yes	No	OpenSea	chr6	AKAP12	Body	0.642999100858104	0.0539672701396723	0.016967497231767	0.00926205190753593
cg06900585	0.426904848925337	0.00363252943600427	0.970848663308713	Yes	No	OpenSea	chr10	FAM149B1	Body	0.398466133107229	0.0926162528982165	0.00484128544037751	0.0093726509023202
cg21310704	0.618739364588452	0.00363436743550693	0.970848663308713	Yes	No	OpenSea	chr2	CCDC141	Body	0.654484975184949	0.0480464977830616	0.0254004489522445	0.00504935953884755
cg04001374	0.424918944280207	0.00363694546359688	0.970848663308713	Yes	No	OpenSea	chr11			0.627744057834516	0.0915747575490927	0.00623624936484118	0.00350862690166426
cg16687717	0.593243820287257	0.00363715125610237	0.970848663308713	No	No	OpenSea	chr11	STIM1;STIM1;STIM1	Body;Body;Body	0.528003665066091	0.0670412587566061	0.006172886340636	0.0116012489173273
cg07699901	0.473224187593561	0.00363991749511718	0.970848663308713	No	No	OpenSea	chr20			0.65931268136243	0.0783393166107257	0.0062829309098031	0.0072735169488376
cg21388793	0.636286233367069	0.00364480296714592	0.970848663308713	Yes	No	Island	chr19	TIMM13	TSS200	0.640011081629117	0.0591124003595504	0.00737062164186816	0.00209897344090058
cg25485801	0.407524241041598	0.00364665871489462	0.970848663308713	Yes	No	OpenSea	chr12	FAM60A;FAM60A;FAM60A	5'UTR;5'UTR;5'UTR	0.619780821067576	0.107147870762107	0.00451276736969344	0.00355891761302882
cg08494157	0.31197376993101	0.00364864623897397	0.970848663308713	Yes	No	Island	chr16	UNKL	TSS200	0.56253059281624	0.104678099205164	0.0183187864195251	0.00161429193091068
cg10083098	0.379484942893477	0.00365117102051921	0.970848663308713	Yes	No	OpenSea	chr14			0.358785303807148	0.082375164423513	0.0228335485422744	0.0113857988483102
cg11485602	0.666858992796962	0.00365715504560971	0.970848663308713	Yes	No	Island	chr3	PDHB	Body	0.672836313297327	0.0524399974172098	0.0143936495640146	0.00182562625477937
cg00058296	0.57839109846054	0.00365811146282733	0.970848663308713	No	No	Island	chr1	RYR2	Body	0.627117798804824	0.0745316949714691	0.00511687158621214	0.0032976791713849
cg19659642	0.319599507796604	0.00366028522754654	0.970848663308713	No	No	S_Shelf	chr12	CD9	Body	0.604760217816508	0.123182983140039	0.00519782382066088	0.00832075795170617
cg01814963	0.538036541916553	0.00366990205413088	0.970848663308713	Yes	No	Island	chr1	PRKAB2;PRKAB2	5'UTR;1stExon	0.703976140751688	0.0741065743066501	0.006222346304587	0.00214772425533061
cg11804293	0.622809076431513	0.00367139968916691	0.970848663308713	Yes	No	OpenSea	chr4			0.239123134608127	0.0729763950054713	0.00425470070373467	0.0117434279993681
cg24421842	0.429747815621759	0.00367162155200563	0.970848663308713	Yes	Yes	S_Shelf	chr22	SHANK3	Body	0.698818162917454	0.0886263106415073	0.00737062164186816	0.00790651852975655
cg07160029	0.604806349685966	0.00367261943125451	0.970848663308713	Yes	No	OpenSea	chr7	AKR1B1	Body	0.298839842883511	0.0708600809846647	0.00469745591889385	0.00409479174628313
cg12807764	0.328321169329403	0.00368123099161678	0.970848663308713	Yes	No	OpenSea	chr5			0.624412234136877	0.103038795672021	0.0101628734628002	0.016987440368563
cg27610579	0.355522924894613	0.00368133400250956	0.970848663308713	Yes	No	N_Shore	chr6	BAG2	TSS1500	0.674361885961104	0.119008031210121	0.00461718206982639	0.00404085603683101
cg06957296	0.481061382362441	0.00369346672226641	0.970848663308713	Yes	No	OpenSea	chr5	FSTL4	Body	0.592115923801576	0.0803335337637029	0.00711926534045366	0.00544291082172887
cg23590404	0.298591337890162	0.00369356353357377	0.970848663308713	No	No	OpenSea	chr8			0.636319815281746	0.137599538511456	0.0060472534221308	0.010684720415316
cg05859267	0.190350192721998	0.00370046836581986	0.970848663308713	Yes	No	S_Shore	chr16	ADAMTS18	TSS1500	0.371916413236794	0.195158294758199	0.0070168837216618	0.0178033036969212
cg25944700	0.651173732988226	0.00370584220449251	0.970848663308713	Yes	No	Island	chr8	SLC25A37	1stExon	0.365237166227352	0.0485714472847472	0.0190681489340271	0.000688750032285211
cg23961198	0.476018840842429	0.00370663262356784	0.970848663308713	Yes	No	OpenSea	chr12			0.575209555642183	0.070847788730387	0.0103058557431038	0.00955796779030826
cg27510001	0.588997969882202	0.00371007299587177	0.970848663308713	No	No	OpenSea	chr1	ROR1;ROR1	Body;Body	0.657203887859216	0.0493592477562418	0.0284450065385803	0.00426577534192885
cg25095285	0.692245444848365	0.00371266768495172	0.970848663308713	No	No	OpenSea	chr17	SSH2;SSH2	Body;Body	0.616948870452485	0.0514354956074605	0.00810918588334157	0.00864885909624225
cg10919547	0.5288583177278	0.00371384526105888	0.970848663308713	Yes	No	OpenSea	chr10			0.637531904855558	0.0628623714999429	0.01693909419048	0.00966126874774953
cg09079666	0.67830733959778	0.00371406506635177	0.970848663308713	Yes	No	OpenSea	chr5	UBE2D2;UBE2D2	5'UTR;Body	0.0781326170209827	0.0617249804854079	0.00542210477444251	0.00877829156272958
cg13848773	0.742560556265574	0.00371504068918598	0.970848663308713	Yes	No	Island	chr10	HERC4;HERC4	TSS200;TSS200	0.407315188464233	0.0449272290068892	0.0193489001775731	0.000390531691647608
cg21628485	0.498367096868409	0.00371998535549108	0.970848663308713	No	No	OpenSea	chr14			0.640927971173289	0.0711988252774883	0.0134392066003209	0.00516688276381994
cg09810235	0.613285326919057	0.00372030358223211	0.970848663308713	Yes	No	OpenSea	chr17	CYTH1;CYTH1;CYTH1;CYTH1	5'UTR;5'UTR;Body;Body	0.369534302328258	0.064527715063248	0.006172886340636	0.0058822630808546
cg12186807	0.599719496192909	0.00372186515476292	0.970848663308713	No	No	OpenSea	chr8			0.640785083225929	0.0533094099142739	0.0181245974978181	0.00269485461822117
cg03300645	0.364416471810481	0.00372460991156693	0.970848663308713	No	No	N_Shore	chr15	RCN2	TSS1500	0.691557176392106	0.109004449192268	0.00635925559938082	0.00413811196146072
cg13268603	0.39200075358758	0.00373629352965276	0.970848663308713	Yes	No	N_Shore	chr7			0.667667715953473	0.0925522305583915	0.00987679075169341	0.00320854481124593
cg14681854	0.542043169259029	0.00373729004653392	0.970848663308713	Yes	No	Island	chr1	EVI5	Body	0.705673306423279	0.0619545148756881	0.0133978830686716	0.00214012947172784
cg10171504	0.704845311160774	0.00373807120099672	0.970848663308713	Yes	No	Island	chr10	MKX	5'UTR	0.652002897777009	0.0437832184880108	0.0235189497700605	0.00156857899283456
cg18874136	0.488963108753369	0.00373941223896212	0.970848663308713	No	No	N_Shelf	chr18	DCC	TSS1500	0.651785006204888	0.0780574733946875	0.00728388065515382	0.00276429304985629
cg10417127	0.491390470117152	0.00374943183394599	0.970848663308713	Yes	No	OpenSea	chr8			0.46334236585959	0.0845312527793112	0.00454564235361162	0.00857081763233514
cg23725163	0.487047123733156	0.00376289934500351	0.970848663308713	No	No	OpenSea	chr1	NEK7	5'UTR	0.650851226569904	0.0616251515963626	0.025378068767533	0.00849287893689199
cg13868356	0.526461124464494	0.00376335084962768	0.970848663308713	No	No	OpenSea	chr9			0.695544460470785	0.0777761193867246	0.00484128544037751	0.00660661750013014
cg24630383	0.573723881851811	0.00376410280199592	0.970848663308713	Yes	No	S_Shelf	chr2	ASAP2;ASAP2	Body;Body	0.438265609005593	0.0780784994404127	0.0044557281091427	0.0046403065966294
cg09093386	0.547134021058473	0.0037643747602607	0.970848663308713	No	No	N_Shore	chr15	DUOX1;DUOX1	Body;Body	0.60336611379026	0.0677863578577552	0.0100567291551063	0.00342156813815975
cg03302951	0.463943679682174	0.00376452482301606	0.970848663308713	Yes	No	Island	chr12	RHOF	Body	0.573522635128527	0.066305893556482	0.0203226520222138	0.00189410493901173
cg13382351	0.647093892055568	0.00376532114024165	0.970848663308713	Yes	No	OpenSea	chr13	CUL4A;CUL4A;CUL4A;CUL4A	Body;Body;Body;Body	0.538094187818445	0.0639005205482451	0.00484534382259662	0.00748267624890175
cg11728223	0.32244904163952	0.00376693244469964	0.970848663308713	No	No	S_Shore	chr17	C17orf97	Body	0.665868307287627	0.122508940319375	0.00570989458945195	0.00995098055047147
cg20667913	0.569563481806638	0.00376791106225107	0.970848663308713	Yes	No	OpenSea	chr17	VPS53;VPS53	Body;Body	0.667350913461049	0.0702303035795714	0.00728388065515382	0.00319105848958245
cg22236276	0.380346720258729	0.00376977252803099	0.970848663308713	Yes	No	OpenSea	chr2			0.333104081849233	0.0616789949808535	0.0658152622635507	0.00895680275829724
cg14100181	0.395254293674489	0.00377270679633819	0.970848663308713	Yes	No	OpenSea	chr3			0.666008999152402	0.0996356911480759	0.00606746059216683	0.0038557251616105
cg15974646	0.77133928207699	0.0037739570759998	0.970848663308713	No	No	OpenSea	chr2			0.23782475389364	0.0470870818301394	0.00960713491350912	0.00556371232746689
cg04648490	0.558254757813196	0.0037741928749264	0.970848663308713	Yes	No	OpenSea	chr3	EXOSC7;EXOSC7	Body;Body	0.284253099049589	0.0655924416662546	0.00737062164186816	0.00863412563652843
cg04845880	0.394377519291491	0.00377497166449302	0.970848663308713	No	No	OpenSea	chr12			0.665345066406936	0.09109568276512	0.0105954394627408	0.0152068780411559
cg04502145	0.37670822505558	0.00377580562364762	0.970848663308713	Yes	No	OpenSea	chr3	ROBO2;ROBO2;ROBO2;ROBO2;ROBO2	5'UTR;Body;Body;Body;Body	0.683108208194665	0.0913757925222383	0.0137132572016776	0.0055941990325592
cg05080429	0.518858353710699	0.0037763536945097	0.970848663308713	No	No	OpenSea	chr1	CD244;CD244;CD244	Body;Body;Body	0.599983691633828	0.069986337997764	0.00763356988350528	0.0121074015410368
cg12172089	0.416667586708503	0.00377687542559615	0.970848663308713	Yes	No	OpenSea	chr6			0.564567515797357	0.0950832998991605	0.00508313296827496	0.00597253774434625
cg12304273	0.534403619151268	0.00377876202190931	0.970848663308713	Yes	No	OpenSea	chr9	SEMA4D;SEMA4D	5'UTR;5'UTR	0.639434242910429	0.0610677272047462	0.0163306532150487	0.00610109275742132
cg01882539	0.414532179375579	0.00378102974197729	0.970848663308713	No	No	N_Shelf	chr17	ACCN1	Body	0.470579084056374	0.0864062620384576	0.00698938875211474	0.00833988573763511
cg06025267	0.578451006501675	0.00378977243947357	0.970848663308713	Yes	No	Island	chr3	SLMAP	TSS1500	0.676364025235248	0.0639001858126215	0.00808180321360543	0.00157998630950232
cg21086156	0.360547313336147	0.00379442995917532	0.970848663308713	No	No	Island	chr19	MBOAT7;MBOAT7;MBOAT7;MBOAT7;TSEN34;TSEN34	TSS1500;TSS1500;TSS1500;TSS1500;TSS200;5'UTR	0.693604374027342	0.117111116716895	0.00466614503148089	0.00229247968959968
cg19769715	0.55676723310043	0.0037961277227296	0.970848663308713	Yes	No	OpenSea	chr5	CAMK2A;CAMK2A	Body;Body	0.525720670551526	0.0774217644015998	0.0047802709410595	0.00528828921137992
cg02950773	0.524604689920643	0.00380050571225504	0.970848663308713	No	No	OpenSea	chr16			0.683841875534969	0.071218813092156	0.00668886399184924	0.00498527394780113
cg14649924	0.460284525918057	0.00381015889175498	0.970848663308713	Yes	No	Island	chr1	PEX14	1stExon	0.643122552303747	0.096791169879485	0.00448409546873287	0.000951346417587569
cg19245941	0.509919363689342	0.00381394829231065	0.970848663308713	Yes	No	Island	chr10			0.689739407794965	0.0648715489690271	0.0152488782280484	0.00220294910971752
cg22021635	0.626448651985953	0.0038144283755048	0.970848663308713	No	No	OpenSea	chr17	NUFIP2	3'UTR	0.589693774695871	0.0633700090719733	0.00535211633467412	0.0085207182203787
cg04837904	0.327281191597397	0.00381683929253975	0.970848663308713	No	No	OpenSea	chr11			0.662436925563067	0.11496577623232	0.00715046280166601	0.0123423209924117
cg01972790	0.600441259727151	0.00382620931502777	0.970848663308713	Yes	No	S_Shore	chr14			0.335628865580681	0.0696996275739976	0.00468863288347806	0.00536086537326386
cg03540148	0.825406561383426	0.00382838772129257	0.970848663308713	Yes	Yes	OpenSea	chr17	BZRAP1-AS1;BZRAP1-AS1;BZRAP1-AS1;BZRAP1-AS1;BZRAP1-AS1;BZRAP1-AS1;BZRAP1-AS1;BZRAP1-AS1;BZRAP1-AS1	Body;Body;Body;Body;Body;Body;Body;Body;Body	0.283664746060832	0.0437555222434735	0.00606746059216683	0.00632865274850092
cg06790503	0.453027963827657	0.00383368029014439	0.970848663308713	Yes	No	OpenSea	chr15	FAM81A	Body	0.56817310957282	0.0769234762236539	0.00961260606958675	0.0106916034468634
cg00759906	0.704747692617542	0.00384626403461638	0.970848663308713	Yes	No	Island	chr19	GPI	Body	0.720330702745158	0.052835754811669	0.00675643037247356	0.00186270240849867
cg11476288	0.507898337983761	0.00384723487925429	0.970848663308713	Yes	No	OpenSea	chr11	LMO2;LMO2;LMO2	Body;Body;Body	0.568891903907947	0.0783977884513724	0.00501995624212886	0.00802429802287397
cg19517434	0.547877953775264	0.0038542830379167	0.970848663308713	Yes	No	OpenSea	chr1	KIAA0319L	Body	0.500430859417749	0.0585304051269477	0.0155982583305783	0.00546324273466381
cg21185989	0.678631765542468	0.00385850897389158	0.970848663308713	No	No	OpenSea	chr12	ESYT1;ESYT1	Body;Body	0.586371951024393	0.0429972653935696	0.0229652927330493	0.00562658907542735
cg20738114	0.450049723705166	0.00386153714632661	0.970848663308713	No	No	OpenSea	chr15			0.624474882072967	0.0642010362145736	0.0300423577445163	0.00453917738258069
cg24192508	0.559330735022567	0.00386231762477101	0.970848663308713	No	No	OpenSea	chr22			0.540847306299632	0.0696820473569514	0.0057809442858314	0.00409517754720179
cg01880929	0.511982165655751	0.00386292473332652	0.970848663308713	Yes	No	OpenSea	chr2	CRIM1	Body	0.421831053926524	0.0668206980018967	0.00999587192070497	0.0094728724967168
cg11290915	0.486716163359125	0.00386537174216367	0.970848663308713	Yes	No	OpenSea	chr2	MARCH4	Body	0.572694085623881	0.0708689408358436	0.0109483535880798	0.00845771897272096
cg13619748	0.57187332159024	0.00386964475158187	0.970848663308713	Yes	No	OpenSea	chr6	CDYL;CDYL;CDYL;CDYL	Body;Body;Body;Body	0.618479195131526	0.0536635998929875	0.0245990839626622	0.00264152231146964
cg25396425	0.496982262984356	0.00387846053023575	0.970848663308713	Yes	No	OpenSea	chr2			0.646527170726793	0.0899792438434602	0.00435851439548064	0.00275253506443862
cg22466425	0.471120605696175	0.00388302457557916	0.970848663308713	No	No	N_Shore	chr6	HSPA1L;HSPA1L;HSPA1A	5'UTR;1stExon;TSS1500	0.651531137910272	0.094110620907273	0.0044557281091427	0.00378159187724653
cg08423443	0.445235308887064	0.00389325862897645	0.970848663308713	Yes	No	OpenSea	chr20			0.679245842180419	0.0848451556150261	0.00622385888513166	0.00810393487028216
cg15773890	0.572067802438784	0.00389715814893773	0.970848663308713	No	No	OpenSea	chr6			0.644713084693079	0.0581842543483085	0.0127281634356212	0.00939197068333752
cg20623644	0.444084213252747	0.00390040500628255	0.970848663308713	Yes	No	OpenSea	chr1	PSMD4	Body	0.587481327769507	0.0779216623020687	0.0139036736412096	0.0065837941117185
cg19050161	0.723235334837307	0.00390394201491256	0.970848663308713	No	No	N_Shore	chr7	INHBA;INHBA-AS1;INHBA-AS1	TSS1500;Body;Body	0.671205339209187	0.0558565551110133	0.00544814520338618	0.00853688452013313
cg17155972	0.548307310831223	0.00390409059404032	0.970848663308713	No	No	OpenSea	chr8	ST18	5'UTR	0.541025732269777	0.0698749117817325	0.00536246193001475	0.00621308829259481
cg27090964	0.313702153265216	0.00390417612446587	0.970848663308713	Yes	No	OpenSea	chr18			0.432556418317926	0.109246971970653	0.0116681610005005	0.0176718885673774
cg10678215	0.426011007566533	0.00390595770062048	0.970848663308713	Yes	No	OpenSea	chr5	HMHB1	TSS200	0.548827229726772	0.0880122710064085	0.0070138952018252	0.0115310642548566
cg00764099	0.404971255835529	0.00391048649877078	0.970848663308713	No	No	N_Shore	chr2	UGT1A10;UGT1A6;UGT1A8;UGT1A4;UGT1A3;UGT1A6;UGT1A9;UGT1A7;UGT1A5	Body;Body;Body;Body;Body;Body;Body;Body;Body	0.507682450703119	0.112228684972387	0.00435851439548064	0.0132744248340207
cg01209023	0.419895106957124	0.00391085486577924	0.970848663308713	Yes	No	N_Shore	chr11	FTH1	Body	0.61513939185076	0.0735184231467063	0.0203412268580344	0.00900197642318792
cg22443921	0.513529655512769	0.00392036253070842	0.970848663308713	Yes	No	OpenSea	chr5			0.652070463250328	0.0579557661248103	0.0246647086184256	0.00362677246683207
cg12053009	0.47599582650831	0.00392312125254939	0.970848663308713	Yes	No	Island	chr5			0.675132414966214	0.0995628438676678	0.00425470070373467	0.00598225473107761
cg25755086	0.446881189476849	0.00393095477305283	0.970848663308713	No	No	OpenSea	chr19	NPAS1	Body	0.438751118943668	0.0979734875752307	0.00425470070373467	0.00287656685690149
cg11730961	0.580480025848845	0.00393145091737793	0.970848663308713	Yes	No	Island	chr1	SFPQ;SFPQ	1stExon;5'UTR	0.369429459685495	0.0579598030677735	0.0155171575923083	0.00123884849025908
cg11180237	0.656473713304392	0.00393667976838442	0.970848663308713	Yes	Yes	OpenSea	chr1			0.411071881586565	0.0585493126154979	0.0052839564374976	0.00719179334340159
cg25892000	0.617963411822517	0.0039371613418321	0.970848663308713	No	No	OpenSea	chr1			0.44738729053127	0.0581872322747567	0.0114694695142615	0.00418349980609323
cg03297042	0.502649857673468	0.00393868224335964	0.970848663308713	Yes	No	Island	chr22	KREMEN1;KREMEN1	TSS1500;TSS1500	0.406010573122955	0.0745369698391991	0.00855653767043412	0.00172607749131534
cg19532958	0.742095604116781	0.00394509921767285	0.970848663308713	Yes	No	S_Shore	chr5	SLC36A1	5'UTR	0.474548563727249	0.047137975893657	0.0125437707920139	0.000716739838227745
cg07212963	0.417467639522093	0.00396017110583771	0.970848663308713	Yes	No	OpenSea	chr1	HMGCL;HMGCL	1stExon;1stExon	0.685264405650203	0.0919319106642201	0.00607379075156185	0.0009778685124415
cg16004006	0.534614451998857	0.00396066035441056	0.970848663308713	No	No	OpenSea	chr6	UTRN	Body	0.595111517372531	0.0749132866203292	0.00512969298506769	0.0115758931653001
cg07763782	0.351826567904257	0.00396518867191987	0.970848663308713	Yes	No	OpenSea	chr20			0.619554515275537	0.0935218837894	0.0130891122512768	0.0109910357553272
cg16727318	0.840720012251865	0.00396729479166735	0.970848663308713	Yes	No	OpenSea	chr2	DNMT3A;DNMT3A	Body;Body	0.473220309634472	0.0375016019480998	0.0257354904472679	0.00622915702830051
cg03528037	0.495536383250919	0.00396783375826504	0.970848663308713	Yes	No	OpenSea	chr7	MDH2	3'UTR	0.656718543891103	0.0838496368088491	0.00489497607352885	0.00577621853646137
cg14218513	0.639956037646275	0.00397058033794659	0.970848663308713	Yes	No	Island	chr9	PHF19;PHF19	TSS1500;TSS1500	0.699226868462546	0.0586740497985616	0.00801151201221355	0.00155085654108173
cg01570769	0.517198618504711	0.00397633338971628	0.970848663308713	Yes	No	Island	chr6	PNRC1	1stExon	0.67736055398804	0.0701463158296041	0.0084067028390129	0.00184080085512384
cg23341147	0.361421938213356	0.00397645147005598	0.970848663308713	No	No	OpenSea	chr13			0.544431044869769	0.076679657140996	0.0348046683466146	0.00623478852391068
cg23658893	0.576601707034791	0.00398064512979517	0.970848663308713	No	No	OpenSea	chr10			0.449475643683446	0.0634193266737386	0.00805253271006982	0.00696190567261223
cg02822126	0.452020338297199	0.00398132812298167	0.970848663308713	No	Yes	OpenSea	chr18			0.650186192603943	0.0645757028786126	0.0244549664821958	0.00953908260544101
cg10930165	0.558040416943537	0.00398324818362235	0.970848663308713	No	No	OpenSea	chr22	OSBP2;OSBP2;OSBP2;OSBP2;OSBP2	Body;Body;Body;Body;5'UTR	0.440937497907368	0.0801910345371918	0.00435851439548064	0.00408454635907984
cg02548174	0.433475465855364	0.0039843890618468	0.970848663308713	No	No	S_Shore	chr9	KLHL9	TSS1500	0.38839575379465	0.110263790488607	0.00425470070373467	0.0132649233993143
cg17587121	0.524989177152453	0.00398497876111414	0.970848663308713	No	No	OpenSea	chr3	FLNB;FLNB;FLNB;FLNB	Body;Body;Body;Body	0.523777511952014	0.0728872893472146	0.00756291881354101	0.00375640028471624
cg24740404	0.547278804720611	0.00398590447539754	0.970848663308713	No	No	OpenSea	chr14			0.594912942657211	0.064048489001897	0.0090109553439323	0.00325469653418153
cg03247243	0.606980111532946	0.00398812143952739	0.970848663308713	No	No	OpenSea	chr15	SCAPER;SCAPER	Body;Body	0.676228364977628	0.0509413651761076	0.0204530408914959	0.00222332734431685
cg16768868	0.728316115541857	0.00399055946653089	0.970848663308713	Yes	No	OpenSea	chr6	PBX2	TSS1500	0.659218140979836	0.0575548999540377	0.00468863288347806	0.00109712378821339
cg19611273	0.586940121318823	0.00399478512605272	0.970848663308713	Yes	No	Island	chr5			0.640144032180875	0.05504259082302	0.0136357507068283	0.00145557222728734
cg16998502	0.398849449461623	0.00399920226889251	0.970848663308713	Yes	No	OpenSea	chr18			0.628713870135286	0.0790984042254019	0.0208371459758214	0.0106594756617975
cg26493353	0.562973436899106	0.00399928760305966	0.970848663308713	Yes	No	S_Shore	chr9	SHC3	TSS200	0.669449887683641	0.073720396279847	0.00531318104886832	0.00253638905213555
cg03546183	0.519753267115972	0.00400541475244202	0.970848663308713	Yes	No	OpenSea	chr11	FLI1;FLI1;FLI1;FLI1	5'UTR;5'UTR;5'UTR;Body	0.660157791481625	0.0680555195012314	0.0127169793330755	0.00718544916566599
cg10415209	0.538979327727945	0.00400661811243254	0.970848663308713	Yes	No	OpenSea	chr12	VWF	Body	0.65165670087981	0.0718508716527472	0.00545970680843773	0.00851163025182644
cg09886786	0.626267319783811	0.00401351149685709	0.970848663308713	No	No	S_Shore	chr16	LOC554206	Body	0.66331458172285	0.0632265317680324	0.00610225345738185	0.00936792835963307
cg09168785	0.561605621717004	0.00401587014014925	0.970848663308713	No	No	OpenSea	chr14	TTC9	Body	0.314773674523485	0.0719667015814126	0.00565822811655517	0.00373731511346431
cg06321989	0.528710799379044	0.00401881720490205	0.970848663308713	No	No	OpenSea	chr15	LIPC	Body	0.672430189644136	0.0571676602829969	0.0252213574848922	0.00278865792022431
cg09548275	0.361135928175885	0.00402422343073282	0.970848663308713	No	No	OpenSea	chr11	NR1H3;NR1H3;NR1H3	Body;Body;Body	0.639033309931916	0.0994932848864772	0.00755368809839615	0.0136684935328419
cg24484570	0.497666293357806	0.00402686399639964	0.970848663308713	No	No	OpenSea	chr5	H2AFY;H2AFY;H2AFY;H2AFY	Body;Body;Body;Body	0.590309309490491	0.0724884796182498	0.00862560899989039	0.0110204648631217
cg25627789	0.500681737966633	0.00403311777139973	0.970848663308713	Yes	No	OpenSea	chr7	CHCHD3	Body	0.631581736738786	0.0665894292639948	0.0149795615882474	0.00409424310161943
cg10550416	0.357044297487898	0.0040367817947304	0.970848663308713	No	No	OpenSea	chr2	CRIM1	3'UTR	0.629704310651317	0.0872320558933757	0.0187530269241035	0.0132187580884231
cg09049861	0.505709806989898	0.00404030798513096	0.970848663308713	Yes	No	S_Shore	chr20	GNAS;GNAS;GNAS;GNAS;GNAS;GNAS;GNAS;GNAS;GNAS;GNAS;GNAS;GNAS;GNAS	5'UTR;Body;3'UTR;5'UTR;Body;3'UTR;3'UTR;Body;Body;Body;Body;Body;Body	0.694878614317838	0.080031574363256	0.00570939386137063	0.0109740276321487
cg01938118	0.496816454659047	0.00404172452909711	0.970848663308713	Yes	No	Island	chr1	STXBP3	TSS200	0.694280444945275	0.0767173940007431	0.00685729748949617	0.00105091632677358
cg20943213	0.536250112962088	0.00404327182215558	0.970848663308713	Yes	No	OpenSea	chr10	ARHGAP22;ARHGAP22;ARHGAP22;ARHGAP22	Body;Body;Body;Body	0.555186088288461	0.0643038165153594	0.00999587192070497	0.00370838698830167
cg26863308	0.505727440057276	0.00404877408055254	0.970848663308713	Yes	No	S_Shore	chr11	NLRX1;NLRX1	5'UTR;5'UTR	0.664312029776806	0.084134887885015	0.00454564235361162	0.00218029971847375
cg05216056	0.559745842054362	0.0040516496050652	0.970848663308713	No	No	N_Shelf	chr6	TRIM27	Body	0.625338647803995	0.0552324424482582	0.0181164825243223	0.00945710941914057
cg21870469	0.629143678349658	0.00405507225731811	0.970848663308713	Yes	No	Island	chr6	GMPR	TSS200	0.685503759511279	0.0609838400807617	0.00660419562530055	0.00110511879721699
cg26464796	0.642735894487258	0.00405675560596461	0.970848663308713	No	No	N_Shelf	chr5	DHX29	Body	0.451816884566817	0.0590640453277238	0.00714401871884478	0.0100842708476938
cg05373255	0.303954867227062	0.00406468424527461	0.970848663308713	Yes	No	OpenSea	chr10	CHAT;CHAT;CHAT;CHAT;CHAT;CHAT;CHAT	Body;Body;Body;Body;Body;Body;Body	0.663645442305298	0.112937537332409	0.0101669635549835	0.0175831665102734
cg07486119	0.480541232717261	0.00406752042523381	0.970848663308713	No	No	N_Shore	chr7	BRAT1	TSS1500	0.491412879960843	0.0664198661224606	0.0100567291551063	0.0111426456513957
cg19036153	0.322416876743233	0.00407272035808947	0.970848663308713	No	No	Island	chr6	NEU1;NEU1	5'UTR;1stExon	0.715095322797693	0.109294434993572	0.0128148906841261	0.00197659414615319
cg06128826	0.579664742383612	0.00407883566923879	0.970848663308713	No	No	OpenSea	chr1	STX6;STX6	Body;Body	0.626598284962238	0.0447759525105087	0.0394392514509295	0.00524937183313057
cg10187233	0.481538304726017	0.00407954111836637	0.970848663308713	Yes	No	OpenSea	chr14			0.653324863033043	0.0789807375946907	0.0056525968341892	0.00963449161094332
cg02569086	0.590282144103893	0.00408060799328996	0.970848663308713	Yes	No	Island	chr12	ITPR2	1stExon	0.712583336176698	0.0686574168373955	0.00489188571729235	0.00237487189520511
cg13350744	0.562386643062332	0.00408551621527513	0.970848663308713	No	No	OpenSea	chr11	NAT10;NAT10;NAT10;NAT10	ExonBnd;ExonBnd;Body;Body	0.551193393174745	0.0568757294668579	0.0182954398357981	0.00266033952749412
cg23266258	0.895950498941237	0.00408769583625753	0.970848663308713	Yes	No	OpenSea	chr14			0.166727306442851	0.0433502486382549	0.00519477777891083	0.00692367885246281
cg06375967	0.513054913970801	0.0040883665252252	0.970848663308713	No	No	Island	chr15	ISL2	Body	0.644111729612188	0.0549127717801674	0.0304570489887839	0.00275171391339223
cg27611081	0.415278823279493	0.00409548021185134	0.970848663308713	Yes	No	Island	chr2			0.704035533729969	0.0944575190791495	0.00606746059216683	0.00129813545641466
cg17554555	0.601265468761526	0.00409569406395241	0.970848663308713	No	No	OpenSea	chr14			0.657656423715461	0.0685099191171531	0.00512969298506769	0.00640293576688122
cg22003284	0.377980390879394	0.00409665954962325	0.970848663308713	Yes	No	OpenSea	chr6	KIF6	Body	0.679286061684591	0.102387156356659	0.00704470389219764	0.00455531954928171
cg13525579	0.526815677482446	0.00409971141380316	0.970848663308713	No	No	OpenSea	chr7			0.330063306907053	0.0842676368829266	0.00444060810489337	0.0114900757561679
cg08450903	0.570053339876686	0.00410717607460154	0.970848663308713	Yes	No	OpenSea	chr1	AGMAT	Body	0.400236844067721	0.0574284128114888	0.0158220384419284	0.0057223882532289
cg09083279	0.482442044926811	0.004110335355927	0.970848663308713	No	No	OpenSea	chr6	MAS1L	1stExon	0.545947558868871	0.0719767101702565	0.00931686511517019	0.0114414811295227
cg09895009	0.506833196484713	0.00411569381480242	0.970848663308713	Yes	No	OpenSea	chr1	LCE3A	TSS1500	0.516585421969504	0.0659444026789908	0.0136034393428986	0.0114241239430406
cg02905063	0.546323060409627	0.00411674775788163	0.970848663308713	No	No	OpenSea	chr7	CALD1;CALD1;CALD1;CALD1;CALD1	Body;Body;Body;Body;Body	0.646260124328929	0.0677084327194241	0.00695911596856856	0.00840355355953415
cg07900372	0.534048759287846	0.00412251605609933	0.970848663308713	Yes	No	OpenSea	chr5			0.612906345675886	0.0683457750276684	0.00729109247929868	0.00639135077176456
cg02499737	0.715563838025268	0.00412443228970787	0.970848663308713	No	No	S_Shelf	chr12	ZNF384;ZNF384;ZNF384;ZNF384;ZNF384;ZNF384;ZNF384	3'UTR;3'UTR;3'UTR;3'UTR;3'UTR;3'UTR;3'UTR	0.657992207124438	0.0485472491115571	0.010848371702369	0.00410463040943465
cg01014432	0.456432172128086	0.00412731263580721	0.970848663308713	Yes	No	Island	chr7	TBXAS1;TBXAS1;TBXAS1;HIPK2;HIPK2;TBXAS1	1stExon;1stExon;5'UTR;TSS1500;TSS1500;5'UTR	0.693050979495573	0.0898404798119133	0.00547217611506786	0.00197529543810754
cg05754031	0.479050146196739	0.00413308304618694	0.970848663308713	Yes	No	OpenSea	chr11			0.691118122862356	0.0746907271936232	0.00964328867265506	0.00844050337008451
cg13423805	0.231112161627908	0.00413389733359317	0.970848663308713	Yes	No	OpenSea	chr11	GDPD5	5'UTR	0.616714259590443	0.152314277117174	0.0102693941646296	0.0176039557325693
cg16233489	0.583363303406171	0.00413904343665299	0.970848663308713	Yes	No	Island	chr5	WDR70	TSS200	0.676544636340707	0.064150180269923	0.00632394410466494	0.00229951865493558
cg05064002	0.554498122197281	0.00414321750522562	0.970848663308713	No	No	Island	chr19	FCHO1;FCHO1;FCHO1;FCHO1	5'UTR;1stExon;1stExon;5'UTR	0.734673337846857	0.0722053556493687	0.00535720983622824	0.00207468585306272
cg03496780	0.352800469856356	0.00415026450749901	0.970848663308713	Yes	No	S_Shore	chr7	CDK6	TSS1500	0.587350540146401	0.11328985828816	0.00532948387604283	0.0103943446440836
cg10729236	0.505118417194232	0.00415118485477589	0.970848663308713	No	No	OpenSea	chr14			0.632502697211783	0.0691235366659173	0.0123082386050319	0.00718629247501201
cg07326620	0.432058861167651	0.00415475617697745	0.970848663308713	No	No	OpenSea	chr10	BTRC;BTRC;BTRC	Body;Body;Body	0.638198163634989	0.0724577810831014	0.0155387581857144	0.0109396232558592
cg26111327	0.576353858330327	0.00415688427358653	0.970848663308713	No	No	S_Shore	chr3	ACAP2	TSS1500	0.676431347571993	0.0596640388947512	0.013031021475827	0.00305830430324194
cg11843935	0.557261340990135	0.00415941364462576	0.970848663308713	Yes	Yes	OpenSea	chr8	CCAT1	Body	0.104907576177447	0.0675966067391772	0.00641280213192555	0.00839987112592255
cg11368617	0.318729006688779	0.004161165371324	0.970848663308713	Yes	No	OpenSea	chr11			0.622629768121459	0.122102047437154	0.0052839564374976	0.0103351961138725
cg18512769	0.517616614462706	0.00416182005160238	0.970848663308713	No	No	OpenSea	chr22	PPP6R2;PPP6R2;PPP6R2;PPP6R2	5'UTR;5'UTR;5'UTR;5'UTR	0.593724581614494	0.0620857710164302	0.0149795615882474	0.0107228111328002
cg02305391	0.226251105881189	0.0041632297192694	0.970848663308713	No	No	OpenSea	chr10	ADARB2	Body	0.385041078475409	0.169342005229249	0.00489188571729235	0.0286169110255539
cg07438586	0.557085089072893	0.00417128817705565	0.970848663308713	Yes	No	OpenSea	chr6	GNL1	3'UTR	0.63977933579389	0.0643138142037417	0.00992316377727924	0.00241014790986679
cg02413470	0.549914685002023	0.00417728618965214	0.970848663308713	No	No	OpenSea	chr4	NPFFR2;NPFFR2;NPFFR2	5'UTR;Body;Body	0.619068780808564	0.056643531197456	0.0215506507449341	0.00277896689265211
cg06887580	0.727262580237653	0.00418501530846321	0.970848663308713	No	No	S_Shore	chr6	LTB;LTB	TSS1500;TSS1500	0.662786041463361	0.0442250973059322	0.0181356829967407	0.00515334976489912
cg17378621	0.515130862354529	0.00418979026939334	0.970848663308713	Yes	No	OpenSea	chr17	PITPNC1;PITPNC1	Body;Body	0.558562015110601	0.0676493829892054	0.0100701337329118	0.00627267369364815
cg08966365	0.564232936269631	0.00419877794539242	0.970848663308713	Yes	No	N_Shore	chr19	LINC01534;LINC01534;ZNF567	Body;Body;TSS1500	0.711131382047374	0.0767869118539828	0.00451276736969344	0.00185258225265192
cg06895971	0.443097198544474	0.00419975251373049	0.970848663308713	No	No	S_Shelf	chr2	DNAJB2;DNAJB2	Body;Body	0.678225237973639	0.0961949668021018	0.00466614503148089	0.00927145133653084
cg13794588	0.849834889988724	0.0042118252853839	0.970848663308713	No	No	OpenSea	chr9	FCN2;FCN2	TSS200;TSS200	0.371875514733941	0.0434886999530597	0.00685144710180827	0.00746923001084276
cg06485460	0.208716705507985	0.00421375634574797	0.970848663308713	No	No	OpenSea	chr18			0.691065450846298	0.173556721472502	0.00878910813894114	0.0287260721902282
cg20318272	0.567501976309876	0.00421501239363446	0.970848663308713	Yes	No	OpenSea	chr7	PODXL;PODXL	3'UTR;3'UTR	0.362259166499451	0.0651337859464109	0.00803388350563983	0.0091948567225526
cg19523145	0.222918435247249	0.00421540564666452	0.970848663308713	Yes	No	OpenSea	chr2			0.653511192609182	0.155738134962639	0.0111801867639872	0.0172728960910261
cg23497219	0.564875692604249	0.0042156333026271	0.970848663308713	No	No	OpenSea	chr12	PLEKHA5;PLEKHA5;PLEKHA5;PLEKHA5	Body;Body;Body;Body	0.643085528248767	0.0673550727801459	0.00800683142099345	0.00977605682782201
cg03609435	0.489871080882933	0.00421731992355239	0.970848663308713	Yes	No	OpenSea	chr17			0.627502423667039	0.0623829042123573	0.022877059939903	0.0100123879564827
cg07111274	0.701136401550941	0.00422542728171955	0.970848663308713	Yes	No	OpenSea	chr10	MARCH8	5'UTR	0.581607223384434	0.0534120468652785	0.00768622653721397	0.0010146546818097
cg09271709	0.361815744445167	0.00422713092962464	0.970848663308713	No	No	OpenSea	chr2	NRXN1;NRXN1	Body;Body	0.657296151875205	0.0865903271492549	0.0163919825052093	0.012784555062607
cg03259292	0.46736560247314	0.0042299274891517	0.970848663308713	Yes	No	S_Shore	chr10			0.600659018738021	0.0788477857637832	0.008249321578331	0.00757023774340737
cg15665833	0.308037788827933	0.00423001501535229	0.970848663308713	Yes	No	N_Shore	chr6			0.588709236395544	0.142612280457541	0.0044557281091427	0.0073716957456082
cg20667152	0.48865698777679	0.0042307396213191	0.970848663308713	No	No	OpenSea	chr4			0.623211664941812	0.0748278422417193	0.00775702352129889	0.0123188703960564
cg16217672	0.542009113572478	0.00423217700609992	0.970848663308713	No	No	OpenSea	chr10	VCL;VCL	Body;Body	0.594776804989174	0.0554747494763422	0.0177734342488938	0.00687239090479319
cg04745278	0.445145973704108	0.00423392404612191	0.970848663308713	Yes	No	OpenSea	chr3	OSTN	Body	0.691916960642533	0.0731967671085945	0.0128660439758727	0.00595995546461925
cg20377627	0.319918973264702	0.00423548133516647	0.970848663308713	Yes	No	Island	chr16	SCNN1G	5'UTR	0.647286944849673	0.0851494738603561	0.0383075805227099	0.0051190289118237
cg01745657	0.396526562164124	0.00423742937620149	0.970848663308713	Yes	No	N_Shore	chr3	PLCXD2;PLCXD2	TSS1500;TSS1500	0.652358954340435	0.0888295164557961	0.00945749011239422	0.00329353522665633
cg20402826	0.553137892203057	0.00424234360416369	0.970848663308713	No	No	OpenSea	chr2			0.718705378040301	0.0694218896993987	0.00743220711736819	0.00647744709189624
cg01572810	0.257888603271527	0.00424395572818444	0.970848663308713	Yes	No	Island	chr7			0.612683770139627	0.111818911876032	0.0188852451906901	0.017170367566004
cg09304207	0.631593533142139	0.00425066280591417	0.970848663308713	No	No	OpenSea	chr10			0.642703130583759	0.0628966670198309	0.00528723695809278	0.00666717621702373
cg10993460	0.605097184872003	0.00425169086725997	0.970848663308713	Yes	No	OpenSea	chr12	RBP5	3'UTR	0.651050749654752	0.0645301051581291	0.00685397935159766	0.00550278902490087
cg11448675	0.590003847856191	0.00425368602989732	0.970848663308713	Yes	Yes	OpenSea	chr2	ASAP2;ASAP2	Body;Body	0.578041399540678	0.0647845888472896	0.0109352231453341	0.00333537566457898
cg26756684	0.622729371749592	0.00425642297329742	0.970848663308713	Yes	No	Island	chr17	C17orf89;C17orf56	TSS200;TSS200	0.68564540366883	0.0544190635763721	0.0131524575596701	0.00235135414730854
cg18323449	0.481434728898839	0.0042574735262645	0.970848663308713	Yes	No	N_Shore	chr18			0.510218957270703	0.0697255828334769	0.0128193830515748	0.00513469580816051
cg25310824	0.346241650881369	0.00426529360324463	0.970848663308713	Yes	No	OpenSea	chr5	SEPP1;SEPP1;SEPP1	TSS1500;TSS1500;TSS1500	0.314352131823648	0.0852185079263508	0.02300897247242	0.0143948137618891
cg20470514	0.917773668610324	0.00427070734016162	0.970848663308713	Yes	No	OpenSea	chr17	VEZF1	3'UTR	0.603612735424742	0.0371014276220901	0.0132438375439504	0.00641812599039321
cg13205281	0.313403476497848	0.00427088580076847	0.970848663308713	Yes	Yes	OpenSea	chr4	LINC00499	Body	0.620588000207216	0.134976029100567	0.00451010871028543	0.00773406794572243
cg08813365	0.484236817590261	0.00427455028284874	0.970848663308713	Yes	No	OpenSea	chr10	CRTAC1;CRTAC1	Body;Body	0.61094251418615	0.0722769118671365	0.00808265980577566	0.00708258570371711
cg09189889	0.61099553968856	0.00427644846347898	0.970848663308713	Yes	No	OpenSea	chr13	DCT;DCT	TSS1500;TSS1500	0.395621002062297	0.0661814092913064	0.00471624044775101	0.00897469480505309
cg22966265	0.433302973219429	0.00427759714003311	0.970848663308713	Yes	No	OpenSea	chr3	HSPBAP1	Body	0.294294403416736	0.0819397007168352	0.00987679075169341	0.00875723302265652
cg20617328	0.248468103754185	0.00428515666518007	0.970848663308713	No	No	OpenSea	chr6	HLA-DPA1	Body	0.535724817785865	0.13919254670071	0.0110738162928928	0.0144493999448975
cg07743764	0.471625477090488	0.00429011666420993	0.970848663308713	Yes	No	S_Shore	chr11	NXF1;NXF1;TMEM223	3'UTR;3'UTR;TSS1500	0.669218625970016	0.0723917756098461	0.0120868588877668	0.00476768032717158
cg00857182	0.385025166091267	0.00429619923388249	0.970848663308713	No	No	Island	chr10	PSD;FBXL15	TSS200;TSS1500	0.631058472201523	0.0876521547511555	0.0098164257882927	0.00266880447892899
cg10553103	0.161514904788839	0.0043016763081932	0.970848663308713	Yes	No	N_Shore	chr5	PCDHB19P	TSS200	0.711900404770466	0.161764273553634	0.039542225460691	0.0240398279449792
cg12159230	0.297037634331395	0.00430615706879372	0.970848663308713	Yes	Yes	OpenSea	chr12	TAOK3	5'UTR	0.704001368675877	0.129299323939929	0.00588211603175468	0.00838036804344
cg01425186	0.495851453581243	0.00430694833645497	0.970848663308713	Yes	No	Island	chr6	RPP21	Body	0.703324530534598	0.0747423301571674	0.00852623273834837	0.000669166687656242
cg10508535	0.459007205255735	0.00430870747738654	0.970848663308713	Yes	No	OpenSea	chr2			0.352234468750952	0.094593048308207	0.00445903090056851	0.0109223693979371
cg20834627	0.57639226175159	0.00430984553058814	0.970848663308713	No	Yes	OpenSea	chr1	ITPKB	Body	0.706737535212241	0.0587406558930173	0.0136486580228702	0.00622640130688257
cg17055859	0.481546517302623	0.00431029647062633	0.970848663308713	Yes	No	N_Shore	chr17	SHISA6;SHISA6;SHISA6	Body;Body;Body	0.654303919493577	0.0729014850789426	0.00737697208866176	0.00373061070467373
cg13848377	0.507322337246344	0.00431346178310209	0.970848663308713	Yes	No	Island	chr11	PCNXL3	1stExon	0.680226284584035	0.0774906747900648	0.005974932287488	0.00278160703215041
cg17406454	0.697808482425975	0.00431930103968912	0.970848663308713	Yes	No	OpenSea	chr1	DBT	TSS200	0.639556540249709	0.0555914865360057	0.00755368809839615	0.00107211949014542
cg10321339	0.701176450798614	0.00432101573391187	0.970848663308713	Yes	No	OpenSea	chr11	B4GALNT4	1stExon	0.614639333367356	0.0455384693439663	0.0189385375859074	0.00176629155553184
cg01798813	0.30306824878967	0.00433137135408053	0.970848663308713	Yes	No	N_Shore	chr17			0.54195088901738	0.122541438785214	0.00804352879454496	0.0046037819446787
cg04721202	0.355617230921643	0.00433340436356032	0.970848663308713	Yes	No	OpenSea	chr9			0.680490894487731	0.114590565787977	0.00611653915830792	0.0130577743024602
cg05004022	0.472459350092361	0.00433554151061506	0.970848663308713	Yes	No	N_Shore	chr8	LOC100128993	Body	0.621609530765102	0.0715086066864836	0.00915435965238115	0.00766101255642992
cg26237275	0.551755901449028	0.00433565476883934	0.970848663308713	No	No	OpenSea	chr1	MNDA	TSS1500	0.672475583270102	0.0716355043155583	0.00528723695809278	0.0102187457614379
cg08870588	0.614804229775078	0.0043442907227421	0.970848663308713	No	No	S_Shelf	chr17	C17orf80;C17orf80;C17orf80	Body;Body;Body	0.669987474264132	0.0587832462472337	0.00745326140762752	0.00592924247109905
cg16786154	0.443688203245103	0.00434712495776663	0.970848663308713	Yes	No	OpenSea	chr12			0.642729462982041	0.0912355960797987	0.00514904906309811	0.00588167997667899
cg04972968	0.43900427127608	0.00435370530836378	0.970848663308713	Yes	No	Island	chr1	NMNAT2	Body	0.664601969755177	0.0958437677783937	0.00454564235361162	0.00380275579207725
cg10319490	0.434374679846209	0.00435387648827845	0.970848663308713	No	No	OpenSea	chr17	ITGA2B	TSS1500	0.695900875272674	0.08321818311202	0.00625123106431846	0.0130704566217168
cg11579428	0.615529917595306	0.00435416301675285	0.970848663308713	No	No	OpenSea	chr2	TSSC1	Body	0.645179096943017	0.0497447812740788	0.0192067456614799	0.00467016658868058
cg16240424	0.404224231536564	0.00435487840837373	0.970848663308713	Yes	No	S_Shore	chr2	FAM168B	TSS1500	0.699768484247763	0.0984225934728669	0.00625801252348811	0.00226112358283748
cg11304968	0.577161435044512	0.00435610252010805	0.970848663308713	No	No	OpenSea	chr21			0.421911290662111	0.0737959698276962	0.0044557281091427	0.00712338974937865
cg24626542	0.775362674138476	0.0043589393757063	0.970848663308713	Yes	No	N_Shelf	chr12	NCOR2;NCOR2	TSS200;TSS200	0.634898134839501	0.040777207409383	0.0184933382805761	0.00500346518608419
cg14803240	0.559346319934357	0.00436276595581851	0.970848663308713	No	No	OpenSea	chr6	TTK;TTK	Body;Body	0.623716223938236	0.0508505546144594	0.0253391149979248	0.00617906062619689
cg22936981	0.358995174138491	0.00436447119601386	0.970848663308713	Yes	No	OpenSea	chr1	PGM1;PGM1;PGM1	Body;Body;Body	0.619038117675433	0.094460255993936	0.0079263472751517	0.0161507793698709
cg06755612	0.376423582733671	0.00436633898794122	0.970848663308713	Yes	No	Island	chr14	FKBP3;FANCM	TSS200;TSS1500	0.67917054528389	0.0939351957182287	0.0113401673681022	0.0044655843865572
cg14820579	0.388700346754848	0.00436879209634482	0.970848663308713	No	No	OpenSea	chr10	FRMD4A	Body	0.6227657679244	0.106054892862641	0.00451276736969344	0.0098022347455069
cg12199583	0.486693093482181	0.00436996729557941	0.970848663308713	Yes	No	OpenSea	chr3	SLC9C1	Body	0.640319257914102	0.0633791272710733	0.0182115182362628	0.00822424586797843
cg06316398	0.404883657679635	0.00437935000740467	0.970848663308713	No	No	OpenSea	chr9			0.643682594312207	0.0882825163476599	0.00889168098040396	0.00803023236010014
cg09350813	0.578765311499219	0.00438309778545693	0.970848663308713	Yes	No	OpenSea	chr1	LINC01358	Body	0.495331592609464	0.0788363131343093	0.00425470070373467	0.00757875118898654
cg10334948	0.490486935280813	0.00438450549052446	0.970848663308713	Yes	Yes	OpenSea	chr18	L3MBTL4	5'UTR	0.696839022275954	0.0697171404703675	0.0118275086646896	0.00422241294717329
cg07490719	0.504720331298983	0.00438464720442444	0.970848663308713	Yes	No	OpenSea	chr2			0.639271171612834	0.0761667627923978	0.00514894721094055	0.00653748595948778
cg01515444	0.531308324917096	0.00438570433590712	0.970848663308713	Yes	No	N_Shore	chr20			0.551074491814056	0.0677715896436253	0.00790034959980934	0.00580949091070293
cg15886701	0.331098213607067	0.0043880571264353	0.970848663308713	Yes	No	OpenSea	chr2	SLC8A1;SLC8A1;SLC8A1;SLC8A1;SLC8A1	Body;Body;Body;Body;Body	0.562969310123685	0.0847621498526529	0.0313987068005522	0.00584393396007932
cg20919820	0.458451001741586	0.00438982581596674	0.970848663308713	Yes	No	OpenSea	chr22	TBC1D22A;TBC1D22A;TBC1D22A;TBC1D22A;TBC1D22A	Body;Body;Body;Body;Body	0.666125395311887	0.0812614834113359	0.00732781204149125	0.00670567707035663
cg03559973	0.584123842753992	0.00439012021825995	0.970848663308713	Yes	No	OpenSea	chr19	ZNF226;ZNF226;ZNF226;ZNF226;ZNF226;ZNF226	1stExon;TSS200;TSS200;TSS200;TSS200;5'UTR	0.693617836513358	0.0598039102761228	0.0120873425507303	0.0020248928390102
cg26391061	0.678385404052734	0.00439197584022272	0.970848663308713	Yes	No	Island	chr7	TMUB1;TMUB1;TMUB1	5'UTR;5'UTR;1stExon	0.71215697587253	0.0661909821668819	0.0044557281091427	0.00124476236511125
cg08622729	0.452845879203258	0.00439563230307372	0.970848663308713	No	No	OpenSea	chr7	DGKI	Body	0.655207762872965	0.0897364028048576	0.00493826296534985	0.0112945780413084
cg15964874	0.804855829403111	0.00440054203295851	0.970848663308713	No	No	OpenSea	chr8			0.478552482764894	0.0424064959128437	0.0106654189965815	0.00709692909176207
cg25097514	0.74967631714825	0.00440161280536367	0.970848663308713	Yes	No	Island	chr2	TMBIM1;PNKD	TSS200;Body	0.655752407247412	0.0494192154508726	0.00836286912260169	0.00108542787913682
cg04399921	0.522310370429831	0.0044028878959418	0.970848663308713	Yes	No	OpenSea	chr10			0.667642228296941	0.0694225391805312	0.00642115463638137	0.00736367376331903
cg24031137	0.533547177554198	0.00440382867604336	0.970848663308713	No	No	OpenSea	chr5			0.621950909898197	0.0633382051249706	0.00906974482516128	0.00873071351714627
cg12374044	0.424396573657822	0.00440513616390264	0.970848663308713	Yes	No	OpenSea	chr13	FAM155A	Body	0.483710149035706	0.0734404014469086	0.0181164825243223	0.0106292903642731
cg24173234	0.520454501035264	0.00440533380682719	0.970848663308713	No	No	OpenSea	chr10	KIF5B	Body	0.512423348762218	0.074423274727133	0.00519477777891083	0.0124818565161211
cg25132979	0.413385143753928	0.0044069221274773	0.970848663308713	No	No	OpenSea	chr12			0.662326262242041	0.0923956750703268	0.00552031916378068	0.00722302611758407
cg24147498	0.412020513159632	0.0044089581705809	0.970848663308713	Yes	No	OpenSea	chr10	MYOF;MYOF	Body;Body	0.643603414644885	0.106133904496898	0.00435851439548064	0.00375833394270154
cg00959464	0.375409265683718	0.00440906686922039	0.970848663308713	Yes	No	S_Shore	chr3			0.594504240240967	0.0968697128984399	0.00642115463638137	0.00299526483173051
cg27219446	0.487825537204832	0.00441944115624155	0.970848663308713	No	No	OpenSea	chr8	SGK196	Body	0.624437048167694	0.0584579838894652	0.0261200769198897	0.00305366471274038
cg05608511	0.550419245776223	0.00442189297218798	0.970848663308713	No	No	OpenSea	chr5	C5orf33;C5orf33	3'UTR;3'UTR	0.560968802595229	0.0645004467249333	0.00961110629461403	0.00285988128053016
cg11426878	0.659601025679357	0.00442302297534402	0.970848663308713	No	No	OpenSea	chr11	LDLRAD3;LDLRAD3;LDLRAD3	5'UTR;Body;Body	0.266349428211442	0.0677872339429194	0.00438070234319819	0.00635420694326616
cg03541057	0.286449169780803	0.0044236164569173	0.970848663308713	Yes	No	N_Shore	chr1	ANP32E;ANP32E;ANP32E	Body;5'UTR;Body	0.618759764093566	0.147175149212141	0.00454564235361162	0.00934853535812914
cg21027908	0.476072492099163	0.00442481387260941	0.970848663308713	Yes	No	OpenSea	chr1	KIAA0319L	Body	0.663240189845257	0.0557068914920245	0.0396837779818946	0.00423331098606072
cg04519550	0.768821154892807	0.00442757840056953	0.970848663308713	No	No	S_Shore	chr16	ANKRD11	Body	0.303146766733207	0.0535790174348959	0.00514904906309811	0.00766575731534791
cg04103450	0.505445213242432	0.00442760673491234	0.970848663308713	Yes	No	Island	chr3			0.67303174118254	0.0778489029913125	0.0049764721556773	0.00238589834065626
cg15282488	0.488961934609787	0.00443106169871815	0.970848663308713	Yes	No	S_Shore	chr8	ATP6V1C1	5'UTR	0.646230738179243	0.0783433930012588	0.00606746059216683	0.00264946955594412
cg00053073	0.552300472702892	0.00443304566253726	0.970848663308713	Yes	No	Island	chr19	PDE4C;PDE4C	1stExon;Body	0.683038782293089	0.064274209803574	0.00789716496956789	0.00274039685813669
cg22566759	0.370480716145558	0.004433783180067	0.970848663308713	No	No	OpenSea	chr4	BANK1;BANK1;BANK1	TSS200;Body;Body	0.638757651527565	0.0841191683697741	0.0207635057387782	0.0102654721353843
cg07728579	0.525192877406046	0.00443471837089121	0.970848663308713	Yes	No	N_Shelf	chr15	FSD2	TSS1500	0.522696984862287	0.0758942071663207	0.00656275448510068	0.00850435572885266
cg15545035	0.589432054620499	0.00443536947089048	0.970848663308713	Yes	Yes	Island	chr12			0.618896395820273	0.0647843147226238	0.00662427968606659	0.00184250820394352
cg21428020	0.654526334965222	0.00443601350046717	0.970848663308713	Yes	No	S_Shore	chr3	TMEM44;TMEM44;TMEM44;TMEM44	TSS1500;TSS1500;TSS1500;TSS1500	0.678171320732647	0.0554617409807711	0.00806622525793023	0.0013526561691453
cg00510149	0.676893923051597	0.0044367732915864	0.970848663308713	Yes	No	OpenSea	chr11	MRVI1;MRVI1;MRVI1;MRVI1	5'UTR;TSS1500;5'UTR;5'UTR	0.65834580677941	0.0519400090576541	0.00808265980577566	0.00829318632063769
cg18146370	0.71022118275395	0.00444073895289898	0.970848663308713	Yes	No	OpenSea	chr1	PADI2	Body	0.657663758714264	0.0462998822099529	0.0155418014433061	0.00784403241045484
cg22738278	0.682443036198808	0.00444638470076001	0.970848663308713	Yes	No	N_Shore	chr10	TMEM180	TSS1500	0.47603648903964	0.0408661589827581	0.0308873703784102	0.00191794450923487
cg19404216	0.472607043327299	0.00444658177414677	0.970848663308713	Yes	Yes	OpenSea	chr3	TRAK1;TRAK1;TRAK1;TRAK1;TRAK1	Body;Body;Body;Body;Body	0.550476833795419	0.0707640477851117	0.0126014419287563	0.00398386272853868
cg21972477	0.420093613728895	0.00444829439928102	0.970848663308713	No	No	OpenSea	chr18			0.648919510831773	0.0809022443395217	0.0107055728777285	0.00630012316926809
cg21580371	0.524511557769367	0.00444838831527951	0.970848663308713	Yes	No	OpenSea	chr10	LOC105376360	Body	0.649754964032246	0.0642377779130644	0.0128891920444183	0.00325394029553094
cg26316404	0.586021007896393	0.00445090299524241	0.970848663308713	No	Yes	OpenSea	chr17			0.620310394337562	0.0597869239378745	0.0109253023537224	0.00571410600966105
cg22296599	0.410842095259252	0.00445164402105542	0.970848663308713	Yes	No	OpenSea	chr7	LOC101927354	Body	0.625060828149911	0.0987414471329443	0.004738206002275	0.0117742789200678
cg23932390	0.532572873640261	0.00445251801046531	0.970848663308713	Yes	No	OpenSea	chr11			0.584881927704679	0.06892307420489	0.00721397721036642	0.00579566619737859
cg18669861	0.419149106887114	0.00445420172734386	0.970848663308713	Yes	No	S_Shore	chr3	RFTN1	TSS1500	0.681531349301822	0.0762829006880495	0.0158604629873417	0.00991902805105438
cg09262559	0.622080087531342	0.0044574908867884	0.970848663308713	Yes	No	OpenSea	chr12	ETV6;RNU6-19P	Body;Body	0.546784099106152	0.0427632836963248	0.040868942331571	0.00621589159628244
cg23378736	0.702145245463955	0.00446378539664487	0.970848663308713	Yes	No	OpenSea	chr1	MDS2	TSS200	0.642716432192199	0.0439010240443365	0.0184109558734273	0.00686099544259478
cg01773584	0.473888412188947	0.00446723786414875	0.970848663308713	Yes	No	OpenSea	chr9	TMC1	5'UTR	0.630721414760765	0.0715379566545297	0.00756291881354101	0.00526646673082931
cg00848128	0.487868423194885	0.00446903567984993	0.970848663308713	Yes	No	OpenSea	chr8			0.635453086280927	0.0600056617556781	0.0187661709429332	0.0103902407093589
cg01878963	0.476956267306205	0.00447533218450381	0.970848663308713	Yes	No	OpenSea	chr1			0.572242698757204	0.055785277630319	0.0387567816499613	0.00461261897608956
cg05519104	0.348272348791929	0.00447609539819256	0.970848663308713	Yes	Yes	OpenSea	chr2	SLC38A11;SLC38A11	Body;Body	0.679310354876881	0.108627247530523	0.00706747318732609	0.00451198700300211
cg05493526	0.501523555763711	0.00447928237008966	0.970848663308713	Yes	No	Island	chr10	LRRC20;LRRC20;LRRC20	5'UTR;TSS1500;5'UTR	0.441583803336174	0.05328833619606	0.0392324532417438	0.00198252356544693
cg06734962	0.527890083624625	0.00448955281986695	0.970848663308713	Yes	No	Island	chr8	CEBPD	TSS1500	0.66921443896044	0.0663735898789281	0.0092320569738412	0.00233172582775467
cg11807600	0.538793455074893	0.00449251824348432	0.970848663308713	Yes	No	OpenSea	chr8	FBXO16;FBXO16	Body;Body	0.592115659437497	0.0738157927288268	0.00506265771509341	0.00874456374578525
cg05092189	0.555160705958688	0.00449280099708917	0.970848663308713	Yes	No	S_Shore	chr1	PSMB4	Body	0.578422821078238	0.0772326049567122	0.00451276736969344	0.00213912524222908
cg18666075	0.409909336353984	0.0044933160159	0.970848663308713	Yes	No	OpenSea	chr3			0.646114427685432	0.0881106869262112	0.00571866707535056	0.014375263899814
cg00540222	0.555846242628888	0.00449558329963272	0.970848663308713	Yes	Yes	OpenSea	chr12	PCED1B;PCED1B	5'UTR;5'UTR	0.692606664005176	0.0653292867494168	0.0077036250381478	0.00686086782753459
cg16564766	0.45956232048953	0.00450089653677673	0.970848663308713	No	No	OpenSea	chr5	MCC;MCC	Body;Body	0.496313923106337	0.0759222838555174	0.0110005997455559	0.00526950089579359
cg18418928	0.572599690079335	0.00450508331744089	0.970848663308713	Yes	No	OpenSea	chr1	MDS2	TSS200	0.572776940173307	0.052810568919497	0.021784952608373	0.00575653779545571
cg09479758	0.466385494259749	0.00451267188676085	0.970848663308713	No	No	N_Shore	chr16			0.577723245351417	0.0705673681929619	0.0156894117377547	0.00119732851477355
cg14673506	0.608851243523923	0.00451827999741954	0.970848663308713	Yes	No	OpenSea	chr10	MLLT10;MLLT10	Body;Body	0.533159776668964	0.0579214466006522	0.00867538918722244	0.00834426353900697
cg05348684	0.362955233866102	0.00452476595540754	0.970848663308713	No	No	OpenSea	chr5	UGT3A2;UGT3A2;UGT3A2	TSS1500;TSS1500;TSS1500	0.658027367521554	0.0916606836894089	0.0114639324141068	0.0157209070476048
cg01211595	0.544064534488586	0.00453003627164116	0.970848663308713	Yes	No	OpenSea	chr4	LINC01258	Body	0.250265345683583	0.0807809250621763	0.00425470070373467	0.00999624223124818
cg06338883	0.519719465646848	0.00453842148623966	0.970848663308713	Yes	No	S_Shore	chr14	LRFN5	TSS200	0.641764117994834	0.0508944365605418	0.0511277467557555	0.00236895581244859
cg00372099	0.443493587627786	0.00454087080905558	0.970848663308713	No	No	OpenSea	chr14			0.658291904674506	0.0727766623727509	0.0169240898007672	0.00625149632815847
cg02959351	0.580145941704829	0.00454156823368898	0.970848663308713	No	No	OpenSea	chr11			0.645638739809853	0.0631435393933718	0.00712139491918121	0.00386845046034245
cg06724236	0.618151310528949	0.00454275345916849	0.970848663308713	No	No	OpenSea	chr14	PLEK2	3'UTR	0.645201947500183	0.0557105792338278	0.008253366139462	0.0096381011374882
cg12511023	0.569966711326231	0.00454402587808753	0.970848663308713	Yes	No	OpenSea	chr11	PACS1	Body	0.671695884791558	0.0480794717682328	0.0351459987005958	0.00273281167615502
cg14111726	0.282801187140544	0.00454463532963589	0.970848663308713	Yes	No	Island	chr14	MTHFD1;MTHFD1;MIR548AZ	5'UTR;1stExon;Body	0.674502386714634	0.133564043825072	0.00664468482333976	0.00290030161953228
cg21776569	0.72742524841128	0.00454571513152487	0.970848663308713	Yes	No	Island	chr3	CGGBP1;C3orf38	TSS1500;Body	0.636136039630502	0.0497895038617283	0.00931360163952036	0.00103681747622055
cg13185177	0.396399442637052	0.00454711031942048	0.970848663308713	Yes	No	S_Shore	chr3	GP5	5'UTR	0.665957001607935	0.0850401086061375	0.0128193830515748	0.0146958456432642
cg24366693	0.307188903109291	0.00454859670111821	0.970848663308713	Yes	Yes	S_Shore	chr7	MIOS	5'UTR	0.690723557176291	0.128088204563711	0.00529956809957234	0.0106728121263588
cg20493075	0.485067479983047	0.00454972048138748	0.970848663308713	Yes	No	N_Shore	chr17	FOXK2	Body	0.565725150823209	0.0702165863164584	0.00971910589920136	0.00735960475808095
cg14635654	0.779896867612491	0.00455119340497396	0.970848663308713	Yes	No	OpenSea	chr6	PBX2	Body	0.650269115802419	0.0427805342019979	0.0136486580228702	0.00594203688631101
cg17012893	0.346134880769394	0.00455544016296793	0.970848663308713	Yes	Yes	OpenSea	chr13	ATP8A2	Body	0.395747260810001	0.087435085206703	0.019757433591374	0.0114934545330773
cg20242307	0.448660027402028	0.00455782296668387	0.970848663308713	Yes	No	Island	chr19	RPS9	TSS200	0.601561974612083	0.0976817131604575	0.00466614503148089	0.00114231973876062
cg16674866	0.705185331243683	0.00456281542926997	0.970848663308713	Yes	No	OpenSea	chr1			0.524569569448677	0.0494034931264278	0.0134934276785956	0.00785268728154875
cg07857194	0.743293624564316	0.00456514450962827	0.970848663308713	Yes	No	N_Shore	chr19	LSM14A;LSM14A	TSS1500;TSS1500	0.697732515258247	0.0501542298845378	0.00737693274070479	0.00138597407270761
cg23122109	0.363756164468436	0.00457876875217191	0.970848663308713	Yes	No	Island	chr2	SLC19A3;SLC19A3	5'UTR;1stExon	0.555091146882318	0.0855847121640794	0.0154331374253692	0.00622057937466716
cg16118684	0.579687250157236	0.00457926159576868	0.970848663308713	Yes	No	OpenSea	chr2			0.278797736496262	0.0632124315244698	0.00653435968843941	0.00677653382044296
cg25087553	0.586723320369474	0.0045806342611749	0.970848663308713	Yes	No	N_Shore	chr3	ACAD11;UBA5;ACAD11;UBA5	1stExon;5'UTR;5'UTR;TSS200	0.665181853397581	0.056018706684414	0.0131873916454457	0.00194304414460274
cg23988929	0.184213426878864	0.00458114063726873	0.970848663308713	Yes	No	OpenSea	chr11			0.610879108051972	0.179542279343766	0.00913773175652136	0.0209511748498397
cg18696449	0.410721781481444	0.00458137759489178	0.970848663308713	Yes	No	N_Shore	chr1	PLEKHO1;PLEKHO1;PLEKHO1	TSS1500;TSS1500;TSS1500	0.682124234284571	0.0765638453094767	0.0158220384419284	0.0066632265410751
cg17894779	0.521900586131868	0.00458169351868699	0.970848663308713	Yes	No	OpenSea	chr3	FHIT;FHIT	Body;Body	0.6573482380198	0.0648142776334133	0.00994485999424538	0.00653194645166222
cg13727085	0.364515443313928	0.00458205306310653	0.970848663308713	No	No	S_Shore	chr10			0.483874027807454	0.101804609591074	0.00698625843730495	0.0161341469283138
cg13796612	0.600964778544914	0.00458271201931902	0.970848663308713	Yes	No	OpenSea	chr14	EML5	Body	0.372329627859765	0.0626851715030161	0.00547217611506786	0.00721351986999375
cg05382305	0.36006087753235	0.0045899063710882	0.970848663308713	Yes	No	N_Shore	chr1	HFM1	5'UTR	0.400162672027114	0.0801252670654288	0.0277143548171286	0.00696755627687695
cg08286791	0.43107139342514	0.00459289507695797	0.970848663308713	No	No	OpenSea	chr2	CTNNA2;CTNNA2	Body;Body	0.651352584007529	0.0679446782104795	0.0270059689203254	0.00544539000504396
cg11228682	0.519793661770482	0.00459936273571002	0.970848663308713	Yes	No	OpenSea	chr6	ATXN1;ATXN1	Body;Body	0.211935488793462	0.0625970172808289	0.0138991304901137	0.00233018756574294
cg13910867	0.376376805032698	0.00460494142517045	0.970848663308713	No	No	S_Shore	chr6	SNRPC;SNRPC	Body;Body	0.685762970794279	0.108559515308241	0.00492251479957215	0.00424564126462466
cg22356173	0.78542074115606	0.00460692474733329	0.970848663308713	Yes	Yes	N_Shore	chr17	CLUH	5'UTR	0.66337686700473	0.048878946260354	0.00744641094085837	0.000765495833982905
cg12347471	0.669490502657483	0.00461201597956649	0.970848663308713	Yes	No	OpenSea	chr1	PADI2	Body	0.700741295414247	0.0494798738807071	0.0130556215718861	0.00759135575684711
cg16853882	0.587919335988104	0.00461644317678827	0.970848663308713	No	No	OpenSea	chr15	FANCI;FANCI;FANCI;FANCI	ExonBnd;ExonBnd;Body;Body	0.573076363037787	0.0525841637942568	0.0186548119253956	0.00211317708512848
cg17371049	0.692749632574072	0.00462268498330967	0.970848663308713	Yes	No	OpenSea	chr15	MEGF11	Body	0.702082405296304	0.0441449022709023	0.0248097975030337	0.00187444950421578
cg00919118	0.699985928122359	0.0046229126892394	0.970848663308713	Yes	No	OpenSea	chr10	TCF7L2;TCF7L2;TCF7L2;TCF7L2;TCF7L2;TCF7L2	Body;Body;Body;Body;Body;Body	0.522911712265706	0.0398325154209653	0.0387636180647269	0.000692037004756219
cg23295629	0.894132100535014	0.00462350637986828	0.970848663308713	Yes	Yes	OpenSea	chr8	PVT1	Body	0.545216086621051	0.037305000451302	0.0163765763620453	0.00642751458942858
cg22457516	0.5490836421518	0.00462361899886862	0.970848663308713	No	No	OpenSea	chr11	DLG2;DLG2;DLG2;DLG2;DLG2;DLG2;DLG2	1stExon;5'UTR;Body;Body;Body;Body;Body	0.66889450064632	0.0642537532228381	0.0089695215639469	0.00580822687875038
cg22742747	0.464199871627917	0.00462695765465037	0.970848663308713	Yes	No	N_Shore	chr6	DYNLT1;DYNLT1;DYNLT1	Body;Body;Body	0.640445993425908	0.0777903331645716	0.00750949365032645	0.00628978851028117
cg22563825	0.448745213846071	0.00463135604845751	0.970848663308713	Yes	No	OpenSea	chr12	ANO2;ANO2	Body;Body	0.236144285023775	0.0860566894757645	0.00532226845264696	0.00724861044867464
cg10267110	0.537702133797184	0.00463243793554197	0.970848663308713	Yes	No	OpenSea	chr7	AMPH;AMPH	Body;Body	0.567851332121779	0.0572867791659614	0.0169430768937006	0.00778163783688912
cg15153381	0.602835535026476	0.00463585241876257	0.970848663308713	No	No	OpenSea	chr6	ANKS1A	Body	0.65691125301703	0.0596527435685197	0.00844243162441168	0.00581188156724566
cg26632494	0.673265199900962	0.00464312379554047	0.970848663308713	Yes	No	S_Shore	chr5	C5orf44;TRIM23;C5orf44;C5orf44;TRIM23;C5orf44;TRIM23	Body;TSS1500;Body;Body;TSS1500;Body;TSS1500	0.675041071978691	0.0535781696827812	0.00832981628429134	0.00132752577507161
cg22091037	0.607094502241566	0.00464455576039615	0.970848663308713	Yes	No	OpenSea	chr13	STARD13	TSS200	0.681352274521507	0.0627997438407738	0.00565822811655517	0.00166052299873785
cg23949657	0.493586977096736	0.0046453199073566	0.970848663308713	No	No	OpenSea	chr4			0.626861832547561	0.0790170149574885	0.0060472534221308	0.0105132605644042
cg27452231	0.579422503063907	0.00464914971455015	0.970848663308713	Yes	No	OpenSea	chr5	MARCH3	5'UTR	0.178824094320414	0.0686072582986656	0.0052839564374976	0.00483187778564476
cg24460268	0.441939153121184	0.00465166881799426	0.970848663308713	Yes	No	OpenSea	chr13	INTS6;INTS6	Body;Body	0.0727974354485462	0.101848152034423	0.00425470070373467	0.0141266007357805
cg03776840	0.558284786770168	0.00466100773940823	0.970848663308713	Yes	No	OpenSea	chr16			0.556251549039825	0.0698459912478541	0.0062903332053799	0.00309316143301686
cg04362425	0.509403048843964	0.0046622057360615	0.970848663308713	No	No	OpenSea	chr2	PLCL1	Body	0.587890718256882	0.0645153822449515	0.016684780247854	0.0033213880351175
cg14396105	0.43712176862734	0.00466389423818989	0.970848663308713	Yes	Yes	OpenSea	chr17	MYO1D;MYO1D;MYO1D	Body;Body;Body	0.408748777030476	0.0983569778995967	0.00471624044775101	0.0139820201152309
cg23448729	0.245397171725256	0.00466581142943601	0.970848663308713	Yes	No	N_Shore	chr5	HTR1A	1stExon	0.652130502592649	0.111805728675683	0.0322335150528678	0.00632279377840715
cg10493185	0.687210758247622	0.00467340880174475	0.970848663308713	No	No	OpenSea	chr17			0.558043354432262	0.0546971572897349	0.00512688653419504	0.00594239793110785
cg20128998	0.466373712471097	0.0046749490494255	0.970848663308713	Yes	No	OpenSea	chr1			0.400536600200962	0.0683374992808005	0.0110352656452749	0.00684638439053931
cg14127663	0.4846529671019	0.00468266688985024	0.970848663308713	No	No	OpenSea	chr16			0.669003528738889	0.0725248629054765	0.00928115272388129	0.0107820288933383
cg05822179	0.555194648495223	0.0046894435736571	0.970848663308713	Yes	No	Island	chr1	GLRX2;GLRX2	1stExon;TSS200	0.636519503678577	0.0545664321540127	0.0216299475762613	0.000900259882652896
cg03465048	0.563334743940577	0.00469030487222759	0.970848663308713	No	No	OpenSea	chr1			0.681996917449152	0.0674690547049287	0.00745326140762752	0.00716807201438141
cg08936230	0.633739571424505	0.0046921751352131	0.970848663308713	Yes	Yes	OpenSea	chr7	MAD1L1;MAD1L1;MAD1L1;MAD1L1;MAD1L1	Body;Body;Body;Body;Body	0.456383309612433	0.0528056360530926	0.00791071631651215	0.00913493915284935
cg09965032	0.553349226953577	0.0046970706208852	0.970848663308713	Yes	No	OpenSea	chr7	IKZF1;IKZF1;IKZF1;IKZF1;IKZF1;IKZF1;IKZF1;IKZF1;IKZF1;IKZF1;IKZF1;IKZF1;IKZF1;IKZF1;IKZF1;IKZF1;IKZF1	Body;Body;Body;Body;Body;Body;Body;Body;Body;Body;Body;Body;Body;Body;Body;Body;Body	0.439786618898432	0.076763665959731	0.00438070234319819	0.00946345132079052
cg13600477	0.647618453922743	0.00469891082597834	0.970848663308713	Yes	No	OpenSea	chr8			0.603821172440486	0.0699763554014511	0.00432311122979727	0.00133837238975006
cg07421858	0.537052277016327	0.00469892504940855	0.970848663308713	Yes	No	N_Shore	chr8	HMBOX1;HMBOX1;INTS9;INTS9;INTS9;INTS9	TSS1500;TSS1500;5'UTR;Body;Body;Body	0.67064421535315	0.0694540679376811	0.00754363884762915	0.00152717026838339
cg05824488	0.639067981985062	0.0047017048024073	0.970848663308713	No	No	OpenSea	chr11	GAS2;GAS2;GAS2	Body;Body;Body	0.466632926210873	0.06015075006081	0.00664468482333976	0.00684122599448245
cg23003138	0.282720785490415	0.00471142055588582	0.970848663308713	Yes	No	OpenSea	chr9	CNTLN	Body	0.60292873781728	0.150133533275678	0.00452184834686519	0.0134842910091085
cg03234388	0.476351200757203	0.00471457554572096	0.970848663308713	Yes	No	OpenSea	chr3			0.651502340189759	0.0719835438791019	0.0107659977938496	0.00579030064890529
cg02334861	0.710473764028677	0.00472148249273583	0.970848663308713	No	No	OpenSea	chr16	SNX29	Body	0.364002583806111	0.0495366591343579	0.00961110629461403	0.00362135918006712
cg24552463	0.579151676931203	0.00472504950971359	0.970848663308713	No	No	OpenSea	chr1	HIPK1;HIPK1;HIPK1;HIPK1	Body;Body;Body;Body	0.688148263610514	0.0547825314317068	0.0155883810978525	0.00489118511822151
cg26132229	0.36109078320901	0.00472900974023466	0.970848663308713	Yes	Yes	OpenSea	chr1			0.668070522281751	0.119832052923446	0.00432311122979727	0.0140464400492148
cg22495590	0.358410040944708	0.00473053215524608	0.970848663308713	Yes	No	OpenSea	chr5	CTNNA1;CTNNA1;CTNNA1;CTNNA1	Body;Body;Body;Body	0.501472133432874	0.0747926230932525	0.0342502573916686	0.00766278575851631
cg22229180	0.632587204266091	0.00473334233498149	0.970848663308713	No	No	OpenSea	chr1			0.184589706151227	0.0597795567388448	0.00728388065515382	0.00735632010118048
cg16913730	0.468633147399882	0.00474054835425836	0.970848663308713	No	No	OpenSea	chr16	BCL7C	Body	0.476532806087389	0.0943153288149566	0.00425470070373467	0.0107140697642245
cg07830855	0.771186465122645	0.00474165705523379	0.970848663308713	No	No	OpenSea	chr6	DST;DST;DST;DST	Body;Body;Body;Body	0.455584387221889	0.0435807873789241	0.0108876021484538	0.0073404830483903
cg08327394	0.520791929869912	0.00474188337638171	0.970848663308713	Yes	No	OpenSea	chr10			0.566116943466738	0.0595265127328342	0.0178244073819704	0.00315598715965137
cg01424411	0.615974737389532	0.00474403620345996	0.970848663308713	No	No	OpenSea	chr2	MFSD6	Body	0.604400159243092	0.0552663124223545	0.012061195379534	0.00197943249027999
cg11308773	0.557434470066399	0.00474850365473491	0.970848663308713	No	No	OpenSea	chr8			0.547445604935221	0.065607816027891	0.00921573426106123	0.00929372917188775
cg00593897	0.704195980338208	0.00474855709270818	0.970848663308713	Yes	No	OpenSea	chr6			0.677822830702241	0.0545970236792231	0.00745326140762752	0.00143162796202728
cg24379122	0.526704282962381	0.0047487895633591	0.970848663308713	Yes	No	OpenSea	chr1	ERMAP;ERMAP	TSS1500;5'UTR	0.606510957944305	0.0648982772545246	0.0108135673332445	0.00323527110696842
cg16562679	0.232505510876541	0.00474904870468979	0.970848663308713	Yes	No	OpenSea	chr10			0.613479934352511	0.131749132579601	0.0209962908460681	0.0132367357089097
cg01573203	0.592025881908935	0.00475416908849739	0.970848663308713	Yes	No	S_Shelf	chr22	MICAL3	Body	0.606064282153582	0.0605744687472298	0.00906475230911826	0.00486430861065645
cg17953136	0.6148151721248	0.00475454974438557	0.970848663308713	No	No	OpenSea	chr2	LAPTM4A	3'UTR	0.646856102561115	0.0478192087339089	0.0208574102952475	0.0082806307881903
cg00745062	0.489735361156293	0.00475661963088437	0.970848663308713	Yes	No	OpenSea	chr12			0.664291038803517	0.0790610695016793	0.00536579397396895	0.00650390814700863
cg14389442	0.446479781172155	0.00475743112026081	0.970848663308713	Yes	No	OpenSea	chr2	SNTG2	Body	0.564424505851232	0.0992462960081912	0.00435851439548064	0.00892241110607495
cg09452250	0.518937004505586	0.004758081784897	0.970848663308713	Yes	No	OpenSea	chr20			0.631840790347712	0.0662762865680164	0.0098328533752159	0.00409150745242803
cg04388898	0.364146995959411	0.00475984088584487	0.970848663308713	No	No	OpenSea	chr4			0.590222176017737	0.109936666616307	0.00452184834686519	0.0142852196103138
cg22172014	0.43442477910137	0.00476175942553275	0.970848663308713	No	No	OpenSea	chr8			0.687388935540469	0.0742751839227399	0.014032922298228	0.00599452352062835
cg00054047	0.547743474365	0.00476986104499575	0.970848663308713	Yes	No	OpenSea	chr21	SLC37A1	Body	0.558497833552357	0.0682137521412782	0.00696057648186989	0.00705510888840999
cg26680656	0.509744938865641	0.00477237487634094	0.970848663308713	No	No	OpenSea	chr13	ENOX1;ENOX1;ENOX1	Body;Body;Body	0.626410967034338	0.0502445247617397	0.0357446778671834	0.00869865188754149
cg03114804	0.622770783462322	0.00477458176596435	0.970848663308713	No	No	S_Shelf	chr12	LRP1	Body	0.636193846056377	0.0554784911003787	0.0127861027949795	0.00329182044197207
cg02965862	0.271342004747964	0.0047793024138991	0.970848663308713	No	No	S_Shore	chr1	SSR2	TSS1500	0.704077547972461	0.156596568223174	0.00448409546873287	0.00864167705489814
cg13005325	0.698478329592959	0.00477951635393543	0.970848663308713	No	No	OpenSea	chr13			0.673065322744838	0.0494178643275648	0.0099531882549277	0.00846301226666191
cg14112217	0.413427824579377	0.00478277863129951	0.970848663308713	Yes	No	N_Shore	chr9			0.632409647425273	0.079520199118117	0.0151744205031913	0.00629901552916934
cg07403910	0.410233294409843	0.00478336350235943	0.970848663308713	Yes	No	N_Shore	chr6	AKIRIN2	Body	0.645377365586052	0.0830544611531465	0.0116681610005005	0.00423843113453092
cg16296614	0.496979304747818	0.00478458938896856	0.970848663308713	Yes	No	OpenSea	chr11	PDGFD;PDGFD	Body;Body	0.686205589851086	0.0780139986359624	0.00531318104886832	0.0105878203686218
cg07625237	0.411141476454831	0.00478704455010825	0.970848663308713	No	No	Island	chr8	RPL8;MIR6850;RPL8	5'UTR;TSS1500;TSS200	0.505304230633284	0.0885329677609736	0.00843842903364622	0.000894629796645851
cg02170687	0.467917702332891	0.00478965006230176	0.970848663308713	No	No	OpenSea	chr2	BCL11A;BCL11A;BCL11A	Body;Body;Body	0.703028219580382	0.0792952620612448	0.00589423494447597	0.0071812779782009
cg20582089	0.470254941052748	0.00479761630265029	0.970848663308713	Yes	No	Island	chr8	REEP4;REEP4	1stExon;5'UTR	0.611976985669077	0.0780339773675112	0.007588819108637	0.00187735319267437
cg16867800	0.691452118470178	0.00479783409312877	0.970848663308713	No	No	OpenSea	chr1	VPS45;VPS45;VPS45;VPS45;VPS45	3'UTR;3'UTR;3'UTR;3'UTR;Body	0.602372640023089	0.0398936421736659	0.028096008409955	0.006878162420554
cg11769773	0.469133753230846	0.00481506150180528	0.970848663308713	No	No	OpenSea	chr1	KAZN;KAZN;KAZN;KAZN;KAZN	Body;Body;Body;Body;Body	0.690149816711739	0.0712770445829121	0.00965203758644276	0.0037389963671205
cg26330977	0.657519745008666	0.00481572153003518	0.970848663308713	Yes	No	Island	chr19	EID2B	TSS200	0.632906764758032	0.0623300921956118	0.00454564235361162	0.0019785700789415
cg26055019	0.676500048564622	0.00481596358718405	0.970848663308713	Yes	No	OpenSea	chr17	MSI2;MSI2	Body;Body	0.60090254890638	0.0413057881104341	0.0277143548171286	0.00714230034441232
cg24953514	0.507683908731311	0.00481789674108029	0.970848663308713	Yes	No	OpenSea	chr11	GAS2;GAS2;GAS2	Body;Body;Body	0.69455472208401	0.081286499518973	0.00506326346872599	0.00215454867532184
cg24952962	0.699677077221474	0.00481997686132114	0.970848663308713	Yes	No	OpenSea	chr7			0.642603563066038	0.0507017184779231	0.007588819108637	0.00566955043054984
cg26229382	0.609217100173812	0.00482386552780731	0.970848663308713	Yes	No	S_Shore	chr20	NFATC2;NFATC2;NFATC2;NFATC2;NFATC2;NFATC2;NFATC2;NFATC2	5'UTR;5'UTR;5'UTR;5'UTR;Body;Body;Body;Body	0.516604484707483	0.0613416864733977	0.00684109015429935	0.00328751714459641
cg18404041	0.395554719504465	0.00482396083431631	0.970848663308713	No	No	OpenSea	chr3	ITIH1;ITIH1;ITIH1;ITIH1	Body;Body;Body;Body	0.628197513787196	0.0792238378400631	0.0198587593597015	0.0135479935071022
cg03584763	0.530386430153109	0.00482527253968753	0.970848663308713	Yes	No	OpenSea	chr5	FSTL4	Body	0.600894222571043	0.0612919711926821	0.0120849609438493	0.0089933757081242
cg00339726	0.5382510714688	0.00482714085509054	0.970848663308713	No	No	OpenSea	chr13	MIR548F5	Body	0.669003419462518	0.0710835566288203	0.00531318104886832	0.00814856243190831
cg02651774	0.552800867839952	0.00482875491601941	0.970848663308713	Yes	No	OpenSea	chr9	UBAP2;UBAP2;UBAP2	3'UTR;3'UTR;3'UTR	0.685246573677605	0.0665990294049026	0.00668442838510534	0.00613403642005739
cg01649307	0.483784345262344	0.00482915230818181	0.970848663308713	Yes	No	OpenSea	chr17	ITGAE	Body	0.660331368385645	0.0649273168578388	0.016684780247854	0.00553277980194344
cg05854718	0.625197804583324	0.00482942776955182	0.970848663308713	Yes	No	Island	chr11	TSG101	Body	0.603649649900016	0.0486223035153166	0.0234683563610245	0.00144177262461932
cg16257488	0.396456779036829	0.00483479870660866	0.970848663308713	No	No	OpenSea	chr1			0.380685733778378	0.112300255849215	0.00425470070373467	0.00754206957197956
cg20645592	0.373897876368859	0.00483656515959563	0.970848663308713	Yes	No	OpenSea	chr1	SDCCAG8	Body	0.688650044976155	0.0864344045254884	0.0142609288447734	0.00380409465347213
cg15729129	0.583911608782056	0.00483671349155777	0.970848663308713	Yes	No	S_Shore	chr21			0.641415939503096	0.0590790189263985	0.011712662254818	0.00325528209294901
cg04653326	0.683984476460817	0.00483754954954058	0.970848663308713	Yes	No	OpenSea	chr17	LINC00854	Body	0.596018897624881	0.0468644266787137	0.0126788904576373	0.00770411370405344
cg23771838	0.386059594280299	0.00484049659434612	0.970848663308713	Yes	No	N_Shore	chr13	KPNA3	Body	0.271568148098705	0.113098602413576	0.00425470070373467	0.0081758081911473
cg09374763	0.341100695954919	0.0048432090857286	0.970848663308713	Yes	Yes	OpenSea	chr12			0.589091002399112	0.0958803528608033	0.0157614969883747	0.00506205473590315
cg03790288	0.546901207188193	0.00484870962727754	0.970848663308713	No	No	OpenSea	chr9			0.651266472024111	0.0687764407094818	0.00568432131217154	0.00476527304154284
cg06115214	0.453439341729039	0.00484920934743063	0.970848663308713	No	No	OpenSea	chr5	SPOCK1	Body	0.64154574672102	0.0645464990672398	0.0218182257648084	0.0110881955671541
cg01266368	0.36314459855212	0.0048497991247922	0.970848663308713	Yes	No	S_Shore	chr6	RGS17	TSS1500	0.591177109981063	0.100225909866341	0.00935640042868313	0.0111369218484501
cg04684003	0.574299650184395	0.00487312059366067	0.970848663308713	Yes	No	Island	chr14	TTLL5;C14orf1	5'UTR;TSS1500	0.646662439018328	0.0630259974363153	0.00857271737577728	0.00218339467101546
cg10692752	0.743235347274637	0.00487510160066483	0.970848663308713	Yes	No	OpenSea	chr1	PLEKHO1;PLEKHO1;PLEKHO1;PLEKHO1	Body;Body;5'UTR;Body	0.661207383948385	0.0348422452048076	0.0492586205200197	0.00603762519180334
cg25247453	0.549469267788387	0.00487539433863375	0.970848663308713	No	No	N_Shelf	chr3	PDCD10;PDCD10;PDCD10	5'UTR;5'UTR;5'UTR	0.617626318796112	0.0570888088346071	0.0173632547089065	0.00296176884665167
cg14868594	0.733888406853077	0.00487869938681506	0.970848663308713	Yes	Yes	Island	chr17			0.63697450913205	0.0431725893793618	0.0206377818427184	0.000973225730927466
cg22129639	0.383231357853206	0.00487927295111224	0.970848663308713	Yes	No	Island	chr15	TP53BP1;TP53BP1;TP53BP1	TSS200;TSS200;5'UTR	0.730238304945157	0.0692332973223172	0.0462407327197261	0.000926013185022962
cg05713399	0.365504656611586	0.00487972568587428	0.970848663308713	Yes	No	OpenSea	chr21	MIR99AHG;MIR99AHG;MIR99AHG;MIR99AHG	Body;Body;Body;Body	0.594970139306186	0.11033608041899	0.00492251479957215	0.0179392056049722
cg20947575	0.467715098714705	0.00488375168809948	0.970848663308713	No	No	OpenSea	chr3	NR2C2;NR2C2	5'UTR;5'UTR	0.492082230556364	0.0806727528073981	0.00619414527009286	0.00510635615074617
cg04066719	0.492387862029439	0.00488376845873818	0.970848663308713	Yes	No	OpenSea	chr9	ABL1;ABL1	Body;Body	0.593253051163337	0.0649362167494574	0.00994786022235372	0.00432460127884149
cg00212811	0.222037592063756	0.00488453978476929	0.970848663308713	No	No	S_Shore	chr16			0.620973376657982	0.129344622967887	0.0251127242376468	0.0177226995975728
cg21276197	0.516139076331097	0.00488514198424953	0.970848663308713	Yes	No	Island	chr6	SLC16A10	Body	0.727052275470573	0.0662950981697011	0.0120053407330418	0.00144917516230137
cg18559739	0.387514439682963	0.00488705051799029	0.970848663308713	Yes	No	Island	chr6	CDYL	Body	0.447719794475233	0.105817740793678	0.00481067282638102	0.00611884332402995
cg21070688	0.494213712762706	0.00488814924839951	0.970848663308713	No	No	OpenSea	chr2			0.339325828075409	0.0824387139665998	0.0044557281091427	0.0073087313453164
cg23647700	0.364256482075368	0.00490300200803005	0.970848663308713	No	No	OpenSea	chr13	LMO7;LMO7;LMO7	Body;Body;Body	0.647942386306891	0.0746321832921036	0.0294782843824854	0.0125839720158938
cg05891054	0.586165290538582	0.00490452871296078	0.970848663308713	Yes	No	OpenSea	chr17	STAT5B	Body	0.633205138278447	0.0511391698142397	0.0193535348727522	0.00873033659287958
cg12823387	0.18699918258211	0.0049067553364862	0.970848663308713	Yes	Yes	OpenSea	chr1	PTPN14	Body	0.519851645588559	0.110384231906999	0.0942591144734685	0.00972463507898591
cg20899475	0.356742748514061	0.00490771213081066	0.970848663308713	Yes	No	OpenSea	chr3	EFHB	Body	0.618653750341797	0.11829562252191	0.00451276736969344	0.00392669769871332
cg18988219	0.525790342112764	0.00490800796132575	0.970848663308713	Yes	No	OpenSea	chr20	MIR646HG	TSS1500	0.451727091947588	0.0679462102007716	0.00878910813894114	0.0043399885340204
cg16618226	0.38545503025066	0.00491411367545779	0.970848663308713	No	No	OpenSea	chr3	CLASP2;CLASP2	TSS200;Body	0.627922765798023	0.0814122548512431	0.0171226264464259	0.0100094376423082
cg01996208	0.498748225471224	0.00491699310757347	0.970848663308713	Yes	No	OpenSea	chr2			0.368457005368399	0.0742494644208282	0.00853351826972905	0.00726612511176117
cg12728588	0.51438853068195	0.00491700640262693	0.970848663308713	No	No	S_Shore	chr1	NCDN;NCDN;NCDN	Body;Body;Body	0.591874033407986	0.0411287114748811	0.0992620029816562	0.0041407777993564
cg11140276	0.289758738059677	0.004925884438836	0.970848663308713	Yes	No	S_Shore	chr17	FOXK2	Body	0.680043022160149	0.107224174573742	0.0170221988891494	0.00889023071470019
cg15787744	0.622171488498339	0.00492987699844007	0.970848663308713	Yes	No	S_Shore	chr6	NFKBIE	TSS1500	0.618285391374714	0.0376750060839443	0.0701947712174048	0.00612206852863428
cg00666247	0.489626258962037	0.00493150875340134	0.970848663308713	No	No	S_Shore	chr1	PRKCZ;PRKCZ;PRKCZ	5'UTR;Body;Body	0.417945179311772	0.0812192131792255	0.00530156755488327	0.00577421917211274
cg13716829	0.361592340050494	0.00493161224497938	0.970848663308713	Yes	No	Island	chr9	NRARP	TSS200	0.69639627570495	0.112057608638981	0.00492251479957215	0.00306034117574388
cg06316830	0.523263893022373	0.0049345282901579	0.970848663308713	Yes	No	Island	chr7	TTYH3	TSS1500	0.693817401380856	0.0715275213097368	0.00568770021311944	0.00243404937587922
cg09910271	0.586743382428003	0.00493994383484258	0.970848663308713	Yes	No	S_Shore	chr16	CBFA2T3;CBFA2T3	5'UTR;Body	0.615050186255731	0.0592826198858202	0.00785508227863804	0.00954367186537164
cg09180057	0.724407968318974	0.00494050491061855	0.970848663308713	Yes	No	OpenSea	chr14	FOXN3;FOXN3	Body;Body	0.660924873923104	0.0394482806076934	0.0268701286310796	0.00677421445422621
cg04737018	0.531349940163773	0.00494057574635908	0.970848663308713	Yes	No	OpenSea	chr12			0.347241434468098	0.0673657202031718	0.00711926534045366	0.00355743964395716
cg01886077	0.701672362126243	0.00494620975367557	0.970848663308713	Yes	No	Island	chr2	TMEM131	TSS200	0.692718815544191	0.0516819306610597	0.00754363884762915	0.00203869130788435
cg14840615	0.280857935131138	0.00494646618109453	0.970848663308713	Yes	No	S_Shore	chr21	UMODL1-AS1;UMODL1;UMODL1;UMODL1;UMODL1	Body;Body;Body;Body;Body	0.668220868199877	0.0812371333882852	0.0819002551198833	0.00564358219268656
cg24723465	0.426924774213619	0.00494798545643989	0.970848663308713	Yes	No	OpenSea	chr1			0.652804732347956	0.0812014703219979	0.010848371702369	0.00527320647976282
cg13682187	0.181607803358398	0.00494832011058688	0.970848663308713	No	No	OpenSea	chr1	CFHR5	TSS200	0.304410413646286	0.2005616571753	0.00749688921138467	0.0342666025970132
cg27653595	0.609629644649217	0.00494858155578811	0.970848663308713	No	No	OpenSea	chr8			0.398364588659333	0.061341164764077	0.00514894721094055	0.00543026330943752
cg19683417	0.570486856418432	0.00495276710881736	0.970848663308713	Yes	No	OpenSea	chr5			0.621682671872856	0.058993731334965	0.00899454954330248	0.0031046848011711
cg18082877	0.475062147386911	0.00496036458739526	0.970848663308713	No	No	OpenSea	chr18	LAMA3;LAMA3;LAMA3;LAMA3	Body;Body;Body;Body	0.606904638432895	0.0828313556889257	0.00484128544037751	0.00691511564036662
cg25434223	0.384949706117946	0.00496865941455929	0.970848663308713	No	No	Island	chr19	ELAVL3;ELAVL3;ELAVL3;ELAVL3	5'UTR;1stExon;1stExon;5'UTR	0.375593633174347	0.0834958443465395	0.0123287702212215	0.00844842154470893
cg06227326	0.665034659580497	0.00497170941822177	0.970848663308713	Yes	No	Island	chr17	UBE2G1	Body	0.683844391900187	0.0549260430292113	0.00883718770209283	0.00182320633766486
cg07033513	0.538776684172189	0.00497965709504866	0.970848663308713	No	No	N_Shelf	chr21			0.668162163657605	0.0598477560517823	0.0135769161715675	0.00538533097195881
cg05764519	0.409788800863624	0.00498024622526863	0.970848663308713	Yes	No	OpenSea	chr1			0.649909849972813	0.0980179714599149	0.00565822811655517	0.0167679410733932
cg11561191	0.426617359132202	0.00498406312917738	0.970848663308713	Yes	No	Island	chr6	DOM3Z;STK19;STK19;DOM3Z;STK19;STK19;STK19	5'UTR;5'UTR;1stExon;1stExon;1stExon;Body;5'UTR	0.70851467902959	0.0827112199698184	0.00844243162441168	0.00089954010024647
cg09504658	0.474811117933317	0.00498834599968788	0.970848663308713	No	No	OpenSea	chr12	CLEC2D;CLEC2D;CLEC2D;CLEC2D;CLEC2D;CLEC2D	TSS1500;TSS1500;TSS1500;TSS1500;TSS1500;TSS1500	0.66001439074652	0.0547877511542023	0.040973531290752	0.00479982545589952
cg01520972	0.457763314727198	0.00499044753962936	0.970848663308713	Yes	No	N_Shelf	chr14			0.703830466317191	0.0876560712399031	0.00484128544037751	0.00215321451447643
cg09627520	0.332729925712122	0.00499158122137194	0.970848663308713	No	No	OpenSea	chr3	PXK	3'UTR	0.632310503726823	0.102733917584549	0.00917621006127153	0.00933248755230998
cg21119165	0.613402049043301	0.0049931333303136	0.970848663308713	Yes	No	OpenSea	chr6	RNU6-71P	Body	0.61675361981282	0.0565263984257122	0.0104009876119496	0.00846648189528876
cg18225225	0.432293205693099	0.0049956777810801	0.970848663308713	No	Yes	OpenSea	chr4			0.367745399954184	0.0920767091048207	0.0049764721556773	0.0108056942534447
cg23177839	0.826002173801747	0.00499635414667306	0.970848663308713	No	No	N_Shore	chr5			0.641469502461324	0.0352152051158004	0.0210229023249334	0.00580245501383825
cg21850149	0.468565727597564	0.00499724896134678	0.970848663308713	Yes	No	OpenSea	chr16	AXIN1;AXIN1	5'UTR;5'UTR	0.700567699011968	0.0583034622681362	0.0346381120306183	0.00414550613987508
cg10737195	0.467184404378495	0.00499811965902813	0.970848663308713	No	No	N_Shore	chr13	PCDH9;PCDH9;PCDH9;PCDH9	5'UTR;5'UTR;1stExon;1stExon	0.673101944900852	0.076642968412527	0.00818322107223108	0.002826456979797
