# Supplementary material for: Immune profiles and DNA methylation alterations related with non-muscle-invasive bladder cancer outcomes
Source: Clin Epigenetics. 2022 Jan 21;14:14. doi: 10.1186/s13148-022-01234-6 (PMC8783448; doi:10.1186/s13148-022-01234-6)
Supplement: Supplementary file 5 — Additional file 5: The 956 CpGs associated with the decreased hazard of 10-year RFS. The list of the 956 CpGs which were associated with the decreased hazard of 10-year RFS from the EWAS with Cox model adjusting for immune cell profiles. [file 13148_2022_1234_MOESM5_ESM.csv]

CpG	estimate	p.value	p.adjust	DHS	Enhancer	Relation_to_Island	chr	UCSC_RefGene_Name	UCSC_RefGene_Group	Proportional_assump_p	logFC	adj.P.Val_for_methylevelChange	delta_beta
cg23950559	-1.00531650689769	3.68808977993435e-07	0.26745289466128	Yes	No	OpenSea	chr14			0.24586143747916	-0.113900864973574	0.000310841606767372	-0.0131746102472357
cg06172950	-0.842149102950057	1.90766636326745e-05	0.970848663308713	Yes	No	OpenSea	chr13	COG3	Body	0.513625800619542	-0.0849299411327683	0.00425470070373467	-0.00985692598735666
cg03714603	-0.577795043761263	3.05031507385929e-05	0.970848663308713	No	No	OpenSea	chr22			0.725853586356218	-0.111640338013033	0.00425470070373467	-0.01652008622226
cg13791092	-0.443994176724162	5.7126342091658e-05	0.970848663308713	No	No	N_Shore	chr20	PSMF1;PSMF1	5'UTR;TSS1500	0.369163154832701	-0.14616438095543	0.00425470070373467	-0.0238395738652149
cg20611399	-0.414437788204681	6.81276068914614e-05	0.970848663308713	No	No	N_Shore	chr20	PSMF1;PSMF1	TSS1500;5'UTR	0.352578966221451	-0.155152196471176	0.00425470070373467	-0.0217663625714974
cg18467922	-0.699165240547117	7.51977146357499e-05	0.970848663308713	No	No	OpenSea	chr13			0.52981275517186	-0.0792241829439669	0.00547217611506786	-0.00579604416350965
cg01173316	-0.641888460468767	8.07814224772478e-05	0.970848663308713	Yes	Yes	OpenSea	chr10			0.61094754817555	-0.10774735417431	0.00425470070373467	-0.00238488567358762
cg06361628	-1.07447695134466	8.16815646534722e-05	0.970848663308713	Yes	Yes	OpenSea	chr1	PPAP2B	Body	0.646636923730052	-0.0562337941546472	0.00425470070373467	-0.00579650291275161
cg23806751	-0.519838806239345	8.29908619301508e-05	0.970848663308713	Yes	Yes	OpenSea	chr3	CCDC12;CCDC12;CCDC12	Body;Body;Body	0.288161253259511	-0.124593089747543	0.00425470070373467	-0.0107829466275467
cg21078167	-0.65898796558373	9.78709081678218e-05	0.970848663308713	Yes	No	OpenSea	chr13			0.574688475286418	-0.0892327693043355	0.00425470070373467	-0.00855715378714342
cg24275437	-0.626213199345008	0.000109573485435678	0.970848663308713	Yes	No	N_Shore	chr10	KNDC1	Body	0.739558804054491	-0.0929068774014185	0.00425470070373467	-0.0092121666109064
cg03027239	-0.941386594205993	0.000113186434629929	0.970848663308713	No	No	Island	chr3	ZBTB47	Body	0.556824572118575	-0.0750496274319243	0.00425470070373467	-0.00829021007886122
cg05107303	-1.1090791603797	0.000121045965360354	0.970848663308713	Yes	No	OpenSea	chr9	MAMDC2;MAMDC2	Body;Body	0.596983185155842	-0.0440435484017917	0.00492251479957215	-0.00525019287205461
cg00090764	-0.984334007214206	0.000123826861085588	0.970848663308713	No	No	Island	chr1	MORN1	Body	0.666680188757332	-0.0652386965269164	0.00425470070373467	-0.00639863477006086
cg16265717	-0.426758296399821	0.000130177064151464	0.970848663308713	Yes	No	S_Shore	chr1	LEPR;LEPR;LEPR	5'UTR;5'UTR;5'UTR	0.396926936088663	-0.113185942079328	0.00779292549752851	-0.00647197028498336
cg12296286	-0.849759576756993	0.00013043609056842	0.970848663308713	Yes	No	OpenSea	chr12	BICD1;BICD1	Body;Body	0.497847983650571	-0.0620542906904518	0.00425470070373467	-0.00704353116953543
cg27025478	-0.605700635055726	0.000134658793806259	0.970848663308713	Yes	Yes	OpenSea	chr21			0.55513095381029	-0.103086908464845	0.00425470070373467	-0.00719920995224108
cg00424276	-0.68601471762908	0.000135116541111448	0.970848663308713	Yes	No	N_Shore	chr7	EFCAB10	TSS1500	0.676833283550653	-0.0881326351470621	0.00425470070373467	-0.00665948075716487
cg09884706	-0.691292617650553	0.000138342307673173	0.970848663308713	Yes	No	OpenSea	chr11	ZNF143;ZNF143;ZNF143	Body;Body;Body	0.234685675964958	-0.0950029930508766	0.00425470070373467	-0.0120505535800443
cg14287724	-0.4672383398318	0.000138368957640117	0.970848663308713	Yes	No	N_Shelf	chr1			0.678698546004335	-0.117603539757641	0.00451276736969344	-0.0168608135167893
cg23243982	-0.482349087738453	0.000141131831050807	0.970848663308713	No	No	Island	chr12			0.512260917610251	-0.111944904651468	0.00485693273944763	-0.0173231302975946
cg09210964	-0.404696040108097	0.000143126856688666	0.970848663308713	No	No	N_Shelf	chr12			0.484296070805896	-0.118878684743963	0.00633284817405953	-0.0164003508614641
cg04257639	-0.686363738293783	0.00016017698981776	0.970848663308713	Yes	No	OpenSea	chr1	RASAL2	Body	0.523003239498184	-0.0839212141269832	0.00425470070373467	-0.00894958595119771
cg16971991	-0.654544737783549	0.000161849137285023	0.970848663308713	Yes	No	OpenSea	chr11			0.377891542447032	-0.109034286981682	0.00425470070373467	-0.0110106523873615
cg03768469	-0.363349347078433	0.000161941194231742	0.970848663308713	Yes	No	OpenSea	chr2			0.586939748432375	-0.139013763183279	0.00544173016011303	-0.0219327428302029
cg18458509	-0.745674656649183	0.000174127449428393	0.970848663308713	Yes	Yes	N_Shelf	chr11	SLC22A18AS;SLC22A18	Body;TSS1500	0.705309635564693	-0.0748445164003212	0.00425470070373467	-0.0064914469464894
cg01035334	-0.718440732724015	0.000177906097946515	0.970848663308713	Yes	No	OpenSea	chr11			0.685125979589318	-0.0790401534421732	0.00425470070373467	-0.00782001667351401
cg16931240	-0.624405155323907	0.000181873797479326	0.970848663308713	Yes	Yes	S_Shore	chr2	KLHL30	Body	0.521676796235734	-0.0857974465868105	0.00451276736969344	-0.00592996613012199
cg06191348	-0.631682422324141	0.000198674351656518	0.970848663308713	Yes	No	S_Shore	chr17	DUS1L	TSS1500	0.614231323797964	-0.0750579340350088	0.00508313296827496	-0.00572669179244234
cg18941817	-0.877406345452435	0.000211954800141455	0.970848663308713	Yes	No	S_Shore	chr14	CDKL1	TSS1500	0.557851388837162	-0.0616180448359361	0.00425470070373467	-0.00945855304188747
cg10427651	-0.477378935410386	0.000213495153991654	0.970848663308713	Yes	No	OpenSea	chr16	PKD1L3;PKD1L3	ExonBnd;Body	0.391046917881685	-0.139347178913596	0.00425470070373467	-0.0125583577281855
cg20267408	-0.586866293964001	0.000219794431660202	0.970848663308713	Yes	No	OpenSea	chr14	SERPINA1;SERPINA1;SERPINA1;SERPINA1;SERPINA1;SERPINA1;SERPINA1;SERPINA1;SERPINA1;SERPINA1;SERPINA1	5'UTR;5'UTR;5'UTR;5'UTR;5'UTR;5'UTR;5'UTR;5'UTR;5'UTR;5'UTR;5'UTR	0.513518818906364	-0.0798717480335392	0.00801151201221355	-0.00557062766030159
cg14656657	-0.403391270185263	0.000219920168653128	0.970848663308713	No	No	S_Shelf	chr1			0.613178948843882	-0.136574272045714	0.00425470070373467	-0.00811872455198448
cg01136460	-0.559603890213109	0.00022800684919116	0.970848663308713	No	No	OpenSea	chr1	EYA3;EYA3;EYA3;EYA3;EYA3	Body;5'UTR;Body;Body;Body	0.567013148148748	-0.105722217344201	0.00425470070373467	-0.00497180409294948
cg09010707	-0.805671426221736	0.000232653107937259	0.970848663308713	Yes	No	OpenSea	chr12			0.354393605833057	-0.0650052556872292	0.00425470070373467	-0.0099747721595117
cg08631328	-0.83590956406931	0.000246358824574373	0.970848663308713	No	No	OpenSea	chr12	ABCB9;ABCB9;ABCB9	Body;Body;Body	0.696473711484336	-0.0745266415084025	0.00425470070373467	-0.00556424108626286
cg09365924	-1.0572044327361	0.000263954159141347	0.970848663308713	Yes	Yes	N_Shelf	chr12	RARG;RARG	Body;Body	0.673278568184619	-0.0469770823459583	0.00471624044775101	-0.00773315169007865
cg01856754	-1.0157570628502	0.000265812854642525	0.970848663308713	Yes	No	OpenSea	chr14	SERPINA1;SERPINA1;SERPINA1;SERPINA1;SERPINA1;SERPINA1;SERPINA1;SERPINA1;SERPINA1;SERPINA1	TSS200;TSS200;TSS200;TSS200;TSS200;TSS200;TSS200;TSS200;TSS200;TSS200	0.560678110336155	-0.0513837956372035	0.00448409546873287	-0.0062975977567809
cg10739948	-0.537160993562902	0.00026724602854386	0.970848663308713	Yes	Yes	OpenSea	chr8			0.614993969641161	-0.10325155521487	0.00451429767651982	-0.00627498896407119
cg11543399	-0.905313418662016	0.000270897042591501	0.970848663308713	No	No	OpenSea	chr5	F12	TSS1500	0.669426012248183	-0.065011380396868	0.00425470070373467	-0.0073801826755738
cg09385130	-0.698984497984145	0.000272084208611338	0.970848663308713	Yes	Yes	OpenSea	chr8	LOC101927588	Body	0.631964108254436	-0.0756203481763093	0.00425470070373467	-0.00812332772675614
cg20856960	-0.523495516698937	0.000273158211151712	0.970848663308713	Yes	No	OpenSea	chr11	NAV2	Body	0.416957473071931	-0.119015303348012	0.00425470070373467	-0.00465200756701688
cg03122179	-0.572181179470779	0.000289061501139703	0.970848663308713	Yes	No	OpenSea	chr1	PDZK1;PDZK1;PDZK1;NBPF20;NBPF10;NBPF10	TSS200;TSS200;TSS200;Body;Body;Body	0.592269289978013	-0.0998338543489121	0.00425470070373467	-0.00436613990098522
cg26136534	-0.417583322004915	0.000290780489017696	0.970848663308713	Yes	No	Island	chr19	HAPLN4	Body	0.605025075538557	-0.127435897957922	0.00425470070373467	-0.0067776619065032
cg06757548	-0.435671621544171	0.000293730150859783	0.970848663308713	Yes	No	OpenSea	chr2	D2HGDH;D2HGDH;D2HGDH	5'UTR;Body;Body	0.39844509607716	-0.150599218803216	0.00425470070373467	-0.0106583901081853
cg10592766	-0.464531372564463	0.000306118706513885	0.970848663308713	Yes	No	N_Shelf	chr19	MYH14;MYH14;MYH14	Body;Body;Body	0.711489214028381	-0.0919157122786131	0.00826251635283719	-0.0159006852722153
cg18871648	-0.474250015997946	0.000307431740290425	0.970848663308713	Yes	No	S_Shore	chr14	ELMSAN1;ELMSAN1	TSS1500;5'UTR	0.230613460948994	-0.136161509472404	0.00425470070373467	-0.0118878332886991
cg02262553	-0.578948248744497	0.000311506507317304	0.970848663308713	Yes	Yes	OpenSea	chr4			0.154125698774375	-0.0865733084839327	0.00425470070373467	-0.0121123571685839
cg03583601	-1.23368202339442	0.00031528056283271	0.970848663308713	Yes	Yes	OpenSea	chr3			0.441630612439496	-0.0521854344774401	0.00425470070373467	-0.00734921899825935
cg10570484	-0.795098790380367	0.000319242893462275	0.970848663308713	Yes	No	OpenSea	chr1	KIRREL;KIRREL	Body;Body	0.548245342158912	-0.0659239983225423	0.00484128544037751	-0.00875682830508956
cg15429180	-0.372280343004906	0.000341381916137259	0.970848663308713	No	No	OpenSea	chr3	ROBO1	Body	0.477080939652399	-0.156064647425881	0.00425470070373467	-0.0203697209563937
cg25978993	-0.25019928392378	0.000344194936494429	0.970848663308713	Yes	No	OpenSea	chr7			0.493024711826022	-0.172029862354385	0.00945749011239422	-0.0298016761254284
cg12166711	-0.796680295457774	0.000346094744774186	0.970848663308713	Yes	No	OpenSea	chr15	CA12;CA12;CA12	Body;Body;Body	0.49010248900354	-0.0673702755545174	0.00425470070373467	-0.00843293308603654
cg00672147	-0.458733350812071	0.000347844570996147	0.970848663308713	Yes	No	Island	chr11			0.645479065191099	-0.105202696651023	0.00544485993910167	-0.0182282058638957
cg07460883	-1.18645274386104	0.000351283005244021	0.970848663308713	Yes	No	S_Shelf	chr11	MAP3K11	Body	0.675595851150665	-0.0497292931902933	0.00425470070373467	-0.0078703693344947
cg02717888	-0.490697919241955	0.000354694984651634	0.970848663308713	No	No	OpenSea	chr16			0.614979638172744	-0.11047373381925	0.00425470070373467	-0.00930558978236151
cg14770527	-0.247204409633195	0.00035494086588963	0.970848663308713	Yes	No	OpenSea	chr17			0.536006432303848	-0.180994780671108	0.0086097202645256	-0.0263011889380729
cg07613364	-0.62374320878044	0.000361112813513309	0.970848663308713	Yes	No	N_Shore	chr5			0.620076125627144	-0.0915517427497339	0.00425470070373467	-0.00373811822052388
cg19929914	-0.590679283989739	0.000362661918830031	0.970848663308713	No	No	OpenSea	chr3			0.693414558369789	-0.0815240399673118	0.00501995624212886	-0.00844506026586347
cg21062155	-0.776032763000225	0.000374434526500107	0.970848663308713	Yes	No	N_Shore	chr3	NT5DC2;NT5DC2	Body;Body	0.263400305805863	-0.0749992068283072	0.00425470070373467	-0.00860255118513753
cg20187292	-0.81707134894926	0.000379692230938093	0.970848663308713	Yes	No	OpenSea	chr21			0.133341928277894	-0.0631307806528583	0.00425470070373467	-0.00899700368676548
cg08985054	-0.652039780119945	0.000387352786889774	0.970848663308713	Yes	No	OpenSea	chr10			0.452861696963755	-0.101786391352594	0.00425470070373467	-0.0100182683615918
cg09094514	-0.258218887916173	0.000389711354357767	0.970848663308713	No	No	OpenSea	chr17	ALDH3A2;ALDH3A2	Body;Body	0.459650750542983	-0.176971775625096	0.00636103307537932	-0.00834529349705282
cg17975423	-0.826519549918475	0.000393604413327409	0.970848663308713	Yes	No	OpenSea	chr4			0.647049615403765	-0.0580820945042413	0.00514894721094055	-0.00794827388444974
cg20587396	-0.670745083022226	0.000401211663690703	0.970848663308713	Yes	No	OpenSea	chr1			0.648119035339686	-0.0648849133851062	0.00989466521788641	-0.0038265889163791
cg20237154	-0.574571237454102	0.000403201521925066	0.970848663308713	Yes	No	OpenSea	chr12	RBMS2	Body	0.705782103118556	-0.0936112392114051	0.0044557281091427	-0.00325694091605347
cg27448527	-0.557713815477142	0.000404679689869469	0.970848663308713	Yes	No	OpenSea	chr1	LMX1A;LMX1A	Body;Body	0.640500164597651	-0.0902904797352449	0.00508313296827496	-0.00954071723029148
cg14748181	-0.517268550125203	0.000435652442138126	0.970848663308713	Yes	No	OpenSea	chr10			0.664817949344116	-0.101401526230554	0.00447111837646263	-0.00518503084447464
cg16205534	-0.798303180505153	0.000440305083234755	0.970848663308713	Yes	No	OpenSea	chr10	ANK3	Body	0.641368781379254	-0.0585033335143065	0.00438070234319819	-0.00792557448464387
cg06654628	-1.11315915222026	0.000446547602703543	0.970848663308713	Yes	No	OpenSea	chr5	SYNPO;SYNPO;SYNPO;SYNPO	TSS1500;Body;Body;TSS1500	0.63108566720445	-0.0448480106354988	0.00501995624212886	-0.00606145017450693
cg13171679	-0.801003292478437	0.000453907160737297	0.970848663308713	Yes	No	OpenSea	chr8			0.484635896835451	-0.0565876138804617	0.00506265771509341	-0.00796114740948151
cg06577270	-0.750288519149669	0.000457566248224087	0.970848663308713	Yes	No	OpenSea	chr13			0.544351205219917	-0.0726428135815049	0.00432311122979727	-0.00877977260248508
cg17579580	-0.510837728435787	0.000458988952181729	0.970848663308713	No	No	OpenSea	chr10	STK32C	Body	0.679476705344788	-0.108205021162286	0.00425470070373467	-0.0097288385702371
cg03414300	-0.521006903849411	0.000461017281794073	0.970848663308713	No	No	OpenSea	chr1	SCP2;SCP2;SCP2;SCP2;SCP2;SCP2;SCP2	TSS1500;TSS1500;TSS1500;Body;Body;Body;Body	0.501801174956396	-0.0969369884403951	0.0044557281091427	-0.0144887657075696
cg09333723	-0.492786773806734	0.000480956653276219	0.970848663308713	No	No	OpenSea	chr1	LOC149620	TSS1500	0.550014294128928	-0.100197481709979	0.00454564235361162	-0.0128302021317885
cg25780687	-0.626201613950349	0.000482392868850928	0.970848663308713	Yes	No	OpenSea	chr2	BAZ2B	Body	0.586957812650129	-0.0782460027174732	0.00481067282638102	-0.0115083672107878
cg16084510	-0.581202012794057	0.000485214297870858	0.970848663308713	Yes	Yes	OpenSea	chr2			0.260216103534548	-0.0793180752835393	0.00425470070373467	-0.0101752934553478
cg14611723	-0.471952854091333	0.000495895780889259	0.970848663308713	Yes	Yes	OpenSea	chr6			0.157430881162577	-0.11030570162057	0.00451429767651982	-0.0151489686990391
cg17009290	-0.402847491950932	0.000496904283949098	0.970848663308713	No	No	OpenSea	chr5	MCTP1	Body	0.670841374626077	-0.135551293258873	0.00425470070373467	-0.0142817747107641
cg03926776	-0.574462888888127	0.000501589840580505	0.970848663308713	No	No	OpenSea	chr12	GLT1D1	Body	0.607513635845072	-0.0629487775194642	0.0136082037006132	-0.00254902600746709
cg11935248	-0.531249726093576	0.000512184497579412	0.970848663308713	Yes	No	OpenSea	chr6	CDYL;CDYL;CDYL;CDYL	Body;Body;Body;Body	0.319902819345312	-0.105682629551055	0.00425470070373467	-0.00759092691415446
cg12442809	-0.495185239713158	0.000535523557848474	0.970848663308713	No	No	S_Shore	chr4	CRMP1	TSS1500	0.653896725967703	-0.096778752365935	0.00501995624212886	-0.0167615548574509
cg04813175	-0.649919541589471	0.000541174033958105	0.970848663308713	Yes	No	OpenSea	chr9			0.167301374943586	-0.0725350046910479	0.00425470070373467	-0.0101176141132782
cg16402757	-0.0654183263468233	0.000544094438707653	0.970848663308713	No	No	OpenSea	chr10	CUL2;CUL2;CUL2;CUL2	Body;Body;Body;Body	0.372381288131235	-0.718721831919406	0.00532948387604283	-0.108394202561664
cg00796466	-0.424018504705003	0.000552981518784458	0.970848663308713	Yes	Yes	OpenSea	chr2			0.598260009451449	-0.0891758936555611	0.0182115182362628	-0.00517536171296433
cg13394726	-0.691408118116223	0.000561944698569915	0.970848663308713	Yes	No	OpenSea	chr1			0.648686775618384	-0.0651526363870951	0.00484128544037751	-0.00800634068578701
cg19511235	-0.680853132274297	0.000563793156700711	0.970848663308713	Yes	No	S_Shelf	chr19	CRLF1	Body	0.665905169430749	-0.0592054673343408	0.0110005997455559	-0.00824081675547694
cg09868294	-0.408189753043046	0.000564129892360333	0.970848663308713	No	No	OpenSea	chr17			0.486161736248093	-0.0623175929353078	0.103320799812803	-0.00475373054036043
cg12364943	-0.350084966143418	0.000564160816944789	0.970848663308713	Yes	No	OpenSea	chr10	STK32C	Body	0.640022125526872	-0.139992373415069	0.00492251479957215	-0.00741979898086265
cg03664589	-0.805415789659478	0.000578577609215835	0.970848663308713	No	No	Island	chr7	TMEM184A	3'UTR	0.609300876615588	-0.0646487443781717	0.00452184834686519	-0.00813298972014576
cg06182994	-0.672079117120574	0.000584368954892486	0.970848663308713	Yes	Yes	OpenSea	chr17			0.643367963857895	-0.0658639091597634	0.00606746059216683	-0.00426650427283946
cg06753816	-0.897401924258033	0.000599413447118295	0.970848663308713	Yes	No	OpenSea	chr10	CDH23;CDH23;CDH23	Body;Body;Body	0.624325951652897	-0.0523530639050073	0.00606746059216683	-0.00591286652907874
cg05424450	-0.309878917057079	0.000600893691532161	0.970848663308713	No	No	N_Shore	chr17	TRIM37;TRIM37	Body;Body	0.563981914798338	-0.173373376263569	0.00425470070373467	-0.0294424802602817
cg12862170	-0.712175153980735	0.000605271642423192	0.970848663308713	Yes	No	N_Shelf	chr17	CXCL16;CXCL16	Body;Body	0.622205602725451	-0.0537915841474283	0.00986951100730573	-0.00496708360510123
cg04072771	-0.653062087224789	0.000609126305243383	0.970848663308713	Yes	No	OpenSea	chr15	RAB27A	5'UTR	0.186882027098639	-0.0791457634594806	0.00425470070373467	-0.00964818558775815
cg14672680	-0.497925297734096	0.000614441085733961	0.970848663308713	No	No	OpenSea	chr11	TNNI2;TNNI2	TSS1500;TSS1500	0.65386333795899	-0.0889780857153248	0.00484128544037751	-0.00592391186508656
cg20446404	-0.570385550524309	0.000615243017576137	0.970848663308713	No	No	S_Shore	chr19	NANOS2;NANOS2	1stExon;5'UTR	0.504961610973598	-0.0628110573129388	0.0196391733665964	-0.00997991323404201
cg14406157	-0.612694973472555	0.000625147047971958	0.970848663308713	Yes	Yes	OpenSea	chr17	SLC39A11;SLC39A11	Body;Body	0.151761421134717	-0.0825410823943221	0.00425470070373467	-0.0128513125389542
cg12777918	-0.444661878891073	0.000631594313786055	0.970848663308713	No	No	OpenSea	chr10			0.631521174471485	-0.0983099493210004	0.00606746059216683	-0.0168383116151289
cg05915882	-0.617856334255057	0.000632146135988605	0.970848663308713	Yes	No	OpenSea	chr6			0.600361689031301	-0.0900450091437207	0.00425470070373467	-0.00991342104075968
cg19764594	-0.304695379051984	0.000632598983319115	0.970848663308713	Yes	No	OpenSea	chr3	LOC285370	TSS1500	0.663975150891643	-0.164278748760549	0.0044557281091427	-0.0232776598755133
cg01034636	-0.375552776964574	0.000633525107014855	0.970848663308713	Yes	No	N_Shore	chr11			0.302189837563499	-0.155027666930898	0.00425470070373467	-0.026657359469347
cg06592982	-0.334365017635229	0.00063530895127566	0.970848663308713	Yes	No	OpenSea	chr10			0.619067626366357	-0.170258409849151	0.00425470070373467	-0.0286316061141739
cg00132834	-0.777077978049219	0.000640529859869972	0.970848663308713	Yes	No	OpenSea	chr16			0.608087310183613	-0.052405647041202	0.0092152220865509	-0.00474679990098936
cg11535366	-0.377717242358327	0.000657451387568004	0.970848663308713	Yes	No	S_Shore	chr2	LIMS2;LIMS2;LIMS2;LIMS2	Body;Body;TSS200;5'UTR	0.649299554685337	-0.102654711864028	0.0120873425507303	-0.0107416805675117
cg13926182	-0.888267975747576	0.000664344317217841	0.970848663308713	Yes	Yes	OpenSea	chr16			0.35939185232083	-0.0536960025711687	0.00425470070373467	-0.00837025741389885
cg25480793	-0.897318592471999	0.000676890033176272	0.970848663308713	Yes	No	OpenSea	chr7			0.504561489032675	-0.0484774809489581	0.00588211603175468	-0.0067988791214082
cg03752765	-0.800333734337028	0.00067981216893042	0.970848663308713	Yes	No	S_Shore	chr14	CDKL1	TSS200	0.519650994439019	-0.0619651648078361	0.00425470070373467	-0.00924665577363071
cg14021321	-0.54029965622154	0.000680386846306432	0.970848663308713	No	No	OpenSea	chr9	COL5A1	Body	0.458441114395391	-0.0805570586424256	0.00902831214250433	-0.00588726750113178
cg15856066	-0.317522403555138	0.000686450658560706	0.970848663308713	Yes	No	N_Shore	chr12			0.532346611327343	-0.135665811002599	0.0104009876119496	-0.0104614093495535
cg15721728	-0.592056150888003	0.000703227796453734	0.970848663308713	Yes	No	S_Shore	chr11	ILK;ILK;RRP8;ILK	5'UTR;5'UTR;TSS1500;TSS200	0.560484877077126	-0.0792669528789995	0.00562321692728284	-0.00356556514904018
cg18025558	-0.613852049578309	0.000704678802780121	0.970848663308713	No	No	S_Shore	chr7	TRIM50	Body	0.355849983157098	-0.0594415192864637	0.0202173850632882	-0.00368398813364734
cg10583473	-0.448447339321012	0.000708250405847499	0.970848663308713	No	No	Island	chr7	MICALL2	Body	0.609281846722308	-0.0950606712522121	0.00451276736969344	-0.00451420982870743
cg01290421	-0.570631245810742	0.000709370145230313	0.970848663308713	No	No	N_Shelf	chr16	SPIRE2	Body	0.628637620942753	-0.0925836701226497	0.00432311122979727	-0.00248585322610106
cg14620768	-0.452631242702173	0.000727321347125392	0.970848663308713	No	No	OpenSea	chr11			0.65184700050131	-0.062522702505438	0.0600526274931275	-0.00489769132230367
cg11088672	-0.504654043089673	0.000730532206070801	0.970848663308713	Yes	No	OpenSea	chr4			0.589419135442946	-0.0864466494382435	0.00606737533271556	-0.0113298960537338
cg01223463	-0.57011907422929	0.000736862638572122	0.970848663308713	Yes	No	OpenSea	chr6			0.506593509437995	-0.0873640772506912	0.00425470070373467	-0.0123758189124214
cg05515347	-0.702482820317104	0.000739625079647057	0.970848663308713	Yes	No	OpenSea	chr18			0.385065815322375	-0.0768349331270504	0.00425470070373467	-0.0104158863414978
cg24245367	-0.40027680423161	0.000745411015205743	0.970848663308713	Yes	No	OpenSea	chr8	RGS20;RGS20;RGS20;RGS20;RGS20;RGS20;RGS20	Body;Body;Body;Body;Body;Body;Body	0.618399761260092	-0.11091866703562	0.00553520322763206	-0.00938901286021637
cg16768930	-0.591602273432014	0.000757286619718131	0.970848663308713	Yes	Yes	OpenSea	chr19			0.692416341063717	-0.0832742657764688	0.00471624044775101	-0.00889470454259944
cg13717817	-0.436440126302366	0.000760458161737833	0.970848663308713	No	No	OpenSea	chr3	IL17RD	Body	0.530010243483873	-0.0923092923843498	0.0104921033484273	-0.00737627906623084
cg04887078	-0.589771093212685	0.00077127068684271	0.970848663308713	Yes	No	OpenSea	chr10	ADARB2	Body	0.672705079915803	-0.082942661156042	0.00451429767651982	-0.00704298430760431
cg09872392	-0.785889586029308	0.000783867066422429	0.970848663308713	Yes	No	OpenSea	chr7	PHKG1	TSS1500	0.616701054974219	-0.0564858550620118	0.00671917725882678	-0.00322304883873004
cg27060381	-0.632214434300904	0.000787599173991955	0.970848663308713	Yes	No	S_Shore	chr22	TBC1D10A	TSS1500	0.314635552447641	-0.0926262309904208	0.00425470070373467	-0.00902707918982812
cg02181506	-0.777254717736932	0.000806005439546442	0.970848663308713	Yes	No	OpenSea	chr14	SERPINA1;SERPINA1;SERPINA1;SERPINA1;SERPINA1;SERPINA1;SERPINA1;SERPINA1;SERPINA1;SERPINA1;SERPINA1;SERPINA1;SERPINA1;SERPINA1;SERPINA1;SERPINA1;SERPINA1;SERPINA1;SERPINA1;SERPINA1	1stExon;5'UTR;1stExon;1stExon;5'UTR;5'UTR;1stExon;5'UTR;1stExon;5'UTR;5'UTR;5'UTR;1stExon;5'UTR;1stExon;1stExon;1stExon;1stExon;5'UTR;5'UTR	0.358455671285662	-0.0634097476719085	0.0044557281091427	-0.00627976697317817
cg07138437	-0.319125697321092	0.000812498212267862	0.970848663308713	No	No	Island	chr2	DYSF;DYSF;DYSF;DYSF;DYSF;DYSF;DYSF;DYSF;DYSF;DYSF;DYSF;DYSF;DYSF;DYSF	Body;Body;Body;Body;Body;Body;Body;Body;Body;Body;Body;Body;Body;Body	0.655892979126878	-0.140676389217635	0.00583317677626244	-0.00766299881696575
cg12737620	-0.449083740540936	0.000820773611397934	0.970848663308713	Yes	No	OpenSea	chr1			0.566975167213759	-0.0887571623285498	0.0128332204168414	-0.00702546435156512
cg00949801	-0.410352451063258	0.000830993594470879	0.970848663308713	Yes	No	OpenSea	chr1	GREM2	TSS1500	0.6643763011165	-0.11849731552219	0.0047802709410595	-0.00749793492751605
cg04998379	-0.658011978832632	0.000844695205892784	0.970848663308713	Yes	No	OpenSea	chr4			0.612826439351317	-0.0634291677221072	0.00618209951659746	-0.00573265072013826
cg01695954	-0.581157839721203	0.000844791895575539	0.970848663308713	Yes	No	S_Shore	chr2	RRM2;RRM2	TSS1500;TSS1500	0.527619777850484	-0.0833453121606215	0.00425470070373467	-0.00813661699597673
cg15375469	-0.440078492722738	0.000845448221015464	0.970848663308713	Yes	No	OpenSea	chr7	CPVL;CPVL	TSS200;TSS200	0.628752460121146	-0.10856364381218	0.00511811770124337	-0.00400347202902025
cg13769596	-0.78002427066961	0.000851949301501127	0.970848663308713	Yes	No	OpenSea	chr10	TMEM72-AS1	Body	0.558380760053012	-0.0507535489586186	0.006222346304587	-0.0062766016641406
cg08239778	-0.425579515562802	0.000855901693210845	0.970848663308713	Yes	No	OpenSea	chr8			0.330597392698436	-0.127841514756811	0.00425470070373467	-0.0085211613648427
cg16902977	-0.888130956675317	0.000866056473647944	0.970848663308713	Yes	No	OpenSea	chr11	TMPRSS4;TMPRSS4;TMPRSS4;TMPRSS4;TMPRSS4;TMPRSS4;TMPRSS4	Body;Body;Body;Body;Body;Body;Body	0.595757989454963	-0.0450063015637088	0.0125086684026397	-0.00686940300864358
cg26458306	-0.704037467115469	0.000871842197977941	0.970848663308713	Yes	No	OpenSea	chr11	ABTB2	Body	0.3901016866684	-0.0679619115840897	0.00425470070373467	-0.00995569769252569
cg19280968	-0.641716354362716	0.000875011424393811	0.970848663308713	Yes	No	S_Shore	chr3	PPP1R2	TSS1500	0.418280633601938	-0.0762809455865206	0.00451429767651982	-0.00680339330964008
cg06983502	-0.573637626590651	0.000892039502236538	0.970848663308713	Yes	No	OpenSea	chr4			0.661036752347999	-0.0837251744403451	0.00518960840948483	-0.0036166714458129
cg02722539	-0.405857879596724	0.000897011125410806	0.970848663308713	Yes	Yes	OpenSea	chr2			0.665185275826599	-0.120503441404927	0.00468863288347806	-0.010163205499971
cg11793257	-0.332862232238542	0.000900835948674068	0.970848663308713	Yes	Yes	OpenSea	chr20			0.561182082182624	-0.132587005013481	0.00454564235361162	-0.0200623909108747
cg17624003	-0.510811957239117	0.000921636503091734	0.970848663308713	Yes	No	OpenSea	chr5	S100Z;S100Z	1stExon;5'UTR	0.723919723953403	-0.100100786132304	0.0044557281091427	-0.0041979444237196
cg11592191	-0.741553781247803	0.000921930111696761	0.970848663308713	No	No	OpenSea	chr22	C22orf34;C22orf34	Body;Body	0.155532808572407	-0.0583688489126809	0.00957666261782268	-0.00207413330956796
cg05244443	-0.688672991874101	0.000926012435932247	0.970848663308713	Yes	No	OpenSea	chr6			0.225331868960488	-0.0720789960411888	0.00425470070373467	-0.00962992627878118
cg16538343	-1.00505681307963	0.000929906852581301	0.970848663308713	No	No	Island	chr11	MRGPRF;MRGPRF	Body;Body	0.669148515885398	-0.0389221101954101	0.0107055728777285	-0.00530613959544268
cg24101283	-0.866546830401644	0.000933287244468999	0.970848663308713	No	No	OpenSea	chr19	AZU1	TSS1500	0.672185319481961	-0.0486431763144843	0.00987679075169341	-0.00776979865284999
cg27199647	-0.7475046031655	0.000943296364601865	0.970848663308713	Yes	No	OpenSea	chr3			0.415800342566592	-0.0580789991650636	0.00425470070373467	-0.00760781600563054
cg09951720	-0.418366651376443	0.000946218932692537	0.970848663308713	Yes	Yes	OpenSea	chr2			0.615733309032206	-0.0882630628865309	0.0130660641241508	-0.00584541022575266
cg27524460	-1.22806359965242	0.000953885177996163	0.970848663308713	Yes	No	S_Shore	chr19	PTGER1	TSS1500	0.638140115907579	-0.0452904610242481	0.00425470070373467	-0.00663056313251686
cg27294008	-0.32669637760326	0.00096291718907536	0.970848663308713	Yes	No	OpenSea	chr3	NEK4	Body	0.57037388246817	-0.132454855665372	0.00484128544037751	-0.00731313754728957
cg03501899	-0.543151869508283	0.000963610242862055	0.970848663308713	No	No	OpenSea	chr15			0.588281435515589	-0.065849310196586	0.0155441618360049	-0.00327678137295617
cg00383793	-0.258150272143621	0.000965459768261164	0.970848663308713	Yes	Yes	OpenSea	chr3	CACNA2D2;CACNA2D2	Body;Body	0.366420740057805	-0.200890156363722	0.00425470070373467	-0.0346172722030303
cg07561162	-0.545321194778444	0.000967943089102159	0.970848663308713	Yes	No	OpenSea	chr16	GRIN2A;GRIN2A;GRIN2A	Body;Body;Body	0.688304978740491	-0.0824368506614305	0.00454564235361162	-0.00422568215180932
cg09751918	-0.643473946301632	0.000977128168298138	0.970848663308713	Yes	No	OpenSea	chr7	RALA	Body	0.674954774407529	-0.0785389380006991	0.00425470070373467	-0.00969988074100617
cg09409342	-0.516152312650416	0.000989053622325269	0.970848663308713	Yes	No	OpenSea	chr12			0.539919392914657	-0.0891447673104369	0.00454564235361162	-0.00604874397695952
cg23775411	-0.46610681128736	0.00101594198955347	0.970848663308713	No	Yes	OpenSea	chr20			0.647296708657559	-0.103023023893843	0.00451276736969344	-0.0178506093453407
cg20096945	-0.571843975613386	0.00102094222247863	0.970848663308713	Yes	No	OpenSea	chr2			0.61624249463015	-0.0778918368034583	0.00618209951659746	-0.00270326735483268
cg09828880	-0.46098630636834	0.00102204847219361	0.970848663308713	Yes	No	N_Shore	chr12	DAZAP2;DAZAP2;DAZAP2;DAZAP2;DAZAP2;DAZAP2	TSS1500;TSS1500;TSS1500;TSS1500;TSS1500;TSS1500	0.571269102260503	-0.104024917972118	0.00425470070373467	-0.00308643969595645
cg17381727	-0.770758952033249	0.00102444702971774	0.970848663308713	Yes	Yes	OpenSea	chr1	LINC01135;LINC01135;LINC01135	Body;Body;Body	0.194035072609123	-0.055499405732922	0.0044557281091427	-0.0066320614298534
cg21674153	-0.36685177727679	0.00102800002311525	0.970848663308713	No	No	N_Shore	chr18	B4GALT6	Body	0.667063483298265	-0.131236483807412	0.00438070234319819	-0.00842145955605632
cg26330479	-0.774542960161214	0.0010298441792105	0.970848663308713	Yes	No	S_Shelf	chr1	MIR429	TSS200	0.612184113698843	-0.0510342739410359	0.00963996269064581	-0.00736121782285937
cg27001818	-0.474262097192887	0.00103018530890611	0.970848663308713	Yes	No	OpenSea	chr22	LARGE;LARGE	Body;Body	0.518689229248312	-0.0895395983232826	0.00509489361236085	-0.0119364668139332
cg16040564	-0.323561165640453	0.00104619500035673	0.970848663308713	Yes	No	S_Shelf	chr1			0.391149264031397	-0.166298294119069	0.00425470070373467	-0.00931669698558424
cg23649083	-0.410372665409648	0.00104732008971185	0.970848663308713	No	No	OpenSea	chr4	SORCS2	Body	0.394658487956264	-0.149273993970062	0.00425470070373467	-0.0227369515090321
cg20951255	-0.592847109567806	0.00104871708917138	0.970848663308713	Yes	No	OpenSea	chr7			0.609390951863562	-0.0724585743625473	0.00605039875468549	-0.0050538161405984
cg17914584	-0.757360899278715	0.00104888077773225	0.970848663308713	Yes	No	OpenSea	chr13	BRCA2	Body	0.444335497931209	-0.0664756338981942	0.00425470070373467	-0.0098390512039444
cg04360546	-0.643653115438787	0.00105207125780915	0.970848663308713	Yes	No	OpenSea	chr1	ARHGEF10L;ARHGEF10L	Body;Body	0.640674597007719	-0.0732456339363796	0.00535211633467412	-0.0126725944861722
cg00826892	-0.261296216956114	0.00105618518922733	0.970848663308713	No	No	S_Shelf	chr4			0.69598182623412	-0.159954120640411	0.0064084464512272	-0.012423684101758
cg20065153	-0.579673020456132	0.0010632690457493	0.970848663308713	No	No	S_Shelf	chr12			0.624553526218785	-0.0748930766601039	0.00637256919387413	-0.00774297090156395
cg04297715	-0.456782768420418	0.00106695082019459	0.970848663308713	Yes	No	OpenSea	chr14			0.672996128596024	-0.118869014806375	0.00425470070373467	-0.00760194009297654
cg11729779	-0.580960482664826	0.00107221645266327	0.970848663308713	Yes	No	OpenSea	chr2			0.639522074676142	-0.0768070493442804	0.00466552846266781	-0.00874586220295395
cg13835843	-0.572088439323404	0.0010769737888168	0.970848663308713	Yes	No	OpenSea	chr5	HAVCR2	Body	0.599467252808145	-0.0848059889460227	0.0044557281091427	-0.00589405234606462
cg09896090	-0.619158160293846	0.00107726154797898	0.970848663308713	Yes	Yes	OpenSea	chr6			0.66514234856526	-0.0779503981396838	0.00451276736969344	-0.00423723054774536
cg00134210	-0.409474286013958	0.00108268796663213	0.970848663308713	Yes	No	N_Shore	chr10	FAM107B	Body	0.674686822593259	-0.11533339193419	0.00512969298506769	-0.00265107109800099
cg01028834	-0.668199205800695	0.00108398526098174	0.970848663308713	Yes	Yes	OpenSea	chr22	LIMK2	Body	0.439882471205491	-0.0725194071115438	0.00425470070373467	-0.00844496725571664
cg02121683	-0.949501259917282	0.00108434520513936	0.970848663308713	Yes	No	OpenSea	chr1	SORT1;SORT1	Body;5'UTR	0.620963574070475	-0.0435209897254125	0.00591725249356227	-0.00552697503320776
cg17372223	-0.242372436023865	0.00108529755540687	0.970848663308713	Yes	No	Island	chr3	NT5DC2;NT5DC2	Body;TSS1500	0.383659860450345	-0.212923970539928	0.00425470070373467	-0.021794320611576
cg15514521	-0.522261561530898	0.00108547328336524	0.970848663308713	Yes	Yes	OpenSea	chr11			0.541356273540245	-0.0877554868776931	0.0044557281091427	-0.0107905529425018
cg15661753	-0.514631177613806	0.00108671661507376	0.970848663308713	Yes	No	N_Shore	chr12			0.413542370911625	-0.103217556918438	0.00425470070373467	-0.0105775786363662
cg24501831	-0.814575833653968	0.00110749290614276	0.970848663308713	Yes	No	OpenSea	chr10	ZCCHC24	Body	0.673691942700364	-0.0564281957956705	0.00501995624212886	-0.00908096956155069
cg21302696	-0.782101324467977	0.00112027017481646	0.970848663308713	Yes	No	OpenSea	chr14	SERPINA1;SERPINA1;SERPINA1;SERPINA1;SERPINA1;SERPINA1;SERPINA1;SERPINA1;SERPINA1;SERPINA1	TSS200;TSS200;TSS200;TSS200;TSS200;TSS200;TSS200;TSS200;TSS200;TSS200	0.276797465797954	-0.0549385410883464	0.00599754950088058	-0.00458520219995481
cg09965085	-0.599661572472476	0.0011220970791244	0.970848663308713	Yes	No	Island	chr16			0.587974758797056	-0.0737723907490431	0.00535595590164507	-0.0101165528955485
cg05658593	-0.764216312798064	0.00112280125214644	0.970848663308713	Yes	No	Island	chr3	MCF2L2;B3GNT5	Body;5'UTR	0.580274155830993	-0.058283351627027	0.00606746059216683	-0.00188866937149792
cg05901884	-0.413358981991061	0.00112943669294905	0.970848663308713	No	No	OpenSea	chr1	GALNT2;GALNT2	Body;Body	0.417173975999925	-0.0998984413946513	0.00874140902196742	-0.00614349241457679
cg16321057	-0.73657087967974	0.0011421316810219	0.970848663308713	Yes	Yes	OpenSea	chr22	PACSIN2;PACSIN2;PACSIN2	Body;Body;Body	0.637914180501812	-0.0482326554692671	0.0142453877615748	-0.00593919515650188
cg21448821	-0.593359180508621	0.00114298695310395	0.970848663308713	No	No	S_Shore	chr17	UTS2R	TSS200	0.60664467066166	-0.0630739808904351	0.0131871013976183	-0.0101452799031342
cg12465678	-0.501472283617625	0.00114412917524139	0.970848663308713	Yes	No	OpenSea	chr1	FGR;FGR;FGR	TSS1500;5'UTR;TSS1500	0.558680637567803	-0.0770925453504728	0.00732562022016328	-0.010085709753508
cg20934713	-0.578507167057787	0.00114484453295068	0.970848663308713	No	No	OpenSea	chr1	TMCO4	Body	0.649537404375621	-0.0830956521022229	0.00451429767651982	-0.005623447169815
cg24261491	-0.49256088535398	0.00115603821448856	0.970848663308713	No	Yes	OpenSea	chr14			0.69188188073419	-0.0837438547217123	0.0075994242210738	-0.00318789662127996
cg07689880	-0.58752249433159	0.00115892438294841	0.970848663308713	Yes	No	N_Shore	chr19			0.668403588743401	-0.0628565134951783	0.0109421164267996	-0.00516689511749879
cg10070185	-1.61384976375758	0.0011619435078647	0.970848663308713	Yes	No	OpenSea	chr14	SERPINA1;SERPINA1;SERPINA1;SERPINA1;SERPINA1;SERPINA1;SERPINA1;SERPINA1;SERPINA1;SERPINA1	TSS200;TSS200;TSS200;TSS200;TSS200;TSS200;TSS200;TSS200;TSS200;TSS200	0.61941008310112	-0.0216973678223902	0.0236140465550037	-0.00374660050343512
cg16861537	-0.47722578319265	0.00117075872837393	0.970848663308713	Yes	No	N_Shore	chr16	LPCAT2	TSS1500	0.522394877650785	-0.105203259502091	0.00425470070373467	-0.00729853944361716
cg23144722	-0.356589116817085	0.00117162751226415	0.970848663308713	Yes	Yes	OpenSea	chr18			0.625222984558428	-0.150890859510618	0.00425470070373467	-0.00613077233946307
cg03400242	-0.463755465317071	0.0011797842514453	0.970848663308713	No	No	N_Shore	chr1	TRNP1	TSS1500	0.646733961644797	-0.071923864263165	0.0207004999870845	-0.00825704699170404
cg22096916	-0.669319745549188	0.00118952383051711	0.970848663308713	Yes	No	S_Shore	chr20	BCAS4;BCAS4;BCAS4	Body;Body;Body	0.400822187524605	-0.0618934097787903	0.00872390297946206	-0.0041507623453223
cg19639635	-0.543457734896066	0.00120492612639161	0.970848663308713	No	No	OpenSea	chr1			0.652392271656521	-0.0661671282574412	0.0129930876529907	-0.0103457681957808
cg10118717	-0.290011810058983	0.00120609490358253	0.970848663308713	Yes	No	OpenSea	chr2			0.705227794867084	-0.132716005197377	0.00756291881354101	-0.00919757710748359
cg14600813	-0.291238594024211	0.00120781188549994	0.970848663308713	Yes	No	N_Shore	chr4			0.714284965001671	-0.148058008563245	0.00675643037247356	-0.00650293915818295
cg01561719	-0.643481038854195	0.00120929049057387	0.970848663308713	No	No	OpenSea	chr10	ANKRD22	TSS200	0.125804443840829	-0.0773772261959195	0.00425470070373467	-0.0110237876496522
cg11248166	-0.252787875283279	0.00121280316244286	0.970848663308713	No	No	OpenSea	chr1	TNNI3K;TNNI3K	Body;Body	0.645750453759396	-0.188585425224615	0.00451429767651982	-0.0293171712079898
cg17080168	-0.380381049205936	0.00121362204215993	0.970848663308713	Yes	Yes	OpenSea	chr12	PXN;PXN;PXN	Body;Body;Body	0.411227270871827	-0.126671679620143	0.00425470070373467	-0.00688472089011463
cg15524383	-0.602632282386511	0.00121836300527044	0.970848663308713	Yes	No	OpenSea	chr13	HTR2A;HTR2A	Body;Body	0.6676443018367	-0.0716240444535313	0.00721872225404635	-0.00382183024746892
cg20916656	-0.448494099392919	0.00121886186630753	0.970848663308713	Yes	Yes	OpenSea	chr4			0.664038439014435	-0.097548956041369	0.00606746059216683	-0.00886143962228547
cg10532604	-0.494826031971383	0.0012202735751604	0.970848663308713	Yes	No	OpenSea	chr10			0.658136904534828	-0.0962864540565323	0.0047802709410595	-0.0109592405182578
cg13526474	-0.743958741494676	0.00122118423495219	0.970848663308713	Yes	Yes	OpenSea	chr11			0.566068649487799	-0.0582254924968645	0.0060472534221308	-0.00622091337901268
cg05277169	-0.506111371931463	0.00123790434003322	0.970848663308713	No	No	OpenSea	chr6	GCLC;GCLC	Body;Body	0.497580125659077	-0.0859672283898803	0.00451276736969344	-0.00678825392695193
cg08771528	-0.462863660546716	0.00124298636624938	0.970848663308713	Yes	Yes	OpenSea	chr1	FAM102B	Body	0.574791773374605	-0.106903392701888	0.00425470070373467	-0.00543800876418789
cg00667666	-0.552330085244857	0.00124606011202261	0.970848663308713	Yes	No	OpenSea	chr10	LARP4B	Body	0.382377946976256	-0.0962579782415097	0.00425470070373467	-0.00903034031314309
cg18287779	-0.419696581585346	0.00125047869091666	0.970848663308713	Yes	No	OpenSea	chr14			0.455455829707722	-0.105950619773355	0.00451429767651982	-0.00734716324321347
cg24851490	-0.559552645016829	0.00125428469221199	0.970848663308713	Yes	No	OpenSea	chr14	RNASE2	5'UTR	0.558015755118453	-0.0909221511215075	0.00425470070373467	-0.00733883356524995
cg15609257	-0.44024125849186	0.00125806480097993	0.970848663308713	Yes	Yes	OpenSea	chr2			0.585386686818918	-0.0828918693041386	0.0140661065851742	-0.00732913710542998
cg14468200	-0.480623011224495	0.00126237878843562	0.970848663308713	Yes	No	OpenSea	chr3	ROBO1	Body	0.654483326969315	-0.0819907601231517	0.00732781204149125	-0.0054953167985462
cg18308339	-0.281620027602738	0.00126430808031966	0.970848663308713	No	No	OpenSea	chr5			0.713912726114104	-0.141146713038689	0.00731511354455143	-0.00911957351739667
cg08432406	-0.407014816450802	0.00126482687878249	0.970848663308713	Yes	No	N_Shelf	chr3	THRB;THRB;THRB;THRB	5'UTR;5'UTR;5'UTR;5'UTR	0.633688687593565	-0.0928791573501594	0.0100523825070555	-0.00696662721285168
cg08903915	-0.45441652704895	0.00127005941574621	0.970848663308713	Yes	No	OpenSea	chr11			0.677133415680333	-0.080620298172605	0.0116481901291368	-0.00829218703180667
cg21494379	-0.431043423704385	0.00128128761648137	0.970848663308713	Yes	No	OpenSea	chr5			0.604967966784089	-0.100596460872604	0.00501995624212886	-0.00816333061635949
cg27236218	-0.529415780930736	0.0012821797954406	0.970848663308713	Yes	No	OpenSea	chr9	TTC39B;TTC39B;TTC39B;TTC39B	Body;Body;Body;Body	0.715689834179354	-0.093711681237291	0.0044557281091427	-0.0050463789175561
cg20382154	-0.570659770938256	0.00129037629540741	0.970848663308713	Yes	No	OpenSea	chr2			0.713891031100695	-0.0778583881340999	0.00500574714591783	-0.00873549758392181
cg09910353	-0.58755390160187	0.00129127350979758	0.970848663308713	Yes	Yes	OpenSea	chr17	PRPSAP2;PRPSAP2;PRPSAP2;PRPSAP2;PRPSAP2	Body;Body;Body;Body;Body	0.486365951998669	-0.0694872611996321	0.00737693274070479	-0.00765207804386345
cg09033378	-0.546293127808302	0.00129244058546092	0.970848663308713	Yes	No	N_Shore	chr9	WDR38;WDR38;WDR38;WDR38	TSS1500;TSS1500;TSS1500;TSS1500	0.582160505329126	-0.0772873363916849	0.00606746059216683	-0.00808393807801
cg23203730	-0.602318704320218	0.00129862785761708	0.970848663308713	Yes	No	S_Shore	chr7	MAD1L1;MAD1L1;MAD1L1	Body;Body;Body	0.670351383119248	-0.0747008428284813	0.00600032298846917	-0.00500369943226486
cg05027032	-0.454945652730076	0.00131341775805714	0.970848663308713	Yes	Yes	N_Shelf	chr5			0.402378887854875	-0.0907081788678787	0.00468863288347806	-0.00752836297420117
cg26306091	-0.522496518533602	0.00131890311491838	0.970848663308713	Yes	No	S_Shore	chr2	MYEOV2;MYEOV2	TSS1500;TSS1500	0.530018788518265	-0.0764793112611137	0.00739966571656089	-0.00968661373391777
cg00580617	-0.630305706616528	0.0013255914802635	0.970848663308713	No	No	OpenSea	chr15			0.64051607349241	-0.073133271299274	0.00542918334438837	-0.00974572688478548
cg20144002	-0.64017204088001	0.00133189996823886	0.970848663308713	No	No	OpenSea	chr2	TSSC1	Body	0.616428685554259	-0.0511278965884973	0.0333469515249077	-0.00242995437284477
cg18817801	-0.529137647967687	0.00135785627253705	0.970848663308713	Yes	No	OpenSea	chr3	HHATL;HHATL	5'UTR;TSS1500	0.646851894857695	-0.0713142466194087	0.00896584215414262	-0.0107625565373577
cg07409383	-0.52682573574001	0.00137494634190134	0.970848663308713	Yes	No	OpenSea	chr5	CWC27;CWC27;CWC27	Body;Body;Body	0.522977780629409	-0.0728495086137432	0.0068683395231224	-0.0118004705040545
cg23148838	-0.819487121778041	0.00138664693947012	0.970848663308713	No	No	OpenSea	chr5	MARCH6	Body	0.595770966913726	-0.0507397974917528	0.00878910813894114	-0.00394723322629287
cg09728418	-0.429410880310635	0.00139373194060351	0.970848663308713	Yes	No	OpenSea	chr3			0.667163804019507	-0.108502453084826	0.0047802709410595	-0.00667105954150204
cg03357547	-0.349254945710348	0.00139811887888156	0.970848663308713	Yes	No	N_Shore	chr19	SHANK1	3'UTR	0.330993827675832	-0.129761360797589	0.00425470070373467	-0.0151814598561544
cg16219322	-0.61292588299341	0.00140328749577631	0.970848663308713	Yes	No	OpenSea	chr5	AHRR	Body	0.520834259710408	-0.0710273128768161	0.00438070234319819	-0.00702224542217256
cg03792582	-0.707141411349437	0.00141129515538079	0.970848663308713	Yes	No	OpenSea	chr2	LINC01122	Body	0.444956726102618	-0.0645634251225099	0.00451276736969344	-0.00487980524963924
cg12445208	-0.608351866812952	0.00141219623204499	0.970848663308713	Yes	No	S_Shore	chr19	ZNF583;ZNF583;ZNF583	5'UTR;5'UTR;5'UTR	0.413817141776549	-0.0763691547758583	0.00451429767651982	-0.0131006217280351
cg25245082	-0.361707461087013	0.0014142563490841	0.970848663308713	Yes	No	N_Shore	chr11	KIRREL3;KIRREL3	TSS1500;TSS1500	0.661043028329749	-0.120606776318375	0.00599754950088058	-0.00521892233939537
cg08536012	-0.501621397027503	0.00141566121030206	0.970848663308713	Yes	Yes	S_Shore	chr4	SORCS2	Body	0.601033371746753	-0.085875892062088	0.0060472534221308	-0.00733621785126015
cg27261219	-0.369919780645615	0.00141624890876292	0.970848663308713	Yes	No	Island	chr12	TMPRSS12	TSS200	0.623193473507208	-0.105771588381425	0.00732740806333827	-0.00925017457527488
cg15859864	-0.602407309153637	0.00141815274881021	0.970848663308713	Yes	No	Island	chr14			0.709234937163702	-0.0740851167058705	0.00568768015097838	-0.00512904948802106
cg14545570	-0.512992177647522	0.00142030876659866	0.970848663308713	Yes	No	S_Shore	chr9	COL27A1	Body	0.634677084723521	-0.0853930956147384	0.00551920060683236	-0.00847078123438083
cg21968935	-0.797250173270845	0.00142049848068276	0.970848663308713	Yes	No	S_Shore	chr18	CIDEA;CIDEA	Body;Body	0.641067059256042	-0.0444510442011944	0.0163306532150487	-0.006877264797085
cg25450244	-0.62608281117576	0.00142213025187576	0.970848663308713	Yes	No	OpenSea	chr3	PRKAR2A	Body	0.70263875398426	-0.0745877738827467	0.00547217611506786	-0.00334938047853028
cg24621107	-0.645104672717635	0.00142734878057491	0.970848663308713	No	No	OpenSea	chr7	GRB10;GRB10;GRB10;GRB10	Body;Body;Body;Body	0.578749479654198	-0.0757045796384402	0.00425470070373467	-0.00391072063090897
cg14023389	-0.505135531246378	0.00142819907059981	0.970848663308713	Yes	No	S_Shore	chr9			0.197765739602301	-0.0700921120711161	0.00999587192070497	-0.00469714287042988
cg23940587	-0.831534439060858	0.00142975095822716	0.970848663308713	No	No	OpenSea	chr19	RNASEH2A	3'UTR	0.68594585691293	-0.0561435636414985	0.00531284293734175	-0.0042150573586649
cg09943198	-0.418681985671714	0.00143892382876609	0.970848663308713	Yes	No	OpenSea	chr9	DOCK8	Body	0.618345715075745	-0.109709142474374	0.00440253320394776	-0.0100119868614627
cg15426626	-0.471078518816244	0.00145222630259551	0.970848663308713	Yes	No	Island	chr12			0.32042905484147	-0.0768663104100323	0.0130456070842326	-0.0129959829366212
cg16346032	-0.493938331449506	0.00146662748109804	0.970848663308713	Yes	No	OpenSea	chr1			0.541344982807346	-0.0956509242745542	0.00450246064508049	-0.0124525269340606
cg04297410	-0.280456578503771	0.00147957593550961	0.970848663308713	Yes	No	N_Shore	chr20	SLC9A8	TSS1500	0.575666370031827	-0.140212629161463	0.00834094665429472	-0.00478373332795321
cg02059317	-0.354774811895852	0.001482934178753	0.970848663308713	Yes	No	OpenSea	chr16	CBFA2T3	Body	0.686814747657971	-0.120063890193516	0.00696057648186989	-0.00303482819701635
cg19422300	-0.625776863372787	0.00148561068886662	0.970848663308713	Yes	No	N_Shelf	chr20	CHRNA4	Body	0.639620184704129	-0.0762023870585532	0.00448409546873287	-0.00747301851793114
cg05366712	-0.567311422310797	0.00148839515426006	0.970848663308713	Yes	No	OpenSea	chr2	GLI2	Body	0.656141782407305	-0.0841552158776649	0.0044557281091427	-0.00474157659094665
cg07957995	-0.637505369913376	0.00149451836119292	0.970848663308713	Yes	No	OpenSea	chr1			0.644732408610415	-0.0701659983114934	0.00513261000362239	-0.0117379066945056
cg23671950	-0.306389079935966	0.00150100722625263	0.970848663308713	Yes	No	OpenSea	chr22			0.68207140579969	-0.101299701683122	0.0257123701135396	-0.00959812544423544
cg11389648	-0.648958111406693	0.00150185806079495	0.970848663308713	Yes	No	OpenSea	chr5			0.569149617314093	-0.0701769118823388	0.00471624044775101	-0.0098627320487924
cg09061083	-0.69824126635394	0.00150479135165771	0.970848663308713	Yes	No	Island	chr5	FLJ42709;FLJ42709	Body;Body	0.346437591846331	-0.0737770650599341	0.00425470070373467	-0.00430799769180211
cg05008701	-0.612620266032561	0.00150688783162912	0.970848663308713	Yes	No	OpenSea	chr12	OLR1;OLR1;OLR1	Body;Body;Body	0.219682658783485	-0.0849514148167313	0.00425470070373467	-0.011839440888938
cg26512925	-0.675708359227758	0.00150857518960378	0.970848663308713	No	No	N_Shore	chr16			0.665253597421646	-0.0583660053675447	0.00726381751771937	-0.0100148507045597
cg22378237	-0.616046169750923	0.00151173949571368	0.970848663308713	Yes	No	OpenSea	chr15	MCTP2;MCTP2	Body;Body	0.675584062097872	-0.0770362140013528	0.00451276736969344	-0.00509018715082273
cg05810848	-1.00647526053106	0.00151596456923705	0.970848663308713	No	No	OpenSea	chr16	CNGB1;CNGB1;CNGB1;CNGB1	1stExon;5'UTR;1stExon;5'UTR	0.669856184742254	-0.0429712028644147	0.00588211603175468	-0.00689033286714935
cg01077554	-0.351545191298101	0.00151746539218219	0.970848663308713	Yes	No	Island	chr5			0.671020989614613	-0.123751561293689	0.00551194895592807	-0.0212961129241829
cg13625026	-0.339281686113021	0.00151853682447237	0.970848663308713	Yes	No	OpenSea	chr11			0.286152477785613	-0.152444107352324	0.00425470070373467	-0.0183003160517601
cg20022869	-0.637016232628302	0.00153471045224171	0.970848663308713	Yes	No	N_Shore	chr20	NPEPL1	TSS1500	0.532871577204047	-0.0508283552792857	0.024722400383924	-0.00806663987813849
cg19820052	-0.318986638865329	0.0015474146711206	0.970848663308713	No	No	N_Shelf	chr1	HAPLN2	5'UTR	0.574329882790703	-0.136155447762738	0.00501995624212886	-0.00819004677043678
cg14514581	-0.27992307811351	0.00154990213788815	0.970848663308713	No	No	OpenSea	chr9			0.617117962667446	-0.147384030207493	0.00677708932842551	-0.0131550123249616
cg18421366	-0.338695647395282	0.0015527406623808	0.970848663308713	Yes	No	OpenSea	chr14			0.603457775649629	-0.10512709247853	0.0181245974978181	-0.00417441368233696
cg22575350	-0.817921637740794	0.00155601073492594	0.970848663308713	Yes	No	OpenSea	chr19	MED25	Body	0.589675541280162	-0.059884895589895	0.00425470070373467	-0.0100007618741982
cg18832639	-0.572117962532187	0.00155731562964739	0.970848663308713	Yes	No	OpenSea	chr17	PIPOX	Body	0.545223569675831	-0.0578148085622408	0.0202291822516709	-0.00311845656279464
cg05020125	-0.391789065752932	0.00156879631122144	0.970848663308713	Yes	No	OpenSea	chr8	LOC728024;ERLIN2	TSS200;Body	0.729051058171598	-0.0849263565924575	0.0162966593794781	-0.0134349905731355
cg02265721	-0.422529215651084	0.00156917611548095	0.970848663308713	No	No	OpenSea	chr12			0.49361570414716	-0.0834059296647355	0.0157967701732601	-0.0142891238006221
cg02124957	-0.695264893794632	0.00157741642453716	0.970848663308713	No	No	OpenSea	chr3	VGLL4	Body	0.704827134650658	-0.0671004643105274	0.00484128544037751	-0.00658472853308834
cg21152549	-0.318456364719033	0.00159107968418316	0.970848663308713	Yes	No	OpenSea	chr21			0.403912311102785	-0.139803777228573	0.00471624044775101	-0.00897145731329697
cg11931253	-0.418415441555436	0.00159402908199917	0.970848663308713	Yes	No	Island	chr19	KIAA1543;KIAA1543	Body;Body	0.574164315319032	-0.087247783235404	0.0115270088360243	-0.0123692580439412
cg18396403	-0.638467277904376	0.00159408923969441	0.970848663308713	No	No	OpenSea	chr22	TMEM184B	3'UTR	0.596994672635696	-0.061448821418566	0.0064084464512272	-0.00723036298646279
cg10681149	-0.439339891910361	0.00159560717848386	0.970848663308713	Yes	Yes	OpenSea	chr2			0.266531224272922	-0.0696511783912402	0.0289036713983503	-0.0116778021169908
cg00994629	-0.489703445185758	0.0016058774736673	0.970848663308713	Yes	No	OpenSea	chr14			0.636627135129406	-0.0942352795955203	0.00506265771509341	-0.00331788648662014
cg15137408	-0.60085743554602	0.00160602968074442	0.970848663308713	Yes	No	OpenSea	chr15	WDR73;WDR73;WDR73;WDR73;WDR73	Body;Body;Body;Body;Body	0.42398748486021	-0.0802213839625455	0.00425470070373467	-0.0104013094189895
cg18683711	-0.503007496851328	0.00161001395566832	0.970848663308713	Yes	No	OpenSea	chr2			0.588747383380683	-0.0661835719275753	0.0201513640036405	-0.00354777291662479
cg04316898	-0.512405624377363	0.00161651642785418	0.970848663308713	Yes	No	OpenSea	chr12	CUX2	Body	0.537771068736372	-0.0842900887394007	0.00484128544037751	-0.00698115028019489
cg02191674	-0.490759173821405	0.00162614321914523	0.970848663308713	Yes	No	OpenSea	chr1			0.565068975885079	-0.0792208867931155	0.00807855479447346	-0.00610281239144203
cg10313149	-0.715491332079739	0.00162848464794884	0.970848663308713	Yes	No	OpenSea	chr10	ZMIZ1	3'UTR	0.529839585948305	-0.063336462709371	0.00531318104886832	-0.00493192387953134
cg11561909	-0.442289344510892	0.00163154055350638	0.970848663308713	Yes	No	S_Shore	chr7			0.552647018710777	-0.0847311808945226	0.00909733424406109	-0.012978378697053
cg23565384	-0.471111120864673	0.00163959378291728	0.970848663308713	No	No	N_Shelf	chr8			0.630307395399037	-0.0806839805060036	0.0145460598211553	-0.00555848677137216
cg10391424	-0.51813003338453	0.00164945986418567	0.970848663308713	Yes	No	OpenSea	chr22			0.690636055007353	-0.0887695228401257	0.0044557281091427	-0.0108988790827158
cg19101503	-0.473389616730844	0.00165912801098173	0.970848663308713	No	No	S_Shore	chr17	ZNF232;USP6	TSS1500;5'UTR	0.533167926133007	-0.0761349055030957	0.00898817203355148	-0.00336124964507656
cg18241467	-0.628164143427124	0.00166681923701217	0.970848663308713	Yes	Yes	OpenSea	chr14			0.365598868394596	-0.0765852807424458	0.00425470070373467	-0.00849811967844563
cg18752880	-0.833145270073107	0.00167054346130859	0.970848663308713	Yes	No	OpenSea	chr5	C1QTNF3;C1QTNF3	TSS200;TSS200	0.590913936591098	-0.0505883856334467	0.00528723695809278	-0.00528085097103967
cg04389822	-0.595065576016549	0.00168260417794992	0.970848663308713	Yes	No	Island	chr18	SALL3	Body	0.62501882993232	-0.0829187719945569	0.00425470070373467	-0.00574634173597355
cg25807804	-0.384555949260972	0.00168410223303623	0.970848663308713	No	No	OpenSea	chr12			0.721414903979152	-0.129334427758165	0.00425470070373467	-0.00510648460835184
cg12081873	-0.67853156781948	0.00168826424791034	0.970848663308713	Yes	Yes	OpenSea	chr13	FRY	Body	0.0914974974939446	-0.074209239924699	0.00425470070373467	-0.0102749405267797
cg05159759	-0.602298058150685	0.00168838227841045	0.970848663308713	Yes	No	OpenSea	chr8	C8orf37-AS1;C8orf37-AS1;C8orf37-AS1;C8orf37-AS1;C8orf37-AS1;C8orf37-AS1;C8orf37-AS1;C8orf37-AS1;C8orf37-AS1	Body;Body;Body;Body;Body;Body;Body;Body;Body	0.663813736388647	-0.0756145050306527	0.00484128544037751	-0.00966143017606902
cg06191297	-0.391146666147499	0.00168866034889711	0.970848663308713	Yes	Yes	OpenSea	chr4	WDR17;WDR17	5'UTR;5'UTR	0.401198163598116	-0.0972306305744153	0.014327483740543	-0.00879182584711571
cg16809865	-0.526469127088617	0.00169102564721115	0.970848663308713	Yes	No	OpenSea	chr8			0.299884397987594	-0.0759924808647261	0.00484128544037751	-0.0121722511922718
cg08157007	-0.415639641539909	0.00169504556713555	0.970848663308713	No	No	OpenSea	chr11	NTM	Body	0.613525306089911	-0.100702742281646	0.00544814520338618	-0.011501667044169
cg07748032	-0.582542632276244	0.00169903204649771	0.970848663308713	Yes	No	OpenSea	chr12	NR4A1;NR4A1;NR4A1;NR4A1	Body;Body;Body;Body	0.655925237202745	-0.0536114601395174	0.0205055146262487	-0.00289198845392502
cg04703221	-0.533648074983226	0.00170481820659167	0.970848663308713	Yes	No	OpenSea	chr16	WWP2;MIR140;WWP2	Body;Body;Body	0.669104814538336	-0.0818936998676379	0.0047802709410595	-0.0122942040243987
cg06915331	-0.527219938779108	0.00170607682393416	0.970848663308713	No	No	N_Shore	chr11	PDE2A;PDE2A;PDE2A;PDE2A	Body;Body;Body;Body	0.614775129006967	-0.0803471941525943	0.00685729748949617	-0.00616916678093249
cg08892362	-0.792250081311162	0.00170933106838065	0.970848663308713	No	No	OpenSea	chr9	PPP2R4;PPP2R4;PPP2R4;PPP2R4;PPP2R4;PPP2R4	Body;Body;Body;Body;Body;Body	0.620949739827713	-0.0613830436646054	0.00425470070373467	-0.00448627754289242
cg26328335	-0.269230259942668	0.00170938192994487	0.970848663308713	Yes	No	Island	chr12	AQP5	TSS1500	0.702091781277791	-0.15692058622231	0.0060100215703495	-0.00962201442022874
cg01396079	-0.705557799409848	0.00171064830503785	0.970848663308713	Yes	No	OpenSea	chr1			0.324572155193552	-0.0565522273037945	0.00451429767651982	-0.00742567562639151
cg14458563	-0.201754993852426	0.00171074051621413	0.970848663308713	No	No	OpenSea	chr10	CCDC3	5'UTR	0.633630498696663	-0.186702551363625	0.0140027538425936	-0.0323120412758315
cg19084396	-0.515080748212644	0.00171283174341143	0.970848663308713	Yes	Yes	OpenSea	chr6			0.663333558809174	-0.0755820307804782	0.00905410407839318	-0.00969553188451786
cg24417845	-0.663666505729037	0.001713400660017	0.970848663308713	Yes	Yes	OpenSea	chr10			0.605901996188239	-0.0601264320001887	0.00602434874933485	-0.00749149679248359
cg10260596	-0.422606351793303	0.00171693449274456	0.970848663308713	Yes	No	S_Shelf	chr8			0.73692359027941	-0.109080866419133	0.00454564235361162	-0.00400703507342286
cg17074641	-0.418268682918551	0.0017199886075655	0.970848663308713	Yes	No	OpenSea	chr1			0.624283126483833	-0.095797317764553	0.00615628446904118	-0.00577249701373905
cg08600430	-0.308503423581089	0.00172274670658719	0.970848663308713	Yes	No	N_Shore	chr13			0.54545120316205	-0.13853875867587	0.00529537800378762	-0.010902411935362
cg03267959	-0.47019895774082	0.00172451935263911	0.970848663308713	Yes	No	OpenSea	chr1			0.291954092890834	-0.0898253035218102	0.00454564235361162	-0.00869469685019678
cg04738464	-0.619781358023582	0.00173230925249829	0.970848663308713	No	No	OpenSea	chr2			0.570849933672424	-0.0755284281632052	0.00425470070373467	-0.0103178126101161
cg01921382	-0.561223923268871	0.00174544719687611	0.970848663308713	Yes	No	N_Shore	chr5	SLC6A18	Body	0.680606670529979	-0.058515480740507	0.0209264865885658	-0.00742138118191471
cg14399122	-0.673075859264991	0.00175567193582081	0.970848663308713	Yes	No	Island	chr9	COL5A1	Body	0.294414195222372	-0.0666782383936088	0.0061390285496713	-0.0115340768123271
cg22120095	-0.203813889810133	0.00176080275396427	0.970848663308713	No	No	OpenSea	chr3	CACNA2D2;CACNA2D2	Body;Body	0.42867881342295	-0.232875719416722	0.00425470070373467	-0.033989143018655
cg05643816	-0.827259624920569	0.0017684871888875	0.970848663308713	Yes	Yes	OpenSea	chr22			0.283557787336376	-0.0601689129510321	0.00425470070373467	-0.00887765795717349
cg10669368	-0.478205901123653	0.00178936945619479	0.970848663308713	Yes	Yes	OpenSea	chr12			0.648233592290694	-0.0878557430969572	0.00614720441518174	-0.00350699510807076
cg04034778	-0.29567928598349	0.00178984290372017	0.970848663308713	No	No	OpenSea	chr12			0.682790187954739	-0.138600480416142	0.00583357136753166	-0.0183858249281916
cg10598596	-0.309284835541024	0.00179068282333833	0.970848663308713	No	No	N_Shelf	chr19	KLK10;KLK10;KLK10	3'UTR;3'UTR;3'UTR	0.648955710579922	-0.140138104877617	0.00512688653419504	-0.0219206957063025
cg11312495	-0.285067132311528	0.00179567757747626	0.970848663308713	Yes	No	Island	chr5			0.667926927249082	-0.138019889272705	0.0073512296297386	-0.00974927816554172
cg14863926	-0.554455982235776	0.00179720915484211	0.970848663308713	Yes	No	OpenSea	chr22			0.665460447381994	-0.079377268093642	0.00512688653419504	-0.00533735148149349
cg07572770	-0.344472335924864	0.0017992887205998	0.970848663308713	No	No	N_Shore	chr1	CHD1L	TSS1500	0.669816528445054	-0.125960420326221	0.00543395803519578	-0.00900919987096371
cg18976159	-0.466852035923355	0.00180286973750655	0.970848663308713	Yes	No	OpenSea	chr11	SLC35F2	Body	0.651584753434854	-0.0918930521491207	0.0049626942790248	-0.0101685314706796
cg08590069	-0.246274253482466	0.00180524211553471	0.970848663308713	No	No	S_Shore	chr8	RGS22	TSS1500	0.335148989297357	-0.165409273944386	0.00636290835448705	-0.0269327205418023
cg08025592	-0.603624318389177	0.00180933911519821	0.970848663308713	No	No	OpenSea	chr19	AZU1	TSS1500	0.713312389899541	-0.0611083419320846	0.0138955355061722	-0.00673620479021519
cg05382501	-0.396771427190969	0.00181242741841995	0.970848663308713	No	No	N_Shore	chr4			0.717204278074631	-0.0805345976317246	0.0242605237427285	-0.0100768611640455
cg01581130	-0.68900629743605	0.00181286366676349	0.970848663308713	Yes	No	OpenSea	chr19			0.18640418657917	-0.0663680764572735	0.00425470070373467	-0.0097605648883976
cg16674484	-0.619319185895834	0.00181423989819555	0.970848663308713	Yes	No	OpenSea	chr5	NDST1	TSS200	0.169222721904707	-0.0804236100950853	0.00425470070373467	-0.00972497787000673
cg10777666	-0.529836410905768	0.00181701867887121	0.970848663308713	Yes	No	OpenSea	chr10	DIP2C	Body	0.643160381748141	-0.0745710986791283	0.00791071631651215	-0.0129090736023775
cg13169003	-0.795114456763291	0.00182260737577536	0.970848663308713	Yes	No	OpenSea	chr1			0.354773468064299	-0.0597673726677435	0.00425470070373467	-0.00890616850067877
cg23799532	-0.629793464228914	0.00182460548572826	0.970848663308713	Yes	No	OpenSea	chr1	PIK3CD	Body	0.670459915056202	-0.0668094756189895	0.00542918334438837	-0.00374533022767398
cg01533279	-0.575495387585009	0.00182596110554958	0.970848663308713	Yes	No	OpenSea	chr11			0.607562175337994	-0.0732659741053066	0.00484128544037751	-0.00532239392603485
cg14822754	-0.276260355475063	0.00183566297841995	0.970848663308713	Yes	No	OpenSea	chr10			0.671900969270195	-0.132181395886204	0.00999347801378946	-0.0132969553342871
cg08587948	-0.577429738020146	0.00183587783651337	0.970848663308713	Yes	No	OpenSea	chr17	DNAH17	Body	0.639716585614886	-0.0545795538427543	0.0236310321425706	-0.00573722712652469
cg05355306	-0.825067911678901	0.00185687725515104	0.970848663308713	Yes	Yes	N_Shore	chr11			0.667550328058827	-0.0480471861197298	0.00554533073444939	-0.00804749677284317
cg16407699	-0.347798506705218	0.00186731516848175	0.970848663308713	Yes	Yes	N_Shore	chr10			0.635995992605323	-0.116611617554159	0.006222346304587	-0.0194698820733313
cg12995043	-0.731044191080506	0.00187056502560931	0.970848663308713	No	Yes	OpenSea	chr17			0.615065939134045	-0.057785291628232	0.00531318104886832	-0.00449504255085265
cg17531318	-0.5377835046894	0.00187274650738742	0.970848663308713	Yes	No	OpenSea	chr1	LOC101928460	Body	0.547518184138563	-0.0688778187099801	0.00832981628429134	-0.0117468556280437
cg22255432	-0.665462862175078	0.00188488009014944	0.970848663308713	Yes	Yes	OpenSea	chr2	LOC101929319	Body	0.156191812323307	-0.0627419902152942	0.00425470070373467	-0.00868745261235848
cg12862231	-0.854790871890561	0.00190643536687008	0.970848663308713	Yes	No	OpenSea	chr5	CSF1R	5'UTR	0.656145469360722	-0.0507553972554825	0.00492251479957215	-0.00614726108058627
cg09123188	-0.440242743900676	0.00190692997000706	0.970848663308713	Yes	No	Island	chr15			0.623866436887499	-0.10799515483339	0.00435851439548064	-0.00763921595844796
cg06910084	-0.447149279678769	0.0019192697770578	0.970848663308713	Yes	No	OpenSea	chr1	TTLL10;TTLL10	3'UTR;Body	0.601734403777158	-0.0838661141887803	0.00965203758644276	-0.00535314477806159
cg18752716	-0.637573284950809	0.00192081532646809	0.970848663308713	No	No	N_Shore	chr21			0.432241384064173	-0.0551775587942526	0.0170196837526868	-0.0038784810772966
cg25001335	-0.766136831096038	0.00192518727778982	0.970848663308713	Yes	Yes	N_Shore	chr15	VPS18	TSS1500	0.617205534206346	-0.0473879535719042	0.00838091995113955	-0.00644724551065784
cg09259916	-0.452353870403827	0.00192545987585018	0.970848663308713	No	No	OpenSea	chr1			0.687029690512029	-0.0970684094018811	0.00552031916378068	-0.00444899844660385
cg00795992	-0.650371459777618	0.00193058369758762	0.970848663308713	No	No	OpenSea	chr4			0.541160698698704	-0.067418817374642	0.0044557281091427	-0.0107035760123875
cg03895914	-0.612319151781664	0.00193360573917092	0.970848663308713	Yes	No	N_Shelf	chr16	TFAP4	Body	0.277762438231063	-0.0536619022560487	0.022596989423491	-0.00316883560047487
cg27244120	-0.370881027231924	0.00194473538167791	0.970848663308713	Yes	No	OpenSea	chr16	SF3B3	3'UTR	0.374534257108167	-0.075292771668049	0.0530274436254024	-0.00393628121865028
cg16856792	-0.521074328463013	0.00194969179840705	0.970848663308713	Yes	No	OpenSea	chr12	ACVR1B;ACVR1B;ACVR1B	Body;Body;5'UTR	0.674172514821009	-0.0652855741031932	0.0191817620862632	-0.00611572156404389
cg20369573	-0.563811508873497	0.00195290599008853	0.970848663308713	No	No	N_Shelf	chr17			0.706653543619189	-0.0809887663059363	0.00466614503148089	-0.00301456106995679
cg22592867	-0.718219028754299	0.00195373645872921	0.970848663308713	No	No	S_Shore	chr3	PLXNA1	Body	0.678300160339989	-0.0558836945838724	0.00906475230911826	-0.0065726301880541
cg18019929	-0.56453939103202	0.00195547941241482	0.970848663308713	Yes	No	OpenSea	chr2	D2HGDH;D2HGDH;D2HGDH	5'UTR;Body;Body	0.378633858892919	-0.0875744938738736	0.00425470070373467	-0.00857294664794198
cg07563422	-0.606561781253196	0.00195736986740661	0.970848663308713	Yes	No	OpenSea	chr2	DYSF;DYSF;DYSF;DYSF;DYSF;DYSF;DYSF;DYSF;DYSF;DYSF;DYSF;DYSF;DYSF;DYSF	Body;Body;Body;Body;Body;Body;Body;Body;Body;Body;Body;Body;Body;Body	0.616036313368615	-0.0564760478389243	0.0207485555639342	-0.00216661356744852
cg07624705	-0.50016510188617	0.00196934897276795	0.970848663308713	Yes	No	Island	chr19	NDUFA13;TSSK6	TSS1500;TSS200	0.363604798406701	-0.0807093010262745	0.00540175171971182	-0.0138667818532026
cg03157546	-0.343710870010995	0.00197215047876959	0.970848663308713	Yes	No	S_Shore	chr18	NEDD4L;NEDD4L;NEDD4L;NEDD4L	TSS200;Body;Body;Body	0.701324557029701	-0.144226090430857	0.00425470070373467	-0.00559742551510567
cg23351327	-0.541885044460002	0.0019731892218491	0.970848663308713	Yes	No	OpenSea	chr7	PRKAG2;PRKAG2	Body;Body	0.64854935116946	-0.0673420387054163	0.0118761226013061	-0.005233020533013
cg04682193	-0.656515319072746	0.00198200790077432	0.970848663308713	No	No	OpenSea	chr12	KDM2B;KDM2B	3'UTR;3'UTR	0.498665719004426	-0.0660993711369035	0.00425470070373467	-0.00875319755661785
cg18447740	-0.934157197407841	0.00198235867478418	0.970848663308713	Yes	No	N_Shore	chr19	OSCAR;OSCAR;OSCAR;OSCAR	TSS200;TSS200;TSS200;TSS200	0.440850177820043	-0.0449266318038893	0.00471624044775101	-0.00610633582163633
cg16928994	-0.833408185876371	0.00199934578779614	0.970848663308713	Yes	No	N_Shore	chr2	RBM45	TSS200	0.392522972684407	-0.0471157506666105	0.0066081925482805	-0.0033597672533691
cg14491288	-0.625191120465234	0.00200913179916531	0.970848663308713	Yes	Yes	S_Shore	chr19			0.575305656745774	-0.0583972162008111	0.00789033442613273	-0.00885406762156721
cg12936469	-0.529998215717445	0.00201341691044783	0.970848663308713	No	No	OpenSea	chr6	C6orf59;AGPAT4	TSS1500;Body	0.477023037120911	-0.0743356980053803	0.00544576572998785	-0.00454918221083978
cg20561536	-0.708683521448563	0.0020277311679018	0.970848663308713	Yes	No	OpenSea	chr6	ARMC2;ARMC2	5'UTR;Body	0.192238756845806	-0.0560202731446376	0.00451429767651982	-0.00796961147317193
cg02523893	-0.68459854369282	0.00202938868245303	0.970848663308713	No	No	N_Shore	chr5	GRK6;GRK6;GRK6	Body;Body;Body	0.577418596724752	-0.0487060843526963	0.0201513640036405	-0.00309824475743536
cg03671465	-0.551056617251359	0.00203547352130767	0.970848663308713	Yes	Yes	OpenSea	chr5	ADAM19	Body	0.231390293697303	-0.0635421174754713	0.00532948387604283	-0.00897251683817235
cg07152196	-0.514274453449655	0.00203652990163816	0.970848663308713	Yes	No	Island	chr2	CD8A;CD8A;CD8A;CD8A	Body;Body;Body;Body	0.638588867714527	-0.07114782011299	0.0115280321559059	-0.00412173656404369
cg05284500	-0.531029239893351	0.00203976858750398	0.970848663308713	Yes	No	OpenSea	chr12			0.595037916047881	-0.0868739886819477	0.0044557281091427	-0.00786212376791773
cg02847356	-0.566980196082494	0.00206916862786758	0.970848663308713	Yes	No	OpenSea	chr7			0.305721292123769	-0.0700994077300433	0.00492251479957215	-0.00969615275540181
cg07503377	-0.789448270774623	0.00208035606331015	0.970848663308713	Yes	No	OpenSea	chr7	TPST1	Body	0.424604541842593	-0.057340352343542	0.0044557281091427	-0.00954298509055851
cg05227350	-0.173041662486459	0.00210252600622121	0.970848663308713	Yes	No	S_Shore	chr11	ZBTB44	TSS1500	0.613036618502877	-0.209822653199718	0.00841187358065508	-0.0249263028209745
cg15089433	-0.541524504888345	0.00210259173087573	0.970848663308713	Yes	No	OpenSea	chr9			0.624766493809973	-0.0826821025934847	0.00451276736969344	-0.0101635820881494
cg02860186	-0.472599287493755	0.00210594715107429	0.970848663308713	Yes	No	OpenSea	chr21	ERG;ERG;ERG;ERG;ERG;ERG;ERG	Body;Body;Body;Body;Body;5'UTR;Body	0.564416312695848	-0.0842047686975249	0.0058256722594394	-0.00923188738389999
cg00450319	-0.405381983564535	0.00211110326695482	0.970848663308713	No	No	OpenSea	chr8	LOC728024;ERLIN2	TSS1500;Body	0.610152366166161	-0.0831316374954106	0.0185471667411619	-0.0142066823680292
cg15617880	-0.452709642649614	0.00212028042573594	0.970848663308713	No	No	N_Shore	chr10	CREM;CREM;CREM;CREM;CREM;CREM;CREM;CREM;CREM	TSS1500;TSS1500;TSS1500;TSS1500;TSS1500;TSS1500;TSS1500;TSS1500;TSS1500	0.699084328036578	-0.0922572571224776	0.0056470532685707	-0.00496219841996282
cg05610131	-0.385833455669102	0.00212683762175143	0.970848663308713	Yes	No	OpenSea	chr13			0.567289268678105	-0.107964747338881	0.0049764721556773	-0.0186768217591609
cg05146536	-0.702566481740304	0.00213258072940523	0.970848663308713	Yes	No	OpenSea	chr4			0.285308397708322	-0.0528217152414447	0.00607379075156185	-0.00647818537329833
cg18085621	-0.303027540111758	0.00213847204186283	0.970848663308713	Yes	No	OpenSea	chr11			0.539126482142969	-0.145002031425337	0.00454564235361162	-0.0202665000214023
cg06810698	-0.252640358386046	0.0021402103936201	0.970848663308713	Yes	No	OpenSea	chr19			0.408053269084414	-0.170218552179677	0.00493826296534985	-0.0196700348567332
cg02148353	-0.513696366318219	0.00214337257070911	0.970848663308713	Yes	No	S_Shore	chr19	STXBP2;STXBP2;STXBP2;STXBP2	Body;Body;Body;Body	0.544907830739889	-0.0793614702136478	0.0049764721556773	-0.0114561238924691
cg26633127	-0.59936296640182	0.00214800870782865	0.970848663308713	No	No	OpenSea	chr10			0.544833930284146	-0.0713795544135523	0.00425470070373467	-0.00585787934189819
cg12326037	-0.549337906976449	0.00215757139945134	0.970848663308713	Yes	Yes	OpenSea	chr1			0.395235322924508	-0.072188694512135	0.00552537381694931	-0.00605212510379799
cg00164123	-0.474702425822583	0.00215947266156656	0.970848663308713	No	No	OpenSea	chr19	CACNA1A;CACNA1A;CACNA1A;CACNA1A;CACNA1A	Body;Body;Body;Body;Body	0.34934480540026	-0.0938491196523855	0.00425470070373467	-0.0139348224665892
cg04266915	-0.908648463691704	0.00216168119324794	0.970848663308713	Yes	No	S_Shore	chr19	ZSCAN18;ZSCAN18	TSS1500;TSS1500	0.564278446780555	-0.0438010953332352	0.0049764721556773	-0.00652111647871911
cg08866634	-0.398886481954551	0.00216312881088871	0.970848663308713	Yes	Yes	N_Shore	chr5	RNF44	5'UTR	0.292050944639238	-0.10644094660002	0.00450246064508049	-0.00936976677414531
cg21796547	-0.449673105106049	0.00216825094015661	0.970848663308713	Yes	No	N_Shore	chr14	PAPLN	5'UTR	0.612537644899675	-0.0794838753396251	0.00831448182651461	-0.00816122986338202
cg13568213	-0.984809539175775	0.00217607302747902	0.970848663308713	No	No	OpenSea	chr9	TMEM8C	Body	0.666686681822526	-0.0395398816592061	0.00644104164052797	-0.00657149376748134
cg02376677	-0.492441966653714	0.00217822265474131	0.970848663308713	Yes	No	OpenSea	chr1			0.484971472472443	-0.0844653493238285	0.00454564235361162	-0.00841016263770336
cg08476700	-0.403587839413394	0.00218110537532925	0.970848663308713	No	No	OpenSea	chr1			0.446658583791838	-0.0932936527699791	0.0110352656452749	-0.016052722471038
cg02088996	-0.497404306491713	0.00218587128505213	0.970848663308713	No	No	OpenSea	chr7	LOC285954	Body	0.622909886320071	-0.0830649260302036	0.00538435134755797	-0.0115359509974469
cg07056626	-0.591888132871095	0.00218813480084605	0.970848663308713	Yes	No	S_Shore	chr19	VSIG10L	TSS200	0.618156687496718	-0.0484395578461264	0.0392180896857979	-0.00810609660352135
cg03895671	-0.589836217212187	0.00220216071200791	0.970848663308713	No	No	N_Shore	chr4			0.616324345460398	-0.0645152390532452	0.00678234099892596	-0.00798149843364557
cg07380563	-0.205521764817926	0.00220275763199592	0.970848663308713	No	No	S_Shore	chr15	MFGE8;MFGE8;MFGE8;MFGE8;MFGE8	TSS1500;TSS1500;TSS1500;TSS1500;TSS1500	0.666800170648298	-0.171473060149548	0.0122136707525082	-0.0138264031254632
cg16739544	-0.517106251915892	0.00221185016401658	0.970848663308713	Yes	No	N_Shore	chr16			0.676590793244977	-0.0751781084423729	0.00621916539503519	-0.0130265601873698
cg02133383	-0.618755679154876	0.00221748511078386	0.970848663308713	No	No	S_Shore	chr4	TMEM175;TMEM175;TMEM175;TMEM175;TMEM175;TMEM175;TMEM175	5'UTR;5'UTR;5'UTR;5'UTR;5'UTR;5'UTR;Body	0.67348128629689	-0.0725496508328524	0.00484128544037751	-0.00734712616181754
cg06746829	-0.403009379721089	0.00222305253855463	0.970848663308713	Yes	No	OpenSea	chr1	PADI2	Body	0.547845587879117	-0.0905905518487032	0.00666638704490734	-0.0121322828967925
cg10302498	-0.497054378507232	0.00222705751455309	0.970848663308713	Yes	No	N_Shore	chr12	WNT5B;WNT5B	TSS200;5'UTR	0.641520510480584	-0.0761353256579206	0.00928115272388129	-0.0125811289847941
cg08388802	-0.638823706997611	0.00222840050318858	0.970848663308713	Yes	No	OpenSea	chr2			0.406952565806976	-0.0550360782368206	0.0147562351481511	-0.00354302103214887
cg23075286	-0.356774460270401	0.00223911462507835	0.970848663308713	No	No	OpenSea	chr19	GALP;GALP	TSS200;TSS200	0.615312044391527	-0.0937225209669361	0.0145482198860625	-0.0125934870101911
cg27646885	-0.626936334518387	0.00224002986158136	0.970848663308713	No	No	OpenSea	chr12			0.690214884303775	-0.0659987197942009	0.00702118584546398	-0.00302735140482779
cg03234796	-0.485517550137328	0.00224329963445449	0.970848663308713	Yes	No	OpenSea	chr11			0.693895364468269	-0.078987546986955	0.00801151201221355	-0.0115468516532591
cg16203865	-0.761759171551556	0.00224650505084573	0.970848663308713	Yes	No	N_Shelf	chr19	LOC105372441;LOC105372441	Body;Body	0.547829485951011	-0.0481942819684067	0.00999587192070497	-0.00796780280702414
cg00531009	-0.628516638820007	0.00225408923780467	0.970848663308713	Yes	No	Island	chr11	SF1;SF1;SF1	Body;Body;Body	0.607113603095986	-0.0620653574315458	0.00908757725543328	-0.00474810419175264
cg25125231	-0.574383415545489	0.00225803575972234	0.970848663308713	No	No	OpenSea	chr12	B4GALNT3	Body	0.656415210721279	-0.0574014518490295	0.0215484640282017	-0.00570606460767442
cg07149347	-0.331014447529338	0.00225945063767291	0.970848663308713	No	No	OpenSea	chr1	MKNK1;MKNK1;MKNK1;MKNK1;MKNK1	5'UTR;5'UTR;5'UTR;Body;Body	0.67579691589767	-0.140100424826203	0.00454564235361162	-0.0239973407564069
cg27485921	-0.712003921540781	0.00226123292123007	0.970848663308713	Yes	No	OpenSea	chr2	ATP6V1E2	TSS1500	0.51804610461404	-0.0536023782663858	0.00508313296827496	-0.00784790870068885
cg15463966	-0.49567331158878	0.00227317987714972	0.970848663308713	No	No	OpenSea	chr3	AGTR1;AGTR1;AGTR1;AGTR1;AGTR1	5'UTR;5'UTR;5'UTR;TSS1500;5'UTR	0.515453636335936	-0.0947511093716667	0.00425470070373467	-0.00831345629884767
cg20567140	-0.546566904670686	0.00227819047128211	0.970848663308713	Yes	No	N_Shore	chr12	RAPGEF3;RAPGEF3;RAPGEF3;RAPGEF3	1stExon;5'UTR;5'UTR;Body	0.476436890769395	-0.0671612436411299	0.00715046280166601	-0.00973104365803218
cg02918862	-0.457173212375364	0.00228156362697791	0.970848663308713	No	No	OpenSea	chr8			0.661771633993812	-0.0749345736451926	0.0138004859223321	-0.0121721329567502
cg23859173	-0.795833930790156	0.00228306348766784	0.970848663308713	Yes	No	OpenSea	chr12			0.656066618680454	-0.0526149051785487	0.00542918334438837	-0.00650867153934195
cg21503308	-0.427980418780831	0.00229593882922774	0.970848663308713	Yes	No	OpenSea	chr22	SYN3	5'UTR	0.662719080797301	-0.0782989391978533	0.0190681489340271	-0.00300455299783715
cg23202167	-0.648493864056699	0.00231012519360562	0.970848663308713	Yes	No	N_Shore	chr19			0.434672884534032	-0.0653644513303733	0.00519477777891083	-0.0113253712536532
cg27319123	-0.472646087275887	0.00231256724898835	0.970848663308713	Yes	No	N_Shore	chr11	KCNA4;KCNA4	1stExon;5'UTR	0.692179948301175	-0.0974100785951184	0.00425470070373467	-0.00516754737937931
cg10275766	-0.659083571701295	0.00231429457128266	0.970848663308713	Yes	No	OpenSea	chr2	LOC91149	Body	0.195191271524997	-0.0567595349634229	0.00451429767651982	-0.00798329057037439
cg24164517	-0.283028000016475	0.00231608999583006	0.970848663308713	Yes	No	S_Shelf	chr19			0.614716771717757	-0.112572247169297	0.0209370990683619	-0.0125772422292818
cg22784836	-0.531853060455946	0.00231966953802621	0.970848663308713	No	No	N_Shelf	chr11			0.567231057933368	-0.0802256696766146	0.00479756171290958	-0.0123482182971719
cg10449711	-0.418312857559859	0.00232447586195035	0.970848663308713	Yes	No	OpenSea	chr16			0.606826547606088	-0.0945549497472059	0.0118275086646896	-0.00414897668915111
cg17930272	-0.578444197175513	0.00233808144849471	0.970848663308713	Yes	No	OpenSea	chr13	THSD1;THSD1	Body;Body	0.628183973575067	-0.0630922963286201	0.00721872225404635	-0.00919181811206182
cg25420092	-0.41515014418541	0.00234703902460938	0.970848663308713	Yes	No	OpenSea	chr7	CREB5;CREB5;CREB5	Body;Body;Body	0.545186647907225	-0.0769781560863571	0.0242605237427285	-0.0031753107687477
cg06287548	-0.67749486138662	0.00235107404518168	0.970848663308713	Yes	No	N_Shelf	chr21			0.245352192667077	-0.0668499347123891	0.00425470070373467	-0.0104956018726838
cg23591669	-0.207190217837142	0.0023515990351757	0.970848663308713	No	No	OpenSea	chr15	TRPM7;TRPM7	3'UTR;3'UTR	0.675665158755723	-0.211594485317277	0.00472096803045503	-0.0302939371476921
cg20731617	-0.287212494379694	0.00235603703275181	0.970848663308713	Yes	No	N_Shore	chr11	GAS2	TSS1500	0.627941985622786	-0.125913000262703	0.00999827530127315	-0.00907401203171709
cg03402404	-0.471117658414136	0.0023596950486327	0.970848663308713	Yes	No	Island	chr1	TAS1R3	Body	0.695624133507908	-0.0817864495986239	0.00606746059216683	-0.0091054193821889
cg11900736	-0.474280649920662	0.00237170177880034	0.970848663308713	No	No	S_Shore	chr16	ZNF23;ZNF23;ZNF23;ZNF23	TSS1500;TSS1500;TSS1500;TSS1500	0.48929631996907	-0.0831040532185335	0.00613451244254048	-0.0142385225348897
cg23357605	-0.433389552285213	0.00237342751495898	0.970848663308713	Yes	No	S_Shore	chr17			0.680199185774108	-0.0773020849558169	0.0149795615882474	-0.00974646297162107
cg14410590	-0.465594476984802	0.00238703520304638	0.970848663308713	Yes	Yes	OpenSea	chr8			0.626430338925704	-0.093605696389205	0.00544173016011303	-0.0104440536123993
cg15877915	-0.408619224512428	0.00238987606849705	0.970848663308713	No	No	S_Shelf	chr10	TACC2;TACC2;TACC2;TACC2	Body;Body;Body;Body	0.453968649547211	-0.112562613307111	0.00425470070373467	-0.0194754256685779
cg25207458	-0.49990430993384	0.00240184635961051	0.970848663308713	Yes	No	OpenSea	chr16	CNGB1;CNGB1	Body;Body	0.662625085988537	-0.0790018713086892	0.00722964746165511	-0.00971183388096253
cg06677890	-0.68167021632908	0.00240451240976363	0.970848663308713	Yes	No	OpenSea	chr5	NDST1	TSS200	0.567561824584605	-0.067331774755813	0.00425470070373467	-0.00649535392432463
cg25247478	-0.787391226129976	0.00241407061372373	0.970848663308713	No	No	OpenSea	chr13			0.521158202670557	-0.0465651244307712	0.00935640042868313	-0.00658367593803166
cg15353597	-0.553542806151426	0.00241619900508504	0.970848663308713	Yes	No	N_Shore	chr2	MAP4K4;MAP4K4;MAP4K4	TSS1500;TSS1500;TSS1500	0.613767954913524	-0.0749371875688717	0.00509489361236085	-0.00680439772545202
cg08695253	-0.411586558599387	0.00242262047745816	0.970848663308713	Yes	No	OpenSea	chr19	ODF3L2;ODF3L2	1stExon;5'UTR	0.460902708239915	-0.104072919126719	0.0044557281091427	-0.018031968329932
cg12518232	-0.53013453226242	0.00242635557600494	0.970848663308713	Yes	No	OpenSea	chr8			0.57750366961649	-0.0633132066905922	0.0130556215718861	-0.0092696314859857
cg25932290	-0.872026020877455	0.00243563908348173	0.970848663308713	No	No	N_Shelf	chr15	LOC254559	Body	0.482011457328694	-0.0452154104519885	0.00522451176829636	-0.00685735778996632
cg02813355	-0.721476484886769	0.00244320218508848	0.970848663308713	No	No	OpenSea	chr12			0.242004341656981	-0.0615844197275526	0.00435851439548064	-0.00917689766503937
cg09517926	-0.558287952915699	0.00244587962081729	0.970848663308713	Yes	No	OpenSea	chr7	PRKAG2	Body	0.60154601029676	-0.0822756047719098	0.00450246064508049	-0.00407399403873265
cg14670681	-0.4680993696478	0.00245754736388904	0.970848663308713	Yes	No	OpenSea	chr3			0.649446116348557	-0.0691910638302966	0.0170983284661262	-0.00480901803692413
cg01082887	-1.04642660091352	0.0024601325970598	0.970848663308713	No	No	OpenSea	chr14			0.674660032014029	-0.040863902324049	0.00499828635706722	-0.00574254989252188
cg07936928	-0.497550373275468	0.00247434523435291	0.970848663308713	No	No	S_Shore	chr16	LMF1	Body	0.512290997989026	-0.057477041281523	0.0244574482054677	-0.00275923765562858
cg16692277	-0.65919995543564	0.00248343472115337	0.970848663308713	Yes	No	OpenSea	chr13	GUCY1B2	TSS1500	0.352160687689802	-0.0632414444427882	0.0044557281091427	-0.00741918300671751
cg20798824	-0.300362971483594	0.00248365847702055	0.970848663308713	No	No	OpenSea	chr19			0.511905190945467	-0.135274171108182	0.00612445363886026	-0.00954518819342964
cg12601059	-0.493362461702018	0.00248461944196354	0.970848663308713	Yes	No	OpenSea	chr13			0.607294998444601	-0.0807496415546444	0.00706203319077777	-0.00536935310145004
cg09749341	-0.490789112611343	0.00248928693735536	0.970848663308713	Yes	No	Island	chr7	EVX1-AS;EVX1;EVX1;EVX1;EVX1;EVX1	Body;1stExon;1stExon;1stExon;5'UTR;5'UTR	0.610839457076958	-0.0971219162836391	0.00425470070373467	-0.00586790450284119
cg08700306	-0.921120892202965	0.00249235356886577	0.970848663308713	Yes	No	S_Shore	chr19	LRP3	Body	0.432962390140494	-0.0515747509850842	0.00438070234319819	-0.00785214417182134
cg06664104	-0.535500089508375	0.00250642620213014	0.970848663308713	Yes	Yes	OpenSea	chr10			0.121096131452346	-0.0797005457307935	0.00425470070373467	-0.010908452931078
cg02087739	-0.570467576394802	0.00251070667780053	0.970848663308713	Yes	Yes	OpenSea	chr1			0.645503281823667	-0.0755321808739213	0.0049764721556773	-0.00793457468763875
cg22733946	-0.818312576674554	0.00251167020098152	0.970848663308713	Yes	No	OpenSea	chr5	ROPN1L;ROPN1L	Body;Body	0.507711542344661	-0.0546518454107862	0.00432311122979727	-0.00857770395199453
cg03598868	-0.586130008155459	0.00251277843121374	0.970848663308713	Yes	No	OpenSea	chr6	LINC00242;LINC00574	Body;Body	0.643738508499935	-0.0544487664204812	0.016684780247854	-0.00706511919724123
cg05530294	-0.441865240392408	0.00251448534302134	0.970848663308713	No	No	Island	chr7	CLIP2;CLIP2	Body;Body	0.495889436206203	-0.0915627547344538	0.00570939386137063	-0.00400733639110018
cg15802887	-0.821813744115192	0.00251466769914959	0.970848663308713	Yes	Yes	OpenSea	chr1			0.337661418453764	-0.0496001673186433	0.00454564235361162	-0.00729567469344067
cg11242773	-0.292590753862298	0.00252469900492665	0.970848663308713	No	No	S_Shore	chr8	THAP1;THAP1	TSS1500;TSS1500	0.389613203837595	-0.0979901025336605	0.0355927621389117	-0.0100113804353238
cg14601053	-0.644242170680214	0.0025257212359274	0.970848663308713	Yes	No	S_Shore	chr9	FAM129B;FAM129B	Body;Body	0.6739858873142	-0.0624991354184932	0.00749688921138467	-0.00352051218661797
cg16338365	-0.183308014197475	0.00253095320309312	0.970848663308713	Yes	No	OpenSea	chr6			0.457203947979652	-0.252914355994407	0.00451429767651982	-0.0429433870639616
cg20853937	-0.691702489600889	0.0025348026969169	0.970848663308713	Yes	No	OpenSea	chr11			0.567729700328838	-0.0549878236268374	0.00585158249371529	-0.00657270677429281
cg08271632	-0.532157069353572	0.00254020216533934	0.970848663308713	Yes	No	Island	chr11	CD82;CD82	TSS1500;TSS1500	0.677930662862619	-0.0803250873218492	0.00525331063428598	-0.00241659298928839
cg10833510	-0.593192519087025	0.00254902871673916	0.970848663308713	Yes	Yes	OpenSea	chr2	NRP2;NRP2;NRP2;NRP2;NRP2;NRP2	Body;Body;Body;Body;Body;Body	0.485909048614148	-0.0765550660869019	0.00451247949177108	-0.0042044887728334
cg17610933	-0.353900816291203	0.00256471482499872	0.970848663308713	No	No	OpenSea	chr22	CACNA1I;CACNA1I	Body;Body	0.640218510319939	-0.110645295070755	0.00592599741774786	-0.0136762578976566
cg13519184	-0.271047824956282	0.00257395709126958	0.970848663308713	Yes	No	N_Shore	chr3			0.595014659853414	-0.136498063642437	0.0102693941646296	-0.0052087501326951
cg21142743	-0.440561064437464	0.00257914002321362	0.970848663308713	No	No	S_Shore	chr1	ARF1;ARF1;ARF1;ARF1	5'UTR;5'UTR;5'UTR;5'UTR	0.618576443912933	-0.0753787269679513	0.017480455567618	-0.0039384673073693
cg10471743	-0.479018723345178	0.00258308580519601	0.970848663308713	Yes	No	S_Shore	chr5			0.515356614760453	-0.0810329312441371	0.00528723695809278	-0.0104761686497538
cg17503085	-0.490955837413492	0.00258424066333632	0.970848663308713	No	No	N_Shore	chr20	KCNQ2;KCNQ2;KCNQ2;KCNQ2;KCNQ2	Body;Body;Body;Body;Body	0.66498559952725	-0.0781953212160197	0.00767124003072257	-0.00975401957268351
cg17836316	-0.625310192389931	0.00259532274025356	0.970848663308713	Yes	No	N_Shore	chr7	HEATR2	Body	0.697287850751867	-0.0633036936033237	0.00588746216791996	-0.00446427370698277
cg01258050	-0.376757923479738	0.00259850082984675	0.970848663308713	Yes	No	OpenSea	chr10	KNDC1	Body	0.654722239579412	-0.0933135276117793	0.0124919270503745	-0.0114328612552694
cg11468953	-0.404356350412156	0.00260180653280936	0.970848663308713	Yes	No	OpenSea	chr11	PTPRJ;PTPRJ	Body;Body	0.447422035734549	-0.0940393469616744	0.00562405403567641	-0.00693846127069535
cg15211908	-0.446393085889416	0.00260846807802497	0.970848663308713	Yes	No	N_Shore	chr1	KCND3;KCND3	5'UTR;5'UTR	0.597331686176754	-0.0878736474017522	0.00577244978402575	-0.0100291360357459
cg22665600	-0.392026450817151	0.00261499162681816	0.970848663308713	Yes	No	OpenSea	chr19			0.546111326956058	-0.0664254522728993	0.0429349951382695	-0.00974920540085011
cg00434384	-0.550730790790398	0.00262960051401554	0.970848663308713	Yes	No	OpenSea	chr8			0.424767217836406	-0.067400556173	0.0044557281091427	-0.010462426419996
cg22054137	-0.423699509161404	0.00263083121432938	0.970848663308713	Yes	Yes	OpenSea	chr16			0.389545921774606	-0.0974545960915995	0.0047802709410595	-0.00987851241066487
cg15678504	-0.789119141007334	0.00264006738493815	0.970848663308713	Yes	No	Island	chr8	MSRA;MSRA;MSRA	Body;Body;Body	0.683176072199151	-0.0545419953274132	0.00454564235361162	-0.00555400274447682
cg20437986	-0.291362373793589	0.00266760886117124	0.970848663308713	Yes	No	OpenSea	chr7			0.53303303145854	-0.131461412793911	0.00767074917604259	-0.0112527346554252
cg18505453	-0.31668264662453	0.00267080698985228	0.970848663308713	Yes	No	OpenSea	chr6	TREM1	TSS1500	0.65101360257025	-0.147088406198428	0.00425470070373467	-0.0212709420938832
cg07186962	-0.714077139965056	0.00268381289398225	0.970848663308713	Yes	Yes	OpenSea	chr6			0.133379975778163	-0.0666067743629454	0.00425470070373467	-0.00950362002457078
cg11420606	-0.505133088395456	0.00268500420082854	0.970848663308713	No	No	OpenSea	chr16	CMTM2;CMTM2	Body;Body	0.587686112194581	-0.0792799772104499	0.00512688653419504	-0.0100153953884143
cg00423845	-0.443501574271531	0.00268829085192056	0.970848663308713	Yes	No	OpenSea	chr8	EXT1	Body	0.586594965879523	-0.0867482244852036	0.00725936417992307	-0.00414299889608505
cg17212502	-0.681720026946575	0.00269173667782839	0.970848663308713	Yes	No	OpenSea	chr12	CABP1;CABP1;CABP1	Body;Body;Body	0.62172938056947	-0.0462465448085423	0.0207434830796591	-0.00403814435069094
cg15006246	-0.701257359404994	0.00269715901265413	0.970848663308713	No	No	OpenSea	chr3			0.588259598850985	-0.0575320661084084	0.00451276736969344	-0.0077063787079289
cg03120782	-0.496532511199264	0.00269946560636342	0.970848663308713	Yes	No	N_Shore	chr19	AKAP8	Body	0.653780352291208	-0.0895331590151362	0.00454564235361162	-0.00690348607990676
cg12567063	-0.463553992997193	0.00270005621819501	0.970848663308713	Yes	No	OpenSea	chr11	MS4A3;MS4A3;MS4A3	TSS1500;TSS1500;TSS1500	0.584621768423855	-0.0777710014226649	0.00623624936484118	-0.00688567017772873
cg24594224	-0.432478640537065	0.00270315509052061	0.970848663308713	No	No	OpenSea	chr6	COL11A2;COL11A2;COL11A2	Body;Body;Body	0.519456813724081	-0.0842268962182629	0.00994786022235372	-0.00680359539374509
cg10193616	-0.465204988474448	0.00272698302973668	0.970848663308713	Yes	Yes	Island	chr7	PLXNA4;PLXNA4;PLXNA4	5'UTR;5'UTR;5'UTR	0.432448933829292	-0.0973158918009279	0.00451276736969344	-0.00552423017865926
cg01990133	-0.430866812003538	0.00274538955422565	0.970848663308713	Yes	No	S_Shore	chr19			0.587147006810522	-0.0894323342665645	0.00514894721094055	-0.00999936400533219
cg11931531	-0.560768054755712	0.00274723466824924	0.970848663308713	Yes	Yes	OpenSea	chr2			0.615453462898478	-0.0559707311716709	0.0278449845335796	-0.00368613551833244
cg08402734	-0.800776522883047	0.00274741133468717	0.970848663308713	No	No	N_Shore	chr19	SNORD37;EEF2	TSS200;Body	0.567998119545458	-0.0436909771336797	0.0112438794810457	-0.00528304346216868
cg24759919	-0.256637317378564	0.00274762640286348	0.970848663308713	Yes	No	S_Shore	chr19	STXBP2;STXBP2	Body;Body	0.654560012071824	-0.145105509461226	0.00965985380117209	-0.00460604791280241
cg12873189	-0.707132286944416	0.00275034624645765	0.970848663308713	No	No	OpenSea	chr3	RHO	TSS1500	0.661685209245446	-0.045680752499834	0.0242124416830698	-0.00322501646783191
cg24941752	-0.481417544242194	0.00275189461051433	0.970848663308713	Yes	Yes	OpenSea	chr21	B3GALT5-AS1;B3GALT5;B3GALT5-AS1	Body;TSS1500;Body	0.545102151253107	-0.0782315663778772	0.00812054218325487	-0.00755970619225405
cg20879720	-0.550697789880348	0.00275335837433994	0.970848663308713	Yes	Yes	OpenSea	chr5	LHFPL2	5'UTR	0.586762210645299	-0.0697000397203511	0.00700396489078473	-0.00935510393318212
cg24507742	-0.400688788605256	0.00275356852230497	0.970848663308713	Yes	No	N_Shelf	chr19	SLC1A5;SLC1A5;SLC1A5	5'UTR;TSS200;Body	0.660082232871111	-0.0966296623162948	0.00625123106431846	-0.00886280009298945
cg02529358	-0.562261912486707	0.00275439488913302	0.970848663308713	Yes	No	OpenSea	chr5	LOC728264	TSS200	0.602908502401267	-0.0575773546534425	0.0155994006239472	-0.00941647543095747
cg04576607	-0.548247385815426	0.00275577952170448	0.970848663308713	No	No	OpenSea	chr1	GNG4;GNG4;GNG4	5'UTR;5'UTR;5'UTR	0.692201463059374	-0.0661186727935612	0.00698573792532963	-0.00299743566580546
cg12002745	-0.727692900219067	0.00275650054029463	0.970848663308713	Yes	No	OpenSea	chr8			0.562668070332572	-0.0466309088326939	0.00821319482795707	-0.00608348535264228
cg08160072	-0.603021831067104	0.00275869435122614	0.970848663308713	No	No	S_Shelf	chr2			0.103607380396053	-0.0699277183531708	0.00438070234319819	-0.0111604847614084
cg13063369	-0.515797310421984	0.00276022042358806	0.970848663308713	Yes	No	OpenSea	chr11			0.65496389206836	-0.0633011322255159	0.0193205316979106	-0.00842365899772302
cg12013817	-0.501038179807524	0.00276697842562469	0.970848663308713	Yes	No	OpenSea	chr6	GRM4	Body	0.614715735345932	-0.0713043787351765	0.0123122300025323	-0.00629165662361753
cg25375860	-0.443186114731852	0.0027718305734503	0.970848663308713	No	No	OpenSea	chr2	SGPP2	Body	0.704418987218868	-0.0797182020833773	0.0130456070842326	-0.00479771301228538
cg18295982	-0.535188598442206	0.00278569153851371	0.970848663308713	No	No	OpenSea	chr1			0.672251819880403	-0.0702694798742656	0.00932394036828236	-0.00561747079876096
cg08934126	-0.675836828490124	0.00278664374746339	0.970848663308713	Yes	No	OpenSea	chr1	CTNNBIP1;CTNNBIP1	5'UTR;5'UTR	0.637456392458031	-0.0506353555158004	0.0125086684026397	-0.00663479510876935
cg20593700	-0.55345679989284	0.00279123210185276	0.970848663308713	Yes	Yes	OpenSea	chr3			0.61683412470661	-0.0733400090749736	0.00466614503148089	-0.0093371702424084
cg12640435	-0.271139623927508	0.00279647094663261	0.970848663308713	Yes	No	OpenSea	chr1			0.665143968599611	-0.156145410078497	0.00454564235361162	-0.0259546660078129
cg05104574	-0.641265968119444	0.00279889824061086	0.970848663308713	No	No	OpenSea	chr8			0.374525726269493	-0.055541044890049	0.00532226845264696	-0.00817610772173227
cg16772998	-0.559377894358899	0.00279965341081983	0.970848663308713	No	No	S_Shelf	chr7	MAD1L1;MAD1L1;MAD1L1	Body;Body;Body	0.66274615549471	-0.079688571517782	0.00466614503148089	-0.00786180967822669
cg14730017	-0.611894960251595	0.00280108407233507	0.970848663308713	Yes	No	OpenSea	chr9	FAM120A;FAM120A;FAM120A;FAM120A	Body;Body;Body;Body	0.133820831192975	-0.0687053455674392	0.0049764721556773	-0.0106325518924295
cg02668405	-0.434844211396784	0.00280303583011846	0.970848663308713	No	No	S_Shore	chr6	TRIM15	3'UTR	0.664873727806079	-0.0718189671067765	0.022877059939903	-0.00284561198192146
cg10934766	-0.701157785727221	0.00280355531887996	0.970848663308713	Yes	No	OpenSea	chr12	EP400	Body	0.665120113407812	-0.0460317514005744	0.0242124416830698	-0.00193333703039533
cg27178512	-0.519835561411336	0.00281751150037864	0.970848663308713	Yes	No	OpenSea	chr14	SYNDIG1L	5'UTR	0.578964745250721	-0.0800481142858585	0.00508995768450818	-0.00659288223152943
cg14478752	-0.394566814332778	0.00282117156555539	0.970848663308713	Yes	No	N_Shelf	chr5			0.668075980466388	-0.116470383678519	0.00435851439548064	-0.0060005431172232
cg08056728	-0.635693651697745	0.00282305381014931	0.970848663308713	Yes	No	N_Shelf	chr17	USP36	Body	0.69627578451288	-0.0534897269562301	0.0156035722264696	-0.00398999527065313
cg22656671	-0.520520041420895	0.00284061840739531	0.970848663308713	No	Yes	OpenSea	chr14			0.497672681558646	-0.0776563538462163	0.00451276736969344	-0.0072241425408649
cg05773454	-0.489866024808565	0.00285663286271805	0.970848663308713	No	No	OpenSea	chr11	GAB2;GAB2	5'UTR;Body	0.411185233051598	-0.0977155398739754	0.00425470070373467	-0.0098811060393067
cg21766592	-0.283585080943018	0.00285677681097824	0.970848663308713	Yes	No	N_Shelf	chr19	SLC1A5;SLC1A5;SLC1A5;SLC1A5	1stExon;5'UTR;Body;5'UTR	0.66475400086465	-0.133700236041748	0.00810245887866194	-0.00550951165184587
cg15506036	-0.408879812814893	0.002864011561049	0.970848663308713	No	No	OpenSea	chr2			0.288736622607566	-0.12351107449372	0.00425470070373467	-0.00940903783381419
cg14810033	-0.763252126065043	0.00286472528479304	0.970848663308713	Yes	No	OpenSea	chr5	STK10	Body	0.70096995034036	-0.0451499651031826	0.0137823892249768	-0.00382421466289407
cg16948651	-0.469633500368357	0.00286492590398633	0.970848663308713	No	Yes	OpenSea	chr1	ZNF684	Body	0.567227219219454	-0.095386002089678	0.00425470070373467	-0.0125415121551396
cg07638479	-0.779984111186791	0.00287981091993004	0.970848663308713	Yes	No	Island	chr4	SHISA3	Body	0.677034128998478	-0.0628863051830497	0.00425470070373467	-0.00383122881793671
cg05308645	-0.439876648265401	0.00288166845804695	0.970848663308713	Yes	No	S_Shelf	chr3	CHRD	3'UTR	0.703716135181386	-0.066121998691626	0.0256883528028375	-0.00930590158736999
cg13260089	-0.401511767836215	0.00289101009092723	0.970848663308713	No	No	OpenSea	chr3	CAV3;CAV3	3'UTR;3'UTR	0.66484598104578	-0.0945198353073804	0.00930998377124504	-0.00501178905953037
cg08982816	-0.831122745987865	0.00289267342181044	0.970848663308713	Yes	No	OpenSea	chr5	LOC101929154	Body	0.508279228161956	-0.0459838282445157	0.00715046280166601	-0.00722628133222158
cg23877117	-0.705435129958109	0.0028943287687213	0.970848663308713	Yes	Yes	OpenSea	chr21	APP;APP;APP;APP;APP;APP;APP;APP;APP;APP	Body;Body;Body;Body;Body;Body;Body;Body;Body;Body	0.198394141370637	-0.0535231246437725	0.00517779763462024	-0.00706475808611845
cg24431964	-0.63784944575851	0.00289526273359414	0.970848663308713	Yes	No	S_Shore	chr2	FLJ31356;FOSL2	TSS1500;Body	0.313561721406843	-0.0720931178812173	0.00425470070373467	-0.00861541755258419
cg23536106	-0.636855868589495	0.00291005478283711	0.970848663308713	Yes	No	OpenSea	chr21			0.368182360558155	-0.0582615241393184	0.00511811770124337	-0.00752249213095743
cg19782880	-0.478699951183461	0.00292765270614745	0.970848663308713	Yes	No	OpenSea	chr3	CPNE9	Body	0.328914409704689	-0.0958526699560585	0.00425470070373467	-0.00566757441027138
cg21820708	-0.596173802100541	0.00293214864729946	0.970848663308713	Yes	No	OpenSea	chr20	CDH22	Body	0.643296634868011	-0.0520878635194072	0.0189898276927509	-0.00854220628626334
cg07904751	-0.30130527790866	0.00293333646303921	0.970848663308713	Yes	No	OpenSea	chr12	ZNF664-FAM101A	5'UTR	0.548121751860141	-0.13314702774216	0.00512688653419504	-0.0171816870688383
cg06049111	-0.431560356068146	0.00293383529507011	0.970848663308713	No	No	N_Shore	chr6	GUCA1A	Body	0.646284822755097	-0.0752648502582267	0.0112121303831109	-0.00432755390072304
cg12687527	-0.504608073991609	0.00293679602359866	0.970848663308713	No	No	Island	chr9	GNA14	Body	0.621601123991762	-0.0704568935287659	0.00992316377727924	-0.0120975133178221
cg03033543	-0.483927646145809	0.00293862323514	0.970848663308713	Yes	No	OpenSea	chr20	C20orf114	TSS200	0.622422442144924	-0.0720806141953824	0.0112776280397359	-0.00807469959275053
cg04346283	-0.592181717632885	0.00293898989932417	0.970848663308713	Yes	No	N_Shore	chr6	FAM46A	Body	0.175265631614959	-0.0708385196339193	0.00425470070373467	-0.00912550876739157
cg00631504	-0.70938221941312	0.00294015522236323	0.970848663308713	Yes	No	N_Shelf	chr6	TMEM63B	Body	0.323887086137834	-0.0409688796082345	0.0412975853570051	-0.00341640194991322
cg20806175	-0.582711640579572	0.00295426885299855	0.970848663308713	Yes	No	OpenSea	chr1	FCER1G	Body	0.376850198237806	-0.0593144071291978	0.00565822811655517	-0.00832764911763473
cg06949812	-0.485323301620692	0.00295815824104363	0.970848663308713	Yes	No	N_Shore	chr17	GJD3;GJD3	1stExon;3'UTR	0.644055374334023	-0.0609413473273815	0.0242096769213444	-0.00995503637870099
cg06816350	-0.351096323359119	0.00296172113816822	0.970848663308713	Yes	No	OpenSea	chr5			0.404192132218638	-0.137165604060781	0.00425470070373467	-0.00745283159254906
cg18487916	-0.288499334226867	0.00296707618725492	0.970848663308713	Yes	No	OpenSea	chr3	NEK4	Body	0.549921273361762	-0.127351151866675	0.00725936417992307	-0.0142148619874752
cg18117871	-0.637979971206983	0.00297053059082846	0.970848663308713	Yes	No	Island	chr8	MTUS1;MTUS1;MTUS1;MTUS1	1stExon;1stExon;5'UTR;5'UTR	0.680023619493716	-0.0552083528463427	0.0115739307403801	-0.00268427865882018
cg26566407	-0.527113221005759	0.00297570880730169	0.970848663308713	Yes	No	OpenSea	chr1	SKI	Body	0.657220662673673	-0.0775986190679337	0.00753548057627804	-0.00231314269671257
cg05921767	-0.332359815368866	0.00297635311492598	0.970848663308713	Yes	No	S_Shelf	chr5	CXXC5	5'UTR	0.607336006895092	-0.0918797791603824	0.0223941086382767	-0.0111400222787588
cg18959988	-0.583961006465526	0.00298163699234928	0.970848663308713	Yes	No	OpenSea	chr12	MIR141;MIR200C	TSS1500;Body	0.637597311633125	-0.0682949946155559	0.00606746059216683	-0.00441496562079202
cg07338781	-0.496765193316554	0.00298966661931983	0.970848663308713	Yes	No	OpenSea	chr8	LOC101929897	Body	0.317889015950168	-0.0896191047237729	0.00425470070373467	-0.00840592372126378
cg06534800	-0.630785507622051	0.00299124785109573	0.970848663308713	Yes	No	Island	chr5	DOK3;DOK3;DOK3	Body;Body;Body	0.686984885195852	-0.0713137976492032	0.00452184834686519	-0.00630485005520809
cg00486340	-0.495530025472844	0.00299234941932061	0.970848663308713	Yes	No	Island	chr4	MSX1	TSS1500	0.464917665561659	-0.0885166657601649	0.0044557281091427	-0.00526568137343805
cg14924046	-0.181900840761446	0.00299294696180814	0.970848663308713	No	No	N_Shore	chr4			0.640408839327451	-0.175705957248675	0.0168553495185871	-0.0165142362751752
cg25702940	-0.600378472570603	0.00299299112204942	0.970848663308713	Yes	No	OpenSea	chr6			0.0911671939002993	-0.0829289630095469	0.00425470070373467	-0.0113948567771745
cg04039397	-0.282037265585778	0.00299698051356244	0.970848663308713	Yes	No	OpenSea	chr3	CD96;CD96	TSS200;TSS200	0.59367015405378	-0.136521814966855	0.00749359490030864	-0.0182963789914157
cg01193554	-0.598460137336122	0.00300534489370648	0.970848663308713	Yes	No	N_Shore	chr1			0.516073265667928	-0.0558494390860291	0.0181164825243223	-0.00446143510396174
cg03405155	-0.473404204983143	0.00300663073254204	0.970848663308713	Yes	No	OpenSea	chr19	LILRA2;LILRA2;LILRA2;LILRA2	TSS1500;TSS1500;TSS1500;TSS1500	0.6460404360613	-0.0850389272626134	0.00484128544037751	-0.00480424688645084
cg11893511	-0.277035799288579	0.00301417131203315	0.970848663308713	Yes	No	OpenSea	chr19	CARD8-AS1;CARD8;CARD8	Body;TSS1500;TSS1500	0.632945033484491	-0.144087115343041	0.00511811770124337	-0.0190011219466689
cg19823504	-0.541065951192867	0.00302742177912596	0.970848663308713	Yes	No	N_Shore	chr19	SEMA6B	Body	0.649520069206962	-0.0706291192780325	0.00810245887866194	-0.00520389977055968
cg21513437	-0.890325394473767	0.00304981117004864	0.970848663308713	Yes	No	OpenSea	chr17			0.649482802906264	-0.0442420734990378	0.00696057648186989	-0.00301501020247086
cg06551785	-0.584383327708202	0.00305257863179416	0.970848663308713	No	No	S_Shore	chr1			0.634229521980103	-0.0606392181473319	0.00805253271006982	-0.00986640425605934
cg13590843	-0.650802841864626	0.00306369143275992	0.970848663308713	Yes	No	N_Shore	chr9			0.684861023587769	-0.0576856327531142	0.00896584215414262	-0.00469146928039532
cg03372736	-0.896688937363141	0.00308215233395773	0.970848663308713	Yes	No	Island	chr9	PPAPDC3	Body	0.652869028761073	-0.0340504522398929	0.0245129227731525	-0.00471439428793974
cg21382698	-0.426081242922575	0.0030822245692744	0.970848663308713	Yes	No	OpenSea	chr12	ZNF664-FAM101A	5'UTR	0.56993362426445	-0.0888704649352965	0.00754363884762915	-0.015383894226525
cg09876812	-0.563558059909882	0.00309063568794953	0.970848663308713	Yes	Yes	OpenSea	chr2			0.658512171244178	-0.0640008920821601	0.00862529786537966	-0.00492709267612314
cg00266535	-0.58887819467426	0.00309295870220606	0.970848663308713	Yes	No	S_Shelf	chr1	FCN3;FCN3	Body;Body	0.587644641417525	-0.0714235114472165	0.00447146795741855	-0.00568955620089001
cg17190441	-0.742095947929295	0.00309375489581759	0.970848663308713	Yes	No	OpenSea	chr3	SEMA3B;SEMA3B;SEMA3B;SEMA3B-AS1;SEMA3B	TSS1500;5'UTR;5'UTR;TSS1500;TSS1500	0.605197146821701	-0.0510134386840795	0.00803328790895697	-0.00787237734277857
cg27419075	-0.486152531178135	0.00309782900133951	0.970848663308713	No	No	Island	chr11	PDE2A;PDE2A;PDE2A;PDE2A	Body;Body;Body;Body	0.672335149974082	-0.0728695326605564	0.0107659977938496	-0.0057160225766637
cg24907814	-0.575594750395914	0.00310285476978819	0.970848663308713	Yes	No	S_Shore	chr5			0.60451219284722	-0.080680743212624	0.00438070234319819	-0.00843171341445245
cg26777836	-0.44653740546401	0.00310343358359368	0.970848663308713	Yes	No	N_Shore	chr3	LRRC3B	5'UTR	0.676308957590588	-0.0756617158381393	0.0171890442350064	-0.00528440841453728
cg16127498	-0.913971414302094	0.00311331836032586	0.970848663308713	Yes	Yes	OpenSea	chr1			0.266799579000075	-0.0287866113959942	0.0585227657686811	-0.00494461570564569
cg08642613	-0.350222512508728	0.0031137558361414	0.970848663308713	No	No	N_Shore	chr5	CPLX2	TSS1500	0.690824187025124	-0.09397302265248	0.0135124336334602	-0.00500941067612859
cg00011113	-0.303495555450263	0.00312531465807094	0.970848663308713	Yes	Yes	N_Shelf	chr7			0.585779369902812	-0.126722119526194	0.00719031477248664	-0.010405506295384
cg22789298	-0.470237992658013	0.00314419869707471	0.970848663308713	Yes	No	Island	chr6			0.632095827599538	-0.0746343429367916	0.0146337115868413	-0.00162324504601196
cg02070857	-0.350911612590593	0.00314450622817993	0.970848663308713	Yes	No	N_Shore	chr8			0.560547844275355	-0.115496000806553	0.00615754885096704	-0.00942763133525681
cg04162647	-0.375696330077832	0.00314551854332884	0.970848663308713	Yes	Yes	N_Shore	chr14	BCL11B;BCL11B	Body;Body	0.155104208034298	-0.113093692778776	0.00438070234319819	-0.0124306561975401
cg06466659	-0.745408654681825	0.00314643420404666	0.970848663308713	Yes	No	OpenSea	chr2	IKZF2;IKZF2	Body;Body	0.081633407584534	-0.0580556981312223	0.00425470070373467	-0.00772021379228383
cg04112126	-0.571574076747397	0.00314993887549651	0.970848663308713	Yes	No	Island	chr10	KNDC1	Body	0.654555788662103	-0.0570952242889453	0.0135955716085347	-0.00511434916015474
cg17958059	-0.510979321220191	0.00316148576733824	0.970848663308713	Yes	No	OpenSea	chr18	ZBTB7C	5'UTR	0.582491244394153	-0.0730514810916252	0.00998823886464332	-0.00755754446136236
cg05491587	-0.155621163898582	0.00318348062114924	0.970848663308713	Yes	No	Island	chr18	KCNG2	Body	0.661218320081029	-0.306124612582447	0.00425470070373467	-0.0390479951265917
cg26406563	-0.88138534890305	0.00319472494663408	0.970848663308713	Yes	No	OpenSea	chr1	C1orf175;C1orf175	Body;5'UTR	0.660843034002743	-0.0457270044683065	0.00485693273944763	-0.00678035399094046
cg10959242	-0.385656497271936	0.00319925921886113	0.970848663308713	No	No	OpenSea	chr4	ZFYVE28	Body	0.644362311751208	-0.102939447449212	0.00592599741774786	-0.00526455838263706
cg20435485	-0.0940892722360681	0.00320373579451782	0.970848663308713	Yes	No	OpenSea	chr22	FAM116B	Body	0.497882532208802	-0.453853960763159	0.00499828635706722	-0.0110858892724096
cg14539930	-0.255058952410863	0.00321298083324772	0.970848663308713	No	No	OpenSea	chr3			0.673843828085013	-0.109572180225188	0.0324385462846121	-0.013374680637523
cg12934106	-0.275298695245493	0.00321864107565692	0.970848663308713	Yes	No	S_Shore	chr1	PTCHD2	Body	0.682497075957348	-0.119525599978325	0.0137965310988838	-0.0162591713444972
cg20734664	-0.495097868503469	0.00322864911393574	0.970848663308713	Yes	Yes	OpenSea	chr2			0.655463125174241	-0.0690114647814308	0.00878910813894114	-0.00728877217229132
cg24771527	-0.470709353003086	0.00324178690882707	0.970848663308713	Yes	No	OpenSea	chr13			0.68376443721795	-0.0778336724711168	0.00855653767043412	-0.00467213489696784
cg24433189	-0.429043706824184	0.003247519162608	0.970848663308713	Yes	No	Island	chr16	SSTR5;LOC146336	TSS200;Body	0.314227767760144	-0.0921700665338632	0.00528723695809278	-0.0156361391844081
cg22322129	-0.518332514436314	0.00324835546333779	0.970848663308713	No	No	OpenSea	chr19	ELAVL3;ELAVL3	Body;Body	0.579017452647989	-0.0731408553016187	0.00599643189248251	-0.0125581881542439
cg26626342	-0.259912942572289	0.00325140778714198	0.970848663308713	Yes	No	OpenSea	chr10	COL13A1;COL13A1;COL13A1;COL13A1;COL13A1;COL13A1	Body;Body;Body;Body;Body;Body	0.594395319921433	-0.145058634583619	0.00506265771509341	-0.0245241061004617
cg03645661	-0.144464440617102	0.00325195809809474	0.970848663308713	Yes	No	OpenSea	chr12	SMAGP;SMAGP	Body;Body	0.636900418301357	-0.271895399023335	0.00688634000554233	-0.0377371347014713
cg06912964	-0.768618788215291	0.00325672937492479	0.970848663308713	Yes	No	S_Shore	chr19	SLC25A41	3'UTR	0.648579372146862	-0.0542995126879446	0.00552031916378068	-0.00719541535394874
cg23474135	-0.648215406062744	0.00325699936263237	0.970848663308713	Yes	No	OpenSea	chr2	PRKCE	Body	0.621235944804791	-0.0585008807288618	0.00624841232402943	-0.00488430779145257
cg17285709	-0.619786318640299	0.00326366062536943	0.970848663308713	No	No	Island	chr2	SPEG	Body	0.534556592474296	-0.06594906268839	0.00507061603223201	-0.00841069802686967
cg07507251	-0.39769953879279	0.00326424210233997	0.970848663308713	Yes	No	Island	chr3	NT5DC2;NT5DC2	Body;Body	0.338519735879609	-0.10568172071819	0.00435851439548064	-0.0157166021741741
cg04476891	-0.248717559287323	0.00327420295154445	0.970848663308713	No	No	OpenSea	chr20	DEFB121	TSS200	0.656265749073716	-0.136608395282685	0.00901517391029405	-0.0179345109995228
cg18455472	-0.44135692323037	0.00327420552118914	0.970848663308713	Yes	No	OpenSea	chr17			0.628106417624868	-0.0841244045248143	0.00663865858150864	-0.010285808912337
cg09740078	-0.307736371386728	0.0032782257048517	0.970848663308713	Yes	No	OpenSea	chr14			0.614791526030372	-0.127581715861704	0.00532226845264696	-0.0210629650131826
cg09405380	-0.44294110809975	0.00328225180957371	0.970848663308713	No	No	S_Shore	chr19	PBX4	TSS1500	0.345873619534094	-0.0879602032778844	0.00576956215840072	-0.0115034534547849
cg04061752	-0.578893917769928	0.00328576568771136	0.970848663308713	Yes	No	OpenSea	chr12	PLEKHA5;PLEKHA5	Body;Body	0.549647483133816	-0.0682038967215775	0.00454564235361162	-0.00602099351694013
cg03531543	-0.406548389019864	0.00328791623167302	0.970848663308713	Yes	No	N_Shelf	chr19	UNC13A	Body	0.660955734136992	-0.0989610062540803	0.00576956215840072	-0.00721028985005212
cg00456557	-0.545411769071865	0.00328874755496412	0.970848663308713	Yes	No	N_Shore	chr6	C6orf147	Body	0.668830552971624	-0.069159520360326	0.00696057648186989	-0.00411166961431031
cg15407058	-0.784934756449887	0.00329305494061602	0.970848663308713	No	No	N_Shelf	chr17			0.673554198968908	-0.0493777069732732	0.00767074917604259	-0.00849059294874621
cg07744502	-0.715617695576161	0.00329895696617783	0.970848663308713	Yes	No	OpenSea	chr11	C11orf75	5'UTR	0.394420449546526	-0.0592491568506149	0.0044557281091427	-0.00795235311583736
cg14417099	-0.603930163051097	0.00329983253787184	0.970848663308713	Yes	No	S_Shelf	chr6	PCMT1	Body	0.12782390916248	-0.0739841105883297	0.00425470070373467	-0.0107927732586326
cg14754151	-0.650755035351023	0.00331007160618572	0.970848663308713	Yes	No	N_Shelf	chr19	ANKRD27	5'UTR	0.57326721137981	-0.0630549073749006	0.00484128544037751	-0.00724469751411552
cg10580599	-0.436601909884379	0.00331192995795619	0.970848663308713	Yes	No	OpenSea	chr14	MIA2	TSS1500	0.613752714079803	-0.0875609780859709	0.00642115463638137	-0.0095011025116194
cg01454698	-0.474209470156984	0.00331331754862348	0.970848663308713	Yes	No	OpenSea	chr4	MAML3	Body	0.419314589515919	-0.0869199269052341	0.0044557281091427	-0.0107799311080727
cg21136789	-0.307955182446947	0.00331452366829004	0.970848663308713	No	No	N_Shore	chr4	THEGL	TSS1500	0.707172980608404	-0.12168900051319	0.00782046360901924	-0.0175263039351555
cg21583986	-0.587761714802283	0.00331455964807262	0.970848663308713	Yes	Yes	OpenSea	chr4			0.125689456937505	-0.0800838001225227	0.00425470070373467	-0.0102187629290333
cg16369987	-0.482671705134179	0.00331531542040415	0.970848663308713	Yes	No	N_Shelf	chr7			0.691642578107126	-0.0652002235344947	0.0123287702212215	-0.00971712265274705
cg13304206	-0.405693260866126	0.00331926191381405	0.970848663308713	Yes	No	OpenSea	chr4	RBM47	5'UTR	0.656600606024627	-0.088220367500248	0.0111103577933336	-0.00973887348774785
cg05296801	-0.563235343499269	0.00332000561490866	0.970848663308713	No	Yes	OpenSea	chr16			0.562045455514175	-0.055545797074405	0.00985908092857969	-0.00643505732259761
cg18977021	-0.183616287994309	0.00333085048433117	0.970848663308713	Yes	Yes	N_Shore	chr5	LOC648987	Body	0.662766448378484	-0.144803305626584	0.0277321225305865	-0.0250437115037587
cg19656551	-0.455453814117102	0.00333166146041942	0.970848663308713	No	No	OpenSea	chr5	LOC101929380	TSS1500	0.689830026869704	-0.0982027556851086	0.00454564235361162	-0.00456822319709793
cg06512263	-0.516674489480767	0.00333807303749088	0.970848663308713	Yes	No	OpenSea	chr6	CDKAL1	Body	0.569771738339765	-0.0683143051678003	0.0103199398118611	-0.00755115911007073
cg12753728	-0.590547390983163	0.00334105441345112	0.970848663308713	No	No	OpenSea	chr17	GAS7;GAS7;GAS7	5'UTR;Body;Body	0.49638866815652	-0.0582287020340842	0.00592236895992784	-0.00752052624746258
cg15713735	-0.555738093744364	0.0033441534052717	0.970848663308713	Yes	Yes	N_Shore	chr13	SLC46A3;SLC46A3	Body;Body	0.216290266991698	-0.0706598891607597	0.0049764721556773	-0.006992169153024
cg06478995	-0.282085290898241	0.00334566020002544	0.970848663308713	Yes	Yes	S_Shore	chr6	KPNA5	Body	0.620898752325517	-0.131791071594361	0.00675725908092686	-0.013322623082612
cg10919522	-0.438061658048563	0.00334611318006405	0.970848663308713	Yes	No	S_Shore	chr14	C14orf43;C14orf43	5'UTR;TSS1500	0.396126189274265	-0.0972671380648656	0.00454564235361162	-0.0114617176352853
cg13386331	-0.450051119601602	0.00334638393477467	0.970848663308713	Yes	No	OpenSea	chr1	TMEM57;TMEM57	Body;Body	0.520782212673475	-0.0669861811704459	0.0236208089761366	-0.011135907977675
cg22895366	-0.324249293084989	0.00334737559088757	0.970848663308713	Yes	No	OpenSea	chr22			0.549260899196988	-0.0915198873957268	0.0248937232123701	-0.00759234684234775
cg25303540	-0.381803480445295	0.00335316957315253	0.970848663308713	Yes	No	S_Shore	chr11	RNF26	1stExon	0.236104291770833	-0.0636701935458679	0.0559992430938361	-0.00878379539574858
cg11478158	-0.496986645562633	0.00335515621798681	0.970848663308713	Yes	No	N_Shore	chr11	PGAP2;PGAP2;PGAP2;PGAP2;PGAP2;PGAP2;PGAP2;PGAP2;PGAP2;PGAP2;PGAP2;PGAP2;PGAP2;PGAP2;PGAP2;PGAP2;PGAP2;PGAP2;PGAP2;PGAP2;PGAP2;PGAP2	5'UTR;TSS1500;TSS1500;TSS1500;TSS1500;TSS1500;TSS1500;TSS1500;TSS1500;Body;Body;Body;Body;Body;Body;Body;Body;Body;Body;Body;Body;Body	0.609783416551823	-0.0715845408399974	0.00821319482795707	-0.0123593201941417
cg26851443	-0.805200223833076	0.00335632731716832	0.970848663308713	Yes	No	OpenSea	chr1			0.664466763202031	-0.0414318434797724	0.0132753920562015	-0.00633640526144891
cg07619954	-0.712793096426212	0.00335644965116964	0.970848663308713	Yes	No	OpenSea	chr5	PCDH12;PCDH12	1stExon;5'UTR	0.363745602588325	-0.0525538294734644	0.00454564235361162	-0.00761759344526519
cg19756830	-0.434803460209867	0.00336106197545314	0.970848663308713	Yes	Yes	OpenSea	chr2			0.616317072448462	-0.0686957422231212	0.0156857793417247	-0.00834549742165147
cg00272709	-0.50973524499205	0.00336555484142414	0.970848663308713	Yes	No	OpenSea	chr1	LAX1;LAX1	TSS200;TSS200	0.586685020275649	-0.0585040325748911	0.0197422132618407	-0.00659743636054069
cg10254082	-0.834300770703346	0.00337348956975605	0.970848663308713	No	No	S_Shelf	chr7			0.660804408168714	-0.0481213241183149	0.00808265980577566	-0.00618096139257185
cg08537903	-0.714788364598144	0.0033823623187736	0.970848663308713	No	No	OpenSea	chr1			0.525981534904893	-0.0432114480573529	0.022206812338476	-0.00384945210932497
cg10587886	-0.262346526278766	0.00338322681738345	0.970848663308713	Yes	No	OpenSea	chr3	LMCD1-AS1	Body	0.580356432762905	-0.12268226878037	0.0177816351052311	-0.019860893379216
cg26545245	-0.525948013863156	0.00338657380706626	0.970848663308713	Yes	No	OpenSea	chr12			0.219367499959047	-0.078764583783045	0.00468863288347806	-0.0100650891348529
cg10986946	-0.533676259706657	0.00338719491529523	0.970848663308713	Yes	No	OpenSea	chr11	DKK3;DKK3;DKK3	Body;Body;Body	0.668930695113306	-0.0622199695137303	0.0146920011618614	-0.00823942748210527
cg07306331	-0.587298612044677	0.0033947535977654	0.970848663308713	No	No	S_Shelf	chr6	TNXB	Body	0.607496142472764	-0.0672232733925503	0.00777146861661578	-0.00393331932537488
cg12006119	-0.404675923707527	0.0033959226001936	0.970848663308713	Yes	No	OpenSea	chr20	ITPA;ITPA;ITPA;ITPA;ITPA;ITPA;ITPA;ITPA;ITPA;ITPA;ITPA;ITPA	ExonBnd;ExonBnd;ExonBnd;ExonBnd;ExonBnd;ExonBnd;Body;Body;Body;Body;Body;Body	0.526009565566593	-0.0930426833765305	0.00544814520338618	-0.0157811559059962
cg15093695	-0.399741639236016	0.00339772552054912	0.970848663308713	No	Yes	S_Shore	chr6			0.690539923599918	-0.0622129896905479	0.0394655889492076	-0.00393813842218871
cg23217419	-0.493673506978916	0.00340104668501561	0.970848663308713	Yes	No	N_Shore	chr1	KIAA1614	TSS1500	0.463079872274111	-0.0858604126603439	0.0044557281091427	-0.00617085669834637
cg09274827	-0.643981933389019	0.00341734953445191	0.970848663308713	Yes	No	N_Shore	chr16			0.692778958097366	-0.0566063036060799	0.00583317677626244	-0.00951051082485083
cg25486883	-0.804370256999451	0.00342066471611564	0.970848663308713	Yes	No	OpenSea	chr6			0.308086694217949	-0.0486989828828773	0.00454564235361162	-0.00789451575082828
cg25553730	-0.942482819267125	0.00343349906282666	0.970848663308713	Yes	No	OpenSea	chr7	CUX1;CUX1;CUX1;CUX1;CUX1;CUX1;CUX1	Body;Body;Body;Body;Body;Body;Body	0.319224894030426	-0.0406117751602064	0.00484128544037751	-0.00584053560511111
cg02325250	-0.727819833229368	0.00344221996492748	0.970848663308713	Yes	No	OpenSea	chr5	CSF2	TSS200	0.669237507976304	-0.0557329481867103	0.00532948387604283	-0.00960820929715733
cg02720941	-0.516418555534573	0.00345293997160755	0.970848663308713	No	No	OpenSea	chr19			0.714405792872384	-0.0576466396061839	0.0270916826918642	-0.00253361111945971
cg10932166	-0.508671378884201	0.0034602790947918	0.970848663308713	Yes	Yes	OpenSea	chr16	ZFHX3;ZFHX3	5'UTR;5'UTR	0.649271346398886	-0.0696411174610979	0.0058256722594394	-0.00914206708355794
cg01055830	-0.641276436354509	0.00346331867757959	0.970848663308713	Yes	No	N_Shore	chr5	RBM22	Body	0.721303364762473	-0.0589589815423118	0.00786572179041283	-0.00130478468730982
cg03469093	-0.560336843927233	0.00346920412484908	0.970848663308713	Yes	Yes	OpenSea	chr20	B4GALT5	Body	0.674816137614721	-0.0707453673672234	0.00803198097873669	-0.00306293489289544
cg19370760	-0.51461523219664	0.00347207730870906	0.970848663308713	Yes	No	OpenSea	chr11	PLEKHA7	Body	0.486156194880405	-0.0863650248170495	0.00425470070373467	-0.00842965019580813
cg07264682	-0.396217251134325	0.00347507378337453	0.970848663308713	No	No	OpenSea	chr10			0.652824621103636	-0.0904818228243089	0.00668698341454952	-0.0135670992772369
cg00198594	-0.49296060568412	0.00347909943805709	0.970848663308713	Yes	No	OpenSea	chr3			0.584563014127575	-0.0773246709194983	0.00711926534045366	-0.00461120317959039
cg15375526	-0.378319448377765	0.00348289166791826	0.970848663308713	Yes	No	OpenSea	chr3			0.407685338057872	-0.10703918269694	0.0044557281091427	-0.0141610441070995
cg20752671	-0.32857094486983	0.00348538271443264	0.970848663308713	Yes	No	OpenSea	chr2	ALLC	Body	0.679759316903747	-0.127052489735228	0.00479681272198399	-0.0120253094161744
cg27519579	-0.484480235863574	0.00349166709171409	0.970848663308713	No	No	S_Shelf	chr22			0.698503034498656	-0.0633030432642937	0.0167843365434178	-0.00681650393860267
cg07146610	-0.297864148076725	0.0034961891159161	0.970848663308713	Yes	No	OpenSea	chr1			0.697727115691962	-0.135914674966741	0.0047802709410595	-0.00962253982610062
cg12443195	-0.572461337144529	0.00349736722621863	0.970848663308713	No	No	OpenSea	chr3	DPPA4	TSS1500	0.617084701608538	-0.0661732250220313	0.00532948387604283	-0.0068277202618941
cg23434304	-0.598749258308651	0.00349983049929532	0.970848663308713	Yes	No	N_Shore	chr14	DHRS4L2	TSS1500	0.258876196663179	-0.0634504452330327	0.00473647193216493	-0.00868432979375583
cg01007199	-0.200967413054521	0.00350802662696206	0.970848663308713	Yes	No	OpenSea	chr12			0.535627295281448	-0.196056913982359	0.00492765419574647	-0.0339603093803723
cg20710502	-0.500755613279119	0.00351166874832032	0.970848663308713	No	No	OpenSea	chr1	BRINP3	5'UTR	0.692192813684962	-0.0750908405755606	0.00796748801928519	-0.00268864563176577
cg17719386	-0.598053255803187	0.00351404258158317	0.970848663308713	Yes	No	S_Shelf	chr16	SPNS1;SPNS1;SPNS1;SPNS1;SPNS1;SPNS1;SPNS1;SPNS1;SPNS1;SPNS1	Body;Body;Body;Body;Body;ExonBnd;ExonBnd;ExonBnd;ExonBnd;ExonBnd	0.608998363212716	-0.0581199093585716	0.012762951216253	-0.00378614466114413
cg12412495	-0.651609713482403	0.00351665337943271	0.970848663308713	Yes	No	OpenSea	chr7	ZAN;ZAN;ZAN;ZAN;ZAN	Body;Body;Body;Body;Body	0.601545744884998	-0.0560773559116034	0.00767310596242834	-0.00509293702956842
cg03671048	-0.889093176039304	0.00352137295770493	0.970848663308713	Yes	No	OpenSea	chr4			0.505453642456264	-0.0485015300349462	0.00451276736969344	-0.00678848209476379
cg14505694	-0.549050078277459	0.00352204523865262	0.970848663308713	Yes	No	Island	chr17	TBC1D16	Body	0.446070225315898	-0.0792410926018672	0.00484128544037751	-0.00583070825552368
cg19291075	-0.659710971442745	0.00352552831726633	0.970848663308713	No	No	N_Shelf	chr6	DPCR1	Body	0.658592495860382	-0.0622057768490873	0.00606746059216683	-0.00264750938878422
cg11112911	-0.195091652128404	0.00354041804142066	0.970848663308713	No	No	Island	chr12			0.55272770609805	-0.146854399499312	0.029122430271724	-0.00753811543342187
cg15398497	-0.684326681826545	0.0035516025870906	0.970848663308713	No	No	S_Shore	chr2	C2orf70	Body	0.650516638215235	-0.0381617286190787	0.0387084135742878	-0.00658268801696837
cg23544656	-0.305234127989746	0.00355792883352462	0.970848663308713	No	No	OpenSea	chr9	OR1L4	TSS200	0.659140614858449	-0.10851914984274	0.0128193830515748	-0.00743437363825572
cg25310555	-0.578956656548471	0.00356208571135108	0.970848663308713	Yes	No	Island	chr13	IRS2	1stExon	0.679489705662689	-0.0697307922671598	0.00532948387604283	-0.004624620643501
cg04939537	-0.585046589249019	0.00356272294891128	0.970848663308713	Yes	Yes	OpenSea	chr6			0.683708766874208	-0.0562304807192384	0.0124362275919908	-0.003669265612095
cg14398724	-0.63703402554685	0.00357602988509199	0.970848663308713	No	Yes	OpenSea	chr6	GFOD1;GFOD1	Body;5'UTR	0.677633322047768	-0.0506349697742443	0.0167317493602889	-0.00838972398177062
cg12938128	-0.476832564150835	0.00358292732506781	0.970848663308713	Yes	No	S_Shelf	chr11	NRXN2;NRXN2	5'UTR;5'UTR	0.646772282622807	-0.0806803689738555	0.00694800760965761	-0.00915503523681727
cg23233874	-0.601117544826695	0.00358667027831875	0.970848663308713	No	No	OpenSea	chr7	GTF2IRD1;GTF2IRD1;GTF2IRD1	Body;Body;Body	0.663443404459602	-0.0588968162133646	0.0116681610005005	-0.00396157007693576
cg19212514	-0.681152635151638	0.00360429873487031	0.970848663308713	Yes	Yes	OpenSea	chr4	SCLT1	Body	0.497880719402063	-0.0491641761281861	0.00737062164186816	-0.00634705760586077
cg13032057	-0.457046025872719	0.00361053072181586	0.970848663308713	Yes	No	N_Shore	chr6			0.69162330058864	-0.083053637844734	0.00868299958632565	-0.00604806531410285
cg14017254	-0.424610697948045	0.00361063692485889	0.970848663308713	Yes	No	OpenSea	chr9	FAM125B	Body	0.682051796442622	-0.0849182133389161	0.00838091995113955	-0.0031836475059018
cg01337514	-0.5590707219734	0.00361460487214088	0.970848663308713	No	No	N_Shore	chr1	ESPN	Body	0.687246947302077	-0.065209743424363	0.00706747318732609	-0.0103796726128899
cg15474859	-0.831762201330536	0.00362818127524414	0.970848663308713	Yes	No	N_Shore	chr2	KLF7;KLF7	1stExon;5'UTR	0.709188656791627	-0.0409754110243124	0.0141692569782696	-0.00593590634226115
cg03723148	-0.679979587273168	0.00362867627883662	0.970848663308713	No	No	OpenSea	chr17	LOC100128977;IMP5	Body;TSS1500	0.672744817391048	-0.0469551447647249	0.0124362275919908	-0.0077454772143401
cg04264075	-0.917779744061049	0.00365128537431288	0.970848663308713	Yes	No	OpenSea	chr19	NKG7	TSS1500	0.655283073893002	-0.042128786535656	0.00637256919387413	-0.00523497342251786
cg16333262	-0.223078818620448	0.00365310881231706	0.970848663308713	No	No	N_Shore	chr14	C14orf118;C14orf118	TSS1500;TSS1500	0.632979301373676	-0.15437205575142	0.0099531882549277	-0.0121360398184502
cg20557018	-0.275064317129521	0.00366102585140002	0.970848663308713	No	No	OpenSea	chr13	N4BP2L2;N4BP2L2	Body;Body	0.632025087034349	-0.144677056775703	0.0100892789675633	-0.00745877889419988
cg20198384	-0.516501761296545	0.00366273118385711	0.970848663308713	Yes	No	N_Shore	chr20	NPEPL1;STX16-NPEPL1;NPEPL1;NPEPL1	TSS1500;Body;Body;Body	0.640231828263779	-0.0627175985906006	0.0185471667411619	-0.0107123161436319
cg00198729	-0.454472876260855	0.0036740102547805	0.970848663308713	No	No	OpenSea	chr17	PPY	TSS1500	0.605139653768024	-0.0700690430689382	0.00894475322691907	-0.00369532417284713
cg12278431	-0.382946732797274	0.00368128539960915	0.970848663308713	Yes	No	N_Shore	chr1	DDAH1;CYR61	TSS1500;TSS1500	0.671843616486615	-0.0818465480145256	0.0172418689517684	-0.00456370829091142
cg18125510	-0.314808948426269	0.00369089417778042	0.970848663308713	Yes	No	N_Shore	chr14	WARS;WDR25;WARS;WARS;WDR25;WARS;WARS;WARS	1stExon;TSS1500;5'UTR;5'UTR;TSS1500;1stExon;5'UTR;5'UTR	0.629184181880231	-0.126845781157703	0.00484128544037751	-0.0100391212564086
cg13107083	-0.373831241016936	0.00369515090690619	0.970848663308713	Yes	No	OpenSea	chr12	PDE3A	Body	0.62999407320153	-0.0930104187247695	0.00976614895107695	-0.00512798039275911
cg19075206	-0.220248065688913	0.00369800681119766	0.970848663308713	No	No	OpenSea	chr6			0.658377329089971	-0.144958592368855	0.0114636762855658	-0.0180291508167697
cg15785355	-0.443657171876677	0.00369892156876684	0.970848663308713	Yes	Yes	N_Shelf	chr5	PDE4D;PDE4D;PDE4D;PDE4D;PDE4D;PDE4D;PDE4D;PDE4D	Body;Body;Body;Body;Body;Body;Body;Body	0.53321762080027	-0.0838263238456756	0.00821319482795707	-0.00799913338979324
cg08309529	-0.317680968474728	0.00370462574522915	0.970848663308713	Yes	No	Island	chr7	MNX1;MNX1	3'UTR;3'UTR	0.6159230194199	-0.116870674204798	0.00756291881354101	-0.00783010758442426
cg05752943	-0.556118824637152	0.0037068892910926	0.970848663308713	Yes	No	OpenSea	chr3	HTR3D;HTR3D;HTR3D	TSS1500;TSS1500;TSS200	0.592584511076041	-0.0627340456766158	0.00987679075169341	-0.0108626467974415
cg22616255	-0.523980304796851	0.00371021992343055	0.970848663308713	Yes	No	N_Shore	chr1			0.591521548432027	-0.0549608467264387	0.0251962448516505	-0.00445970747445384
cg27404198	-0.608308217706189	0.00371946233411748	0.970848663308713	Yes	Yes	OpenSea	chr8			0.602001122213516	-0.070322598581172	0.00468863288347806	-0.00563771613108455
cg19190016	-0.489774956850979	0.00371966919605549	0.970848663308713	Yes	No	S_Shore	chr17			0.683783401385855	-0.0498946396852812	0.0365452508621988	-0.00355412644451181
cg18780769	-0.672983664330711	0.00372601123990303	0.970848663308713	Yes	No	Island	chr3	GP5	Body	0.338803605071653	-0.063837223819776	0.00452184834686519	-0.00251710009984912
cg02831821	-0.497266288504688	0.00373106777933676	0.970848663308713	No	No	N_Shore	chr17	NEURL4;NEURL4	Body;Body	0.686352608490109	-0.0811518859617284	0.00628041169813983	-0.00608556121631221
cg15552166	-0.502465016245248	0.00373189416759993	0.970848663308713	No	No	OpenSea	chr2			0.7039627081802	-0.081421385768809	0.00547217611506786	-0.00368741933346384
cg12304937	-0.771023523383713	0.00373363499839284	0.970848663308713	Yes	No	S_Shelf	chr7	PRKAR1B;PRKAR1B;PRKAR1B;PRKAR1B;PRKAR1B;PRKAR1B	Body;Body;Body;Body;Body;Body	0.560547914541352	-0.0483875391482968	0.00838162695697627	-0.00838361867066084
cg09017607	-0.472427126174261	0.00373619553739061	0.970848663308713	Yes	No	OpenSea	chr8	PVT1	Body	0.450756317937933	-0.100962945966266	0.00425470070373467	-0.00676602139223152
cg13860266	-0.550585464527149	0.00373752482212052	0.970848663308713	No	No	OpenSea	chr9	VAV2;VAV2	Body;Body	0.668588021831716	-0.0516075110088068	0.0270103707757471	-0.00338060632481119
cg01785233	-0.377932627510725	0.00373956046285485	0.970848663308713	No	No	N_Shore	chr6			0.591882996757669	-0.0958737294700825	0.00742040134777021	-0.016507278663161
cg12707346	-0.646760046063113	0.00374110503701872	0.970848663308713	Yes	No	OpenSea	chr12			0.449790709855413	-0.0568089084468579	0.00501995624212886	-0.00828559404288021
cg07217885	-0.534500212396377	0.00374133883493063	0.970848663308713	Yes	No	OpenSea	chr5			0.650912085485396	-0.069844705061691	0.00874874770907198	-0.00256281064623842
cg23519572	-0.2666274989856	0.0037429608586467	0.970848663308713	Yes	No	S_Shore	chr13	RASA3	Body	0.709412597251527	-0.165954907553832	0.0044557281091427	-0.00299284782379206
cg12533496	-0.757256406692404	0.00375152150406516	0.970848663308713	Yes	No	OpenSea	chr17	FOXN1	Body	0.601461379861926	-0.0549490718159088	0.00471624044775101	-0.00928509238087361
cg05290572	-0.433724563534658	0.0037518885427472	0.970848663308713	Yes	No	Island	chr18	NEDD4L;NEDD4L;NEDD4L;NEDD4L;NEDD4L;NEDD4L;NEDD4L;NEDD4L;NEDD4L	5'UTR;Body;5'UTR;5'UTR;5'UTR;Body;Body;Body;5'UTR	0.622357761221215	-0.0611473560080443	0.0378254726100158	-0.0030585370588373
cg03836553	-0.442367596333315	0.00375267294319782	0.970848663308713	Yes	No	OpenSea	chr21	DYRK1A	5'UTR	0.324069268124513	-0.0919234786610558	0.0044557281091427	-0.00564451562391749
cg09693101	-0.566572287746318	0.00375351516784341	0.970848663308713	No	No	N_Shore	chr11	APLP2;APLP2;APLP2;APLP2;APLP2;APLP2	TSS1500;TSS1500;TSS1500;TSS1500;TSS1500;TSS1500	0.628009538204953	-0.0541619623811077	0.0155418014433061	-0.00299313022839243
cg03638567	-0.530033381516703	0.00375665481941611	0.970848663308713	Yes	Yes	OpenSea	chr1			0.586212179178639	-0.0577335291715577	0.0215814567760355	-0.00316623017191967
cg13137765	-0.306068520848182	0.00376267501742804	0.970848663308713	No	No	OpenSea	chr21	C21orf29;KRTAP10-3	Body;TSS200	0.610584747447644	-0.103449972517156	0.0158604629873417	-0.0105579318352517
cg05602945	-0.601540095671207	0.0037642297202019	0.970848663308713	Yes	No	N_Shelf	chr3			0.496916101341088	-0.0555672128085362	0.00856330147640986	-0.00690576884807551
cg18118703	-0.815534966412716	0.00376602067059379	0.970848663308713	No	No	Island	chr19	FCGRT;FCGRT	Body;Body	0.634424713935268	-0.0497396264536023	0.00619312292285478	-0.0049084935006859
cg06562165	-0.424206019435674	0.00376728257220672	0.970848663308713	No	No	OpenSea	chr18	TCF4;TCF4;TCF4;TCF4;TCF4;TCF4;TCF4;TCF4	TSS1500;Body;Body;Body;Body;Body;Body;Body	0.683045957175997	-0.0868120358720508	0.00756697403042591	-0.012252968856741
cg18500514	-0.598418920515119	0.00377111037061521	0.970848663308713	Yes	Yes	OpenSea	chr10			0.570019674652424	-0.0578300378611663	0.0064084464512272	-0.00742910215182999
cg09310966	-0.770044409784421	0.00378167913499122	0.970848663308713	Yes	No	OpenSea	chr6	TREM1	TSS1500	0.594446676568456	-0.047590256678745	0.0115337244452069	-0.00808949731713948
cg16133827	-0.536929256215169	0.00378292237177958	0.970848663308713	No	No	OpenSea	chr1			0.547937679847228	-0.0687964247249471	0.00673884100738596	-0.00651139850588908
cg27473842	-0.304933780612064	0.00378597868786153	0.970848663308713	No	No	OpenSea	chr11	DCDC1	Body	0.512249048010579	-0.135978458464711	0.00501995624212886	-0.0230586785817375
cg09803764	-0.618061864236213	0.00378790872273297	0.970848663308713	Yes	No	OpenSea	chr7	LAMB1	Body	0.358478919352489	-0.0615223224872742	0.00691118179649039	-0.00987457784305179
cg11715991	-0.872323463464463	0.003799406275757	0.970848663308713	Yes	No	OpenSea	chr1	ACOT11;ACOT11	TSS1500;TSS1500	0.43477900167457	-0.0442939834166778	0.0044260025673404	-0.00640570652147854
cg13944494	-0.490692660913072	0.00380087477255181	0.970848663308713	Yes	No	OpenSea	chr2	ANTXR1;ANTXR1	Body;Body	0.42335616201424	-0.0655848677096983	0.0107659977938496	-0.00748919134206708
cg18320790	-0.58073442301358	0.00380213644606204	0.970848663308713	No	Yes	OpenSea	chr15	ABHD2;ABHD2	5'UTR;5'UTR	0.35782081682642	-0.072623915043713	0.00435851439548064	-0.0114329717520538
cg11596009	-0.281653309140286	0.00384392656162823	0.970848663308713	Yes	No	S_Shore	chr1	OSCP1;OSCP1	TSS1500;TSS1500	0.558152781146029	-0.134804457701087	0.00528723695809278	-0.0228521766491649
cg19125972	-0.547247821760102	0.00384538056375158	0.970848663308713	No	No	OpenSea	chr22	PI4KA	Body	0.715943184526982	-0.0623092893468138	0.0118700382881709	-0.00356300851589908
cg08646051	-0.523336807378519	0.00384774073851259	0.970848663308713	No	No	OpenSea	chr12	RASSF8;RASSF8;RASSF8;RASSF8;RASSF8	5'UTR;5'UTR;5'UTR;5'UTR;1stExon	0.627862595230245	-0.0851064941402229	0.00425470070373467	-0.00508691417582241
cg22587855	-0.176293107109342	0.00384789380174325	0.970848663308713	Yes	Yes	OpenSea	chr1			0.395031309250426	-0.227288010307643	0.00518960840948483	-0.0240547639688764
cg15201259	-0.787141955939946	0.00385816138436373	0.970848663308713	Yes	No	OpenSea	chr6	BACH2;BACH2	5'UTR;5'UTR	0.412774435399515	-0.0478281105469523	0.00468863288347806	-0.00746361495236963
cg01793988	-0.600941916769154	0.00385967013351523	0.970848663308713	No	No	N_Shore	chr17	TOM1L1	TSS1500	0.664788294723069	-0.0649356508042377	0.00640337916408901	-0.00287366202411875
cg15155922	-0.47741507033764	0.0038636489661592	0.970848663308713	No	No	N_Shore	chr21			0.579806210171357	-0.0870167450875791	0.00489188571729235	-0.0148033707001414
cg06335984	-0.428427217120557	0.00386633027457091	0.970848663308713	No	No	OpenSea	chr7	XRCC2	3'UTR	0.695120331921393	-0.0999858858470189	0.00471942022043976	-0.00450342001035176
cg14003087	-0.611148608708238	0.00386684248746226	0.970848663308713	No	No	OpenSea	chr8			0.39861350186833	-0.0725596711901023	0.00461467549622465	-0.00475184534532047
cg03722970	-0.41667980113501	0.00386872504146918	0.970848663308713	No	No	OpenSea	chr5			0.589350648674146	-0.0981753307776414	0.00501995624212886	-0.0146870240486569
cg10072921	-0.396572815558406	0.00387330651339695	0.970848663308713	Yes	No	S_Shore	chr12			0.409121841616402	-0.106453128349908	0.00438070234319819	-0.0110449412600607
cg21322248	-0.469001423066493	0.00387474688935765	0.970848663308713	Yes	No	OpenSea	chr15	PSTPIP1	Body	0.642042907404236	-0.0642952511525426	0.022098318678989	-0.00207757154398137
cg18208920	-0.579698228827697	0.00387501510356125	0.970848663308713	Yes	No	S_Shore	chr16			0.625755368586257	-0.0534790530466724	0.0214107239876197	-0.00191593637877174
cg12721804	-0.634986769319151	0.00387867984273455	0.970848663308713	Yes	No	Island	chr8	DUSP4;DUSP4	Body;Body	0.674231212547258	-0.0572329321007502	0.0086280645013857	-0.00492514036339786
cg02863987	-0.62622897383116	0.00388247179243421	0.970848663308713	Yes	No	OpenSea	chr17			0.486695417760208	-0.0501671360897811	0.0152488782280484	-0.00786542978072374
cg09762382	-0.250839777924969	0.00388680969095322	0.970848663308713	No	No	OpenSea	chr22			0.675830579432889	-0.11183400797355	0.0326011592025162	-0.0191002836473265
cg26188685	-0.298678461038022	0.00388731035278188	0.970848663308713	Yes	No	OpenSea	chr15	HDC	Body	0.426809243402487	-0.154466373502866	0.0047802709410595	-0.0255131374839668
cg14877649	-0.681574515994364	0.00388782229668013	0.970848663308713	Yes	No	OpenSea	chr13	DCT;DCT	TSS1500;TSS1500	0.298451690958494	-0.0580076215970825	0.00471624044775101	-0.00861409580220135
cg11465766	-0.578982731433232	0.0038906871623006	0.970848663308713	No	No	S_Shore	chr11	LRDD;LRDD;LRDD	Body;Body;Body	0.482308644032058	-0.0581496637354881	0.00994786022235372	-0.0036562264390585
cg10427501	-0.390802525971976	0.00390077022404696	0.970848663308713	Yes	No	OpenSea	chr9			0.709290936826045	-0.090866204274659	0.00871258550446453	-0.0068040077979456
cg11358637	-0.34444281865281	0.00390977968632209	0.970848663308713	Yes	No	OpenSea	chr16			0.629923919488995	-0.0842719291892975	0.0244544813732827	-0.0101564439311659
cg01740891	-0.436634367909098	0.00391680428827245	0.970848663308713	Yes	No	S_Shore	chr5	LPCAT1	Body	0.630696622097477	-0.057125079696286	0.0353767341114859	-0.00302786328161186
cg02774334	-0.546315185929511	0.00392157361496624	0.970848663308713	Yes	No	OpenSea	chr1	SEMA4A;SEMA4A	5'UTR;1stExon	0.638749429978701	-0.0765856814354551	0.00499828635706722	-0.00439298812194988
cg13209822	-0.535178302701538	0.00392385372107306	0.970848663308713	Yes	No	OpenSea	chr6	KCNQ5;KCNQ5;KCNQ5;KCNQ5;KCNQ5	Body;Body;Body;Body;Body	0.608403864027735	-0.0617536624747488	0.0118507623383983	-0.00459120122792744
cg12124902	-0.353505742832468	0.00393153070714496	0.970848663308713	No	No	OpenSea	chr14			0.644235757287241	-0.101033539963225	0.0155418014433061	-0.0128487304800475
cg26393782	-0.349093660437369	0.00393281424919656	0.970848663308713	Yes	Yes	OpenSea	chr16			0.618180771652644	-0.0979973079300435	0.0112631594934364	-0.0038225021923195
cg01603980	-0.555293321008859	0.0039363439396664	0.970848663308713	Yes	No	Island	chr21	ADARB1;ADARB1;ADARB1;ADARB1;ADARB1;ADARB1;ADARB1	5'UTR;5'UTR;5'UTR;Body;Body;5'UTR;Body	0.201476745489757	-0.0572348514441635	0.022684250397734	-0.00642165930791039
cg02286506	-0.463349260060955	0.00393839551173142	0.970848663308713	Yes	No	S_Shore	chr2			0.68396725939259	-0.0741109481588001	0.0109003605451836	-0.00337195217161182
cg24142650	-0.221296567270569	0.00394639600276078	0.970848663308713	No	No	N_Shore	chr2			0.603226575872398	-0.161359024836864	0.00700786276494727	-0.0249214986033894
cg12422960	-0.685248441654673	0.00394710678012978	0.970848663308713	Yes	No	OpenSea	chr12			0.608513951909089	-0.0454986217723618	0.0173447561437929	-0.00549667572791135
cg02392359	-0.344599087082004	0.00394944852233946	0.970848663308713	Yes	Yes	OpenSea	chr15	RAB27A	5'UTR	0.680591720997708	-0.0968080635164866	0.00924509809224606	-0.0103408022880074
cg20466147	-0.381177927832373	0.00395207062188683	0.970848663308713	No	No	OpenSea	chr2	DYSF;DYSF;DYSF;DYSF;DYSF;DYSF;DYSF;DYSF;DYSF;DYSF;DYSF;DYSF;DYSF;DYSF	Body;Body;Body;Body;Body;Body;Body;Body;Body;Body;Body;Body;Body;Body	0.508594391224474	-0.105527693500406	0.00513336599514776	-0.0050950409300079
cg05456799	-0.731755047679312	0.00395382829315362	0.970848663308713	Yes	No	OpenSea	chr8	TRPS1;TRPS1;TRPS1	Body;Body;Body	0.581504415594589	-0.0546253056319777	0.00512688653419504	-0.00451671256859135
cg10848205	-0.650565672959333	0.00395757428991436	0.970848663308713	Yes	No	S_Shore	chr12	FAIM2	TSS1500	0.471578543898338	-0.0483986164060774	0.0222514276318469	-0.00338069453871381
cg24168114	-0.451218357414398	0.0039616766701978	0.970848663308713	Yes	No	OpenSea	chr15	BLM;BLM;BLM;BLM	Body;Body;Body;Body	0.644893704789157	-0.0955490772257933	0.00499828635706722	-0.0134993082570863
cg23962358	-0.332245029486232	0.00396284679390892	0.970848663308713	No	No	OpenSea	chr4			0.622164009404332	-0.106698198795516	0.0097742525187188	-0.0184866224406023
cg17296492	-0.772246622618281	0.00396958396127862	0.970848663308713	Yes	No	S_Shelf	chr2			0.534271700335227	-0.0530002041016459	0.00512969298506769	-0.00862948185447165
cg15707504	-0.528815099623614	0.00397657707190001	0.970848663308713	No	No	S_Shore	chr4	NEIL3	Body	0.608044187508813	-0.0706376590140101	0.00886799425355602	-0.00444241435340664
cg14561565	-0.437477052007988	0.00398567761171055	0.970848663308713	Yes	No	OpenSea	chr20			0.691990164882742	-0.0751695037255742	0.00889723454793715	-0.00680246738286691
cg11201708	-0.454131462988979	0.00399086033946119	0.970848663308713	Yes	No	OpenSea	chr10	UNC5B;UNC5B	Body;Body	0.0978083765252469	-0.0822378812606491	0.00501995624212886	-0.0140391317453755
cg16039660	-0.443660316121959	0.00400348901921242	0.970848663308713	Yes	No	OpenSea	chr4			0.566462459576551	-0.0951250960751006	0.00484128544037751	-0.0164818391924182
cg04539418	-0.402348666263963	0.00401102999651995	0.970848663308713	No	No	OpenSea	chr3	BBX;BBX	3'UTR;3'UTR	0.645122452866351	-0.0927629476293746	0.00864104608591875	-0.0101338476032226
cg25875049	-0.754739777378938	0.00401331386809514	0.970848663308713	Yes	No	OpenSea	chr15	TGM5;TGM5	Body;Body	0.580413641838389	-0.0492302181489977	0.00512688653419504	-0.00704329516721813
cg19508671	-0.133685426436279	0.00401528540526434	0.970848663308713	Yes	No	OpenSea	chr15			0.561393376730157	-0.26818031718106	0.00698857034449793	-0.0392113659990388
cg14447074	-0.379878746642415	0.00402455244861703	0.970848663308713	No	No	OpenSea	chr15	HCN4	Body	0.67074391362417	-0.100749772817145	0.00606737533271556	-0.0137212816349015
cg15928459	-0.501436583758971	0.00402819875173685	0.970848663308713	Yes	No	OpenSea	chr7	ZNF425	Body	0.21241365813377	-0.070015628117872	0.00848036298514122	-0.0100191306532771
cg22117108	-0.442119903797529	0.00403319791721847	0.970848663308713	Yes	No	OpenSea	chr10	ZMIZ1;ZMIZ1	ExonBnd;Body	0.588401651686527	-0.0608155287048292	0.0237235332119992	-0.00341170314143013
cg25514677	-0.873671666035346	0.00403580816023897	0.970848663308713	Yes	Yes	OpenSea	chr2			0.498330576721048	-0.0474146566507244	0.0047802709410595	-0.00723702362185813
cg24327132	-0.429980457139644	0.00403854249531462	0.970848663308713	Yes	No	N_Shore	chr15	PKM2;PKM2;PKM2	5'UTR;5'UTR;5'UTR	0.633603945715451	-0.0736879454561269	0.0115934009503914	-0.00804111778650113
cg25557481	-0.555311203520392	0.00404618156914853	0.970848663308713	No	No	S_Shelf	chr7	ADAP1	Body	0.560102260144498	-0.0733673669009518	0.00484128544037751	-0.00558302197963589
cg05806875	-0.457406902533052	0.00404787440115446	0.970848663308713	Yes	No	Island	chr10			0.687040785676333	-0.0905632911257204	0.00457638174870975	-0.00483361937189863
cg09403098	-0.728338801376822	0.00405235793594319	0.970848663308713	Yes	Yes	OpenSea	chr1	PPAP2B	Body	0.399588368990807	-0.0560849689490027	0.00531318104886832	-0.0036347898884416
cg12950586	-0.239281148693906	0.00405502224621374	0.970848663308713	Yes	No	OpenSea	chr2			0.507187152438723	-0.175623233041654	0.0044557281091427	-0.0272204877673831
cg09439723	-0.443253190771238	0.00405925171670162	0.970848663308713	Yes	No	OpenSea	chr3			0.646575404105241	-0.0721735123684395	0.0189170745004936	-0.00264295870886477
cg13468359	-0.278027090247348	0.00405948487261798	0.970848663308713	No	No	OpenSea	chr19			0.516374439722057	-0.146016322960783	0.0044557281091427	-0.0244741699203178
cg26476925	-0.830782312980946	0.00406218385332215	0.970848663308713	Yes	No	OpenSea	chr19			0.458791520019606	-0.0543408293183265	0.00425470070373467	-0.00813605002301415
cg23642047	-0.430362894668448	0.00406230023267579	0.970848663308713	Yes	Yes	OpenSea	chr5	NREP-AS1;NREP;NREP	Body;Body;Body	0.476695932906669	-0.0765076073582557	0.00847501938752525	-0.0100070896738934
cg05697909	-0.568677577776992	0.00407025133686341	0.970848663308713	Yes	No	S_Shore	chr1	HES5	TSS1500	0.685234966855611	-0.0650376141351454	0.00814196326317065	-0.00401987975642785
cg25993932	-0.267113814337841	0.00407452377229418	0.970848663308713	Yes	No	OpenSea	chr10	ARID5B;ARID5B	Body;Body	0.630416433598216	-0.155433191035418	0.0049764721556773	-0.0160736525111416
cg08564700	-0.534864163205007	0.00409298634240728	0.970848663308713	Yes	No	OpenSea	chr18			0.105362269359835	-0.0673942290260892	0.00451429767651982	-0.0105083794852078
cg11213588	-0.434937402224477	0.00409432601785945	0.970848663308713	Yes	No	OpenSea	chr14	PRKCH	Body	0.621264306618278	-0.0900802468205977	0.00544173016011303	-0.00911812418040311
cg24126437	-0.340399873132601	0.00409920638795681	0.970848663308713	Yes	No	OpenSea	chr9	UGCG	Body	0.60550003540236	-0.125860878313643	0.0044557281091427	-0.0156380902231035
cg18249908	-0.475844859707439	0.00410901190850395	0.970848663308713	Yes	No	Island	chr8	RHOBTB2;RHOBTB2;RHOBTB2	Body;Body;Body	0.600031862537381	-0.0765206713304982	0.00678504556972854	-0.00436459616797547
cg09886578	-0.880413042619808	0.00411371432316524	0.970848663308713	Yes	No	N_Shore	chr1	G0S2	TSS1500	0.583202728704927	-0.0457347071000398	0.00501995624212886	-0.00636781412003856
cg19093630	-0.74043280260447	0.0041305629231962	0.970848663308713	Yes	No	S_Shelf	chr20			0.34288044670773	-0.0510221913048056	0.00531318104886832	-0.00573413206170373
cg10251354	-0.362267786086938	0.00413206920669972	0.970848663308713	Yes	No	OpenSea	chr18			0.606810319163025	-0.101171106151095	0.00659640280171528	-0.00846797115448267
cg10799245	-1.01979231879917	0.00413625135608102	0.970848663308713	Yes	Yes	OpenSea	chr2	AFF3;AFF3	Body;Body	0.690750546389824	-0.039866862599111	0.00592599741774786	-0.00638911908939349
cg10174318	-0.481535382624422	0.00414580580785961	0.970848663308713	Yes	Yes	N_Shelf	chr8			0.611819228966581	-0.0719039871519317	0.00890321584573918	-0.00613381371800514
cg16324121	-0.509508598854391	0.0041514684706661	0.970848663308713	Yes	No	N_Shelf	chr3	IL17RE;IL17RE;IL17RE	Body;Body;Body	0.665028749942365	-0.0673835523938231	0.010435499758933	-0.00530877963325196
cg11327039	-0.542640762719715	0.00415479688069754	0.970848663308713	Yes	No	N_Shore	chr11	KAT5;KAT5;KAT5	TSS1500;TSS1500;TSS1500	0.642700904774989	-0.0667752282063409	0.0102703566164205	-0.00636326338885929
cg13515047	-0.629251850582619	0.0041616648298855	0.970848663308713	Yes	No	N_Shore	chr16	BCAR1;BCAR1;BCAR1;BCAR1;BCAR1	5'UTR;5'UTR;Body;Body;Body	0.676190892001035	-0.0453784394009203	0.0221818311048318	-0.00783223122645171
cg00765769	-0.580293350329795	0.0041769032278299	0.970848663308713	Yes	No	N_Shore	chr9	SLC2A8;SLC2A8;SLC2A8;SLC2A8	Body;Body;Body;Body	0.389117205561499	-0.0745560400734013	0.00468863288347806	-0.00557629885537669
cg25894374	-0.603784954373769	0.0041860431342748	0.970848663308713	No	No	N_Shelf	chr17	JUP;JUP	5'UTR;5'UTR	0.598584117311151	-0.062963440037563	0.00756291881354101	-0.00285996090514895
cg14099975	-0.661673413717749	0.00418731712984307	0.970848663308713	Yes	No	OpenSea	chr6			0.557923288417845	-0.0567278875882458	0.00565822811655517	-0.00673791552203051
cg14827807	-1.24256471062018	0.00419587962198666	0.970848663308713	Yes	No	N_Shelf	chr1	LASS2;LASS2	5'UTR;5'UTR	0.661053889458055	-0.0273533435276857	0.0125060444958315	-0.00424570079659159
cg23408976	-0.243505134434831	0.00419948367121429	0.970848663308713	Yes	No	OpenSea	chr15	AGBL1	Body	0.659000006088323	-0.148322262511566	0.00752401306623201	-0.0103391500192251
cg09289820	-0.175456625824564	0.00420600804025153	0.970848663308713	Yes	No	S_Shore	chr6			0.230113476884307	-0.226398054392398	0.00471624044775101	-0.0306009374187656
cg21705669	-0.578026168694352	0.00421158013412261	0.970848663308713	Yes	No	N_Shore	chr3	BCL6;BCL6	5'UTR;TSS200	0.438483365753461	-0.0709315627781337	0.00425470070373467	-0.00858481477754799
cg12402265	-0.68693378814895	0.00421495536478363	0.970848663308713	Yes	No	N_Shelf	chr3	IL17RE;IL17RE;IL17RE;IL17RE;IL17RE	Body;Body;Body;Body;Body	0.582818816412337	-0.0522732612848416	0.00804352879454496	-0.00565998389337705
cg11144217	-0.307767316474946	0.00421636674181973	0.970848663308713	No	No	Island	chr1	C1orf159	5'UTR	0.406811002257868	-0.11695097835522	0.00592599741774786	-0.00110109689904359
cg15547825	-0.3356410730109	0.00421840792160882	0.970848663308713	Yes	No	Island	chr16			0.661364222513114	-0.0908876726599401	0.0186089201416423	-0.0122878174837824
cg13929065	-0.554273392383104	0.00423058290382038	0.970848663308713	Yes	No	OpenSea	chr9	SHC3	Body	0.686332251749976	-0.068072853556123	0.00691935465630098	-0.00296980610143105
cg07460919	-0.75102781330416	0.00423060485299161	0.970848663308713	Yes	No	Island	chr3	ECE2;CAMK2N2	Body;TSS1500	0.392841182680243	-0.0636046880404271	0.00425470070373467	-0.0067932337709582
cg14984434	-0.293740485722179	0.00423507938921834	0.970848663308713	No	No	S_Shore	chr10	DNAJB12;DNAJB12	TSS1500;TSS1500	0.634432487977679	-0.0983441226243962	0.0222514276318469	-0.0040728070046403
cg00148618	-0.742473098142661	0.00423861425789251	0.970848663308713	Yes	Yes	OpenSea	chr1	C1orf204	Body	0.598344757375006	-0.043733639903735	0.0113364971958097	-0.00560561553053879
cg21487631	-0.80401183522644	0.00424268059101087	0.970848663308713	No	No	OpenSea	chr1	AK5;AK5	Body;Body	0.626143147697775	-0.0399306717700596	0.012269581613409	-0.00607784729236155
cg23168251	-0.336131567849084	0.00424649163859433	0.970848663308713	Yes	No	N_Shore	chr2	MSH2;MSH2	TSS1500;TSS1500	0.237190525523036	-0.123505812340684	0.00466614503148089	-0.00710562790610086
cg16390626	-0.589380440256647	0.00424755637868595	0.970848663308713	Yes	Yes	OpenSea	chr10	SVIL	5'UTR	0.123578688274746	-0.064639782074679	0.00451276736969344	-0.00904823723665632
cg02724919	-0.580053975743842	0.00426250585294742	0.970848663308713	No	No	N_Shelf	chr4			0.653290256071659	-0.0574309042309857	0.0149795615882474	-0.00404117126512638
cg26760304	-0.548367528042148	0.00426507624785629	0.970848663308713	Yes	Yes	OpenSea	chr13			0.573756744213472	-0.063242386710268	0.00667530515476281	-0.00882518181502373
cg27001204	-0.68361936835325	0.00428018969728094	0.970848663308713	No	No	OpenSea	chr5	MCTP1	Body	0.423144440549351	-0.0605066044008431	0.00515690206096279	-0.00808860422594676
cg27147718	-0.217962613489082	0.00428037864998724	0.970848663308713	Yes	No	N_Shore	chr16	NDRG4;NDRG4	TSS1500;TSS1500	0.651535602181203	-0.147802141166185	0.0136357507068283	-0.00922168227387576
cg06563873	-0.459591361168956	0.00428055779384742	0.970848663308713	Yes	No	Island	chr19	CDC37	Body	0.504003060469593	-0.067907675509407	0.0207858851620904	-0.00253422625167699
cg13920529	-0.674321955119047	0.00428086254992403	0.970848663308713	No	No	OpenSea	chr9	SUGT1P1;AQP7;AQP7	Body;1stExon;5'UTR	0.593913314362299	-0.0493565608317248	0.0149795615882474	-0.00481778901984853
cg03121834	-0.892129517472942	0.0042810035635677	0.970848663308713	Yes	No	OpenSea	chr7	PILRA;PILRA;PILRA	TSS1500;TSS1500;TSS1500	0.664727570343878	-0.042478965751448	0.00694800760965761	-0.00613828975399749
cg12926693	-0.773807224480637	0.00429026040774003	0.970848663308713	Yes	No	OpenSea	chr6			0.257511103500174	-0.0525318009465884	0.00432311122979727	-0.00796620019372263
cg11665114	-0.609945310699725	0.00429734766954716	0.970848663308713	No	Yes	OpenSea	chr7	CLEC5A;CLEC5A	Body;Body	0.194137022770259	-0.0670460476198051	0.00432311122979727	-0.00981933172757854
cg08822602	-0.274810474739079	0.00429860291105206	0.970848663308713	Yes	No	OpenSea	chr6			0.716138232397671	-0.14094121879745	0.00528723695809278	-0.0066386294343691
cg08281455	-0.362800505034521	0.00429865834187345	0.970848663308713	Yes	No	N_Shore	chr5			0.372741843635533	-0.102342804126875	0.00588211603175468	-0.0134707178823145
cg21932814	-0.666774993575292	0.00429865995050245	0.970848663308713	No	No	OpenSea	chr3	CSTA	1stExon	0.287413674275106	-0.0526511910507393	0.00662242717177586	-0.00777939029802144
cg01071367	-0.374293938443634	0.00430697832193498	0.970848663308713	Yes	No	Island	chr2	NEURL3	TSS1500	0.543935857927475	-0.0800927662432604	0.0199253285843255	-0.00720459471684376
cg20661196	-0.493916580147756	0.0043077841891212	0.970848663308713	No	No	OpenSea	chr2	LOC101929680	Body	0.675353784944067	-0.0629632569289817	0.0185471667411619	-0.00529543176733915
cg15055133	-0.421747627818047	0.00430822948261621	0.970848663308713	Yes	No	OpenSea	chr5	LOC401177	Body	0.573893113269823	-0.0944089292664043	0.00468863288347806	-0.00921733795505786
cg25812043	-0.483986572574483	0.00431505597775857	0.970848663308713	Yes	No	Island	chr9	PNPLA7;PNPLA7	Body;Body	0.418004064215635	-0.087329583719352	0.0049764721556773	-0.0034677726952409
cg19800916	-0.383192132564821	0.00431621890341213	0.970848663308713	Yes	No	OpenSea	chr10	GRK5	Body	0.586573638009848	-0.114802271098671	0.0044557281091427	-0.00390488358908878
cg18054755	-0.235673046649206	0.00432906013649832	0.970848663308713	No	No	OpenSea	chr12			0.65508835313323	-0.118519167332111	0.0210836202737611	-0.0200224553755232
cg15137282	-0.643006063895347	0.004333043532139	0.970848663308713	Yes	Yes	OpenSea	chr17	CUEDC1;CUEDC1	5'UTR;5'UTR	0.368902698438816	-0.0627266416003224	0.00454564235361162	-0.00789653729345732
cg12798245	-0.534176130412477	0.00433477102340572	0.970848663308713	Yes	No	N_Shore	chr12	RAPGEF3;RAPGEF3;RAPGEF3;RAPGEF3	1stExon;5'UTR;5'UTR;Body	0.524675502054825	-0.0709697448444226	0.00528723695809278	-0.0105012811606604
cg27090679	-0.402103441001348	0.00433522993313022	0.970848663308713	Yes	No	OpenSea	chr1	ACOT7;ACOT7;ACOT7	TSS200;Body;Body	0.710760957234375	-0.0956019886687484	0.00713358988539488	-0.0163024697817366
cg08698159	-0.392210792893725	0.00433577212422618	0.970848663308713	No	No	OpenSea	chr17	SEZ6;SEZ6	Body;Body	0.537423888757593	-0.0676462471696843	0.0349139561026658	-0.00432944003382583
cg15412815	-0.453134229382781	0.00433578872714782	0.970848663308713	Yes	No	OpenSea	chr11	C11orf75	5'UTR	0.503293780320199	-0.0928101664014686	0.00435851439548064	-0.010143130259874
cg22231101	-0.295474051785912	0.00434370862155435	0.970848663308713	Yes	No	OpenSea	chr4	JAKMIP1	Body	0.580501325421807	-0.141177516458243	0.00468863288347806	-0.00449653489904922
cg03241987	-0.32745831156309	0.00434980047131799	0.970848663308713	Yes	No	OpenSea	chr9			0.5567133306106	-0.0902587572609866	0.0254004489522445	-0.00322134226562858
cg12307314	-0.675137514903548	0.00435403893672633	0.970848663308713	Yes	No	OpenSea	chr5	ARHGAP26;ARHGAP26	Body;Body	0.635218688917602	-0.0512545427633769	0.00793234053778661	-0.00664273350801295
cg02524205	-0.135164944970575	0.00435808367960063	0.970848663308713	Yes	No	OpenSea	chr6			0.462733323683175	-0.30770307076198	0.00512688653419504	-0.0502811518351101
cg14645628	-0.603034261022175	0.00436265537723563	0.970848663308713	Yes	No	OpenSea	chr1	PLXNA2	Body	0.506679631043226	-0.0577311851250865	0.0073201723182433	-0.00836295454859398
cg11816655	-0.466862940078233	0.0043812019105029	0.970848663308713	Yes	No	N_Shelf	chr17			0.587456554466817	-0.0579254643112992	0.0243335449140457	-0.00812186882747701
cg25090607	-0.318978122963161	0.00438415918125191	0.970848663308713	No	Yes	OpenSea	chr1			0.685777395178734	-0.0881508571401294	0.025457694363141	-0.0113729864052172
cg15707029	-0.465532644261825	0.00438853250237783	0.970848663308713	Yes	No	OpenSea	chr16	ADCY9	Body	0.6477024903798	-0.0708724016005814	0.0111103577933336	-0.00991532544980317
cg10380094	-0.535777080320846	0.00439148276350652	0.970848663308713	Yes	No	OpenSea	chr1	RASAL2	Body	0.196982395222459	-0.0726604684054701	0.00492251479957215	-0.0101514075907447
cg02762363	-0.288728561816164	0.00439245556902972	0.970848663308713	Yes	No	N_Shore	chr5	PRRC1	TSS1500	0.533989953137686	-0.0943974353929616	0.032374987151125	-0.0101667476957589
cg06952577	-0.383928976155752	0.00439423229506944	0.970848663308713	Yes	No	N_Shore	chr1			0.682228461306024	-0.0755240645347944	0.0171299950616471	-0.0047911262604774
cg25629326	-0.508017096801198	0.00439629569126241	0.970848663308713	Yes	No	N_Shore	chr8	GEM;GEM;GEM	5'UTR;5'UTR;1stExon	0.6200063294519	-0.0719623658566902	0.00949458910264825	-0.00195043407603356
cg06277666	-0.769950872508548	0.00439901163622944	0.970848663308713	Yes	No	OpenSea	chr5	ELL2	Body	0.637931729199383	-0.0332872356061607	0.0336951544153427	-0.00442075774195427
cg01874880	-0.35932258208604	0.00440365712049228	0.970848663308713	No	No	OpenSea	chr22			0.637596708334117	-0.0729790239563156	0.0334194938287053	-0.00856032610987512
cg11915589	-0.362260286028558	0.00440376990810581	0.970848663308713	Yes	Yes	OpenSea	chr4	PALLD;PALLD	Body;Body	0.574965650769452	-0.0790250848650011	0.0252182632535137	-0.0123726685465408
cg22678398	-0.450531853236151	0.00440671621641552	0.970848663308713	Yes	No	S_Shelf	chr3	RAP2B;RAP2B	3'UTR;1stExon	0.654429511164636	-0.0828261907359696	0.00561967767322552	-0.0119594524996797
cg20138458	-0.538729269238329	0.0044091761035389	0.970848663308713	Yes	No	N_Shelf	chr18	ZNF516	Body	0.646390325188757	-0.052756714533522	0.0308422902531198	-0.00205409029647489
cg05219816	-0.396155745022995	0.00441148877481171	0.970848663308713	No	No	OpenSea	chr6			0.682546959127788	-0.100666223485869	0.00535595590164507	-0.00796938858493135
cg17164796	-0.886361347560821	0.00441274547601269	0.970848663308713	Yes	No	N_Shore	chr22			0.638998440863292	-0.0357237483548495	0.0184915544779693	-0.00548728196615333
cg10862944	-0.608468315031229	0.00441449153737499	0.970848663308713	No	No	S_Shore	chr12	HAL;HAL;HAL	TSS200;TSS200;TSS200	0.451392026219972	-0.0619060078348523	0.00452184834686519	-0.00895800407943365
cg23702727	-0.682724219658656	0.00441652575429218	0.970848663308713	Yes	No	OpenSea	chr17	RECQL5;LOC100130933	Body;TSS200	0.551249861270444	-0.0574922704417362	0.00506265771509341	-0.00658133891213636
cg24932920	-0.702248698813218	0.00441774166396739	0.970848663308713	Yes	No	OpenSea	chr4			0.401804610172277	-0.0538020628785263	0.00451276736969344	-0.00658289979977458
cg03302135	-0.715878322119302	0.00441839183927382	0.970848663308713	Yes	No	N_Shore	chr20	GATA5	Body	0.685579170908994	-0.0470645373820789	0.00946182343086634	-0.00620640681953899
cg12836863	-0.518896406795198	0.00441904063963277	0.970848663308713	Yes	No	N_Shore	chr13	BRCA2	TSS1500	0.0755269890891754	-0.0818346875205426	0.00425470070373467	-0.0127651923818886
cg14565067	-0.714211909718152	0.00443156530879827	0.970848663308713	No	No	OpenSea	chr1			0.473813265157673	-0.0455225107826423	0.00713536875870815	-0.00554863997782923
cg01891925	-0.375846752582456	0.00443167984937031	0.970848663308713	No	No	S_Shore	chr4	BTC	TSS1500	0.635301940786039	-0.0819429231062095	0.0160739734185952	-0.00559406161079568
cg12491302	-0.507795561768496	0.00443341392692977	0.970848663308713	Yes	No	OpenSea	chr12	HIP1R	Body	0.677355912400136	-0.0564443659535629	0.0205055146262487	-0.00280306038614198
cg14206236	-0.539571170389998	0.00443488596105607	0.970848663308713	Yes	No	S_Shelf	chr16	C1QTNF8	TSS200	0.663790272514716	-0.0513312647131367	0.0354936275323294	-0.00886489168557281
cg18219997	-0.570056549873455	0.00443561928547337	0.970848663308713	Yes	No	S_Shore	chr10	LRRC27;LRRC27;LRRC27;LRRC27;LRRC27	3'UTR;3'UTR;Body;Body;Body	0.68321014330187	-0.0660099337231098	0.00694933185335214	-0.00418681389222597
cg16422714	-0.222836511659503	0.00444006207003506	0.970848663308713	No	No	OpenSea	chr5			0.701483269062966	-0.121251213571864	0.033804059282934	-0.0109115991978774
cg27363092	-0.44101095970816	0.00444501353689263	0.970848663308713	Yes	No	OpenSea	chr19			0.681290432576557	-0.0706621210606038	0.0146152899139322	-0.00974228298090785
cg07847812	-0.575395931461772	0.00445673979441329	0.970848663308713	Yes	Yes	OpenSea	chr6	CASC15	Body	0.408909806084422	-0.0687382032979612	0.0049764721556773	-0.00658603308145272
cg03359704	-0.5031595695651	0.00446438071331874	0.970848663308713	Yes	Yes	OpenSea	chr6			0.636128860246168	-0.0665695273627599	0.00909101336863365	-0.00836498695739293
cg03295554	-0.307099149390632	0.00446693986309774	0.970848663308713	Yes	No	S_Shelf	chr11	ETS1	Body	0.518211200664248	-0.142012395230921	0.00425470070373467	-0.0233474098496019
cg18993757	-0.719686985854669	0.00448622612263973	0.970848663308713	Yes	No	N_Shore	chr17	CAMTA2;CAMTA2;CAMTA2;CAMTA2	5'UTR;Body;Body;Body	0.691256025857635	-0.0523517249043505	0.0070168837216618	-0.00553176857903193
cg11627714	-0.550026770804958	0.00448971594468851	0.970848663308713	No	No	OpenSea	chr1	THBS3;THBS3;THBS3;THBS3	Body;Body;Body;Body	0.639816199328863	-0.0644573489936955	0.0128612854669467	-0.00264725651874187
cg16257457	-0.648473401367118	0.00449106698795408	0.970848663308713	Yes	No	OpenSea	chr17			0.65011538093262	-0.0510066711685548	0.0103230915078808	-0.00617912485930355
cg03920729	-0.526676526746415	0.00449879977717263	0.970848663308713	No	No	S_Shore	chr1	NECAP2;NECAP2;NECAP2	Body;Body;Body	0.295824926280261	-0.0743271930227163	0.00514952827976995	-0.0127707021112765
cg03523630	-0.415854245449823	0.00450491584351121	0.970848663308713	Yes	No	N_Shore	chr6			0.686044469809411	-0.079045311490299	0.0151744205031913	-0.0122414162137706
cg24881797	-0.604761713431119	0.0045101572797017	0.970848663308713	Yes	No	OpenSea	chr1	LOC105748977	Body	0.458268560377431	-0.0485891505455655	0.0236834846215321	-0.00332505463881101
cg14514513	-0.447670683402115	0.00451046549184536	0.970848663308713	Yes	Yes	OpenSea	chr6	DSE;DSE	5'UTR;5'UTR	0.377753627253645	-0.0832538669095399	0.00489188571729235	-0.00837825919661161
cg04953373	-0.48307709714242	0.00451985378450076	0.970848663308713	Yes	No	OpenSea	chr6	RPS6KA2;RPS6KA2	Body;Body	0.678021226035236	-0.0737090199045298	0.0116288644145442	-0.00393212535442777
cg01164760	-0.524118757029525	0.00452981510552656	0.970848663308713	Yes	Yes	OpenSea	chr1			0.343434563255128	-0.0618766971116745	0.00642115463638137	-0.00816320980085322
cg21727223	-0.54002534645527	0.00452998097710508	0.970848663308713	Yes	No	OpenSea	chr17			0.136680099923815	-0.078081084476213	0.00438070234319819	-0.0114039765265225
cg21340316	-0.416962411174447	0.0045413330074005	0.970848663308713	Yes	No	Island	chr8	EPPK1	1stExon	0.704535499833155	-0.0897022253874553	0.00749688921138467	-0.00615976043111433
cg05569328	-0.592714888501806	0.00454427854249623	0.970848663308713	Yes	No	N_Shelf	chr6	TNXB	Body	0.417653469692747	-0.0661570047153743	0.00451276736969344	-0.00687615640364589
cg06820437	-0.502322298598988	0.0045467244026076	0.970848663308713	Yes	No	OpenSea	chr3	COLQ;COLQ	Body;Body	0.0612799888411413	-0.0675236855578329	0.00531318104886832	-0.0096744643991038
cg11795198	-0.338645917267563	0.00455008920411478	0.970848663308713	No	No	N_Shelf	chr3			0.635854872078433	-0.117376311782933	0.00537941184772281	-0.00808428127390892
cg16408805	-0.64551610192986	0.00455692848382733	0.970848663308713	Yes	No	S_Shore	chr14	CDKL1	TSS1500	0.490583735464677	-0.0560667774682592	0.00506265771509341	-0.00843771165354806
cg26577523	-0.466006974095538	0.00456253007370515	0.970848663308713	Yes	Yes	OpenSea	chr2	PCBP1-AS1	Body	0.554615243066517	-0.0726042630784914	0.00652592660825701	-0.00612201810195898
cg20715809	-0.775306352052783	0.00456446036053721	0.970848663308713	Yes	No	OpenSea	chr15			0.674614288167868	-0.0363784964145805	0.0314887726267483	-0.00522328442271724
cg16394096	-0.53412560612279	0.00457815631406607	0.970848663308713	Yes	No	OpenSea	chr8	FER1L6	5'UTR	0.583320453139292	-0.0651293560239452	0.00674242100189779	-0.00771425528178174
cg10055441	-0.555848874447706	0.00458114183080478	0.970848663308713	No	No	OpenSea	chr5	COL23A1	Body	0.47962582939612	-0.0448752069988887	0.0534934368973774	-0.003579930686749
cg22006138	-0.444222001973162	0.00458392175963881	0.970848663308713	No	No	S_Shore	chr2	IQCA1;IQCA1;IQCA1	TSS1500;TSS1500;TSS1500	0.721441611440797	-0.0744393620788699	0.0123287702212215	-0.00466042315505855
cg01561506	-0.513490920199711	0.00458658982823009	0.970848663308713	Yes	No	OpenSea	chr12			0.682200811049416	-0.056536337604024	0.0259247983329532	-0.00881544989013849
cg06174296	-0.597506249624718	0.00459627945478335	0.970848663308713	Yes	No	OpenSea	chr11	GRAMD1B;GRAMD1B	1stExon;5'UTR	0.611852890160621	-0.0459483455180062	0.0353767341114859	-0.00380111467795152
cg10767164	-0.451423975659151	0.00460208637366834	0.970848663308713	No	No	OpenSea	chr7	RPL19P12;NAPEPLD;NAPEPLD	TSS1500;5'UTR;5'UTR	0.57554670022854	-0.0949954249496984	0.00440933590609001	-0.0104747691666273
cg05929056	-0.38702859914197	0.00460227900010837	0.970848663308713	No	No	Island	chr21	PRDM15;PRDM15	Body;Body	0.614419628392068	-0.0950382364602055	0.00439851685429258	-0.00541856510331673
cg25430350	-0.496199539566443	0.00460384511237241	0.970848663308713	Yes	Yes	OpenSea	chr2	PRKCE	Body	0.507126411223903	-0.0766404179669677	0.00484128544037751	-0.0113172512090652
cg06848468	-0.471350450943211	0.00460852374253625	0.970848663308713	No	No	N_Shelf	chr1	CDK11B;CDK11B;CDK11B;CDK11B;CDK11B;LOC728661;CDK11B	Body;Body;Body;Body;Body;3'UTR;5'UTR	0.632188822208037	-0.0769242542150388	0.00977130634730221	-0.00301998860522867
cg07525682	-0.543181481175766	0.00461380764701275	0.970848663308713	No	No	OpenSea	chr11			0.626935372116806	-0.0603730887388887	0.0125047374684764	-0.0103423941937617
cg02311496	-0.509493541714886	0.00461503743751249	0.970848663308713	Yes	No	Island	chr20	KCNQ2;KCNQ2;KCNQ2;KCNQ2	Body;Body;Body;Body	0.375992332171421	-0.0716615938929313	0.00614604978966822	-0.00593863385385662
cg18728950	-0.170646570992559	0.00461836201631474	0.970848663308713	Yes	No	OpenSea	chr15			0.648549261254734	-0.198887508318892	0.0095968340437533	-0.0144289899630329
cg18139053	-0.388355684474264	0.00462042760924626	0.970848663308713	No	No	N_Shelf	chr15	HERC2	Body	0.621422537604764	-0.0985091181168475	0.00606746059216683	-0.00303845768591393
cg03748864	-0.443490419332652	0.00462376596607291	0.970848663308713	Yes	No	OpenSea	chr3			0.657164942894643	-0.0545607724481043	0.0420159112993812	-0.00523138888337032
cg11509096	-0.348252047712357	0.00462891700294706	0.970848663308713	No	No	OpenSea	chr1			0.699575248545127	-0.0792261039860765	0.0310150403434524	-0.00719619823336903
cg14352601	-0.486239675232786	0.00463211701994048	0.970848663308713	No	Yes	OpenSea	chr7	TBXAS1;TBXAS1;TBXAS1;TBXAS1;TBXAS1;TBXAS1	5'UTR;Body;Body;Body;Body;Body	0.211869239411134	-0.0833418814290873	0.00425470070373467	-0.0116561092320573
cg24974982	-0.754069831196876	0.00463321412965845	0.970848663308713	Yes	No	OpenSea	chr22	LOC730668	Body	0.647341332578362	-0.0415842793541175	0.0177266848762801	-0.00607356327851039
cg10331518	-0.543898134705715	0.00463345448651229	0.970848663308713	No	No	Island	chr16	RHOT2	Body	0.648221541813597	-0.0523169816188346	0.0310438727608191	-0.0032646075445989
cg00347630	-0.52330331315982	0.00464294734289868	0.970848663308713	Yes	No	S_Shelf	chr17	OSBPL7	Body	0.718174074650928	-0.0764048892020968	0.00537941184772281	-0.00698357715706954
cg17666418	-0.337022674355169	0.00464807722456642	0.970848663308713	Yes	Yes	OpenSea	chr6			0.652019746064074	-0.0965943875514952	0.0108742086618624	-0.007238790439333
cg01187156	-0.466208534229689	0.00465453492603071	0.970848663308713	Yes	Yes	OpenSea	chr19			0.533648749741842	-0.0655409726228505	0.0103688163067392	-0.00745270506406198
cg16635357	-0.518702741357651	0.00465483596342933	0.970848663308713	Yes	No	OpenSea	chr12			0.367254877560132	-0.0602876716446517	0.019973342839401	-0.00204992525093858
cg00718594	-0.388486120433518	0.00465695647193502	0.970848663308713	Yes	No	OpenSea	chr12	RBMS2	Body	0.651982942720479	-0.081003769135561	0.0155107947641767	-0.00626368641444942
cg25065815	-0.324834955071912	0.00466274274816161	0.970848663308713	Yes	No	OpenSea	chr5			0.518008869682754	-0.1028119329498	0.0103688163067392	-0.00767074572069618
cg25729350	-0.440117480223875	0.00466574237171644	0.970848663308713	Yes	No	OpenSea	chr15			0.61742827870658	-0.0766347895607435	0.00947726361373204	-0.00614931006016511
cg12770539	-0.406576477111101	0.00468153617156671	0.970848663308713	Yes	No	OpenSea	chr7	EEPD1	Body	0.546081985492095	-0.0673020979326989	0.0231232886230613	-0.00780060745336159
cg03380612	-0.303509410681337	0.00468481716691796	0.970848663308713	No	Yes	OpenSea	chr17			0.63262811192312	-0.111469083888966	0.0123811597432642	-0.0191368166253415
cg17286211	-0.497670833398009	0.00468931226072055	0.970848663308713	Yes	No	OpenSea	chr19	ATP4A	Body	0.600226110323079	-0.0655722364428943	0.0171299950616471	-0.0110985015074637
cg27636612	-0.651818244841692	0.00468957238221544	0.970848663308713	No	Yes	OpenSea	chr4	HGFAC	TSS1500	0.690492490295015	-0.0510130593422738	0.0132855676235245	-0.00544105442741283
cg01920963	-0.59648847692222	0.00468971011097589	0.970848663308713	No	Yes	OpenSea	chr1			0.492864791411757	-0.0600779783883901	0.00509489361236085	-0.00760158406834549
cg21927395	-0.4071654346783	0.00469007596020467	0.970848663308713	Yes	No	N_Shelf	chr17	FAM104A;FAM104A;FAM104A;FAM104A;FAM104A	TSS1500;Body;Body;Body;Body	0.645633287841224	-0.0770144327677674	0.0137749458453932	-0.0034143331004354
cg02044755	-0.552523268052411	0.00469114099938494	0.970848663308713	No	No	OpenSea	chr19	RFX1	Body	0.716375717451519	-0.0671467044785664	0.00635925559938082	-0.00468090635656826
cg06710328	-0.48424686825778	0.00469117706395819	0.970848663308713	Yes	No	OpenSea	chr11			0.475969212617646	-0.06632529296726	0.0125780458823027	-0.00708781766912411
cg19058729	-0.858437099327073	0.00469247041027605	0.970848663308713	Yes	No	N_Shelf	chr22			0.527757233001305	-0.03165429178624	0.0340209197725701	-0.00527019156788711
cg26858921	-0.250671699750706	0.00471244735036058	0.970848663308713	No	No	OpenSea	chr12	KCNC2;KCNC2;KCNC2;KCNC2;KCNC2;KCNC2	Body;Body;Body;Body;Body;Body	0.44684633394526	-0.166886838782932	0.00451276736969344	-0.0186922188524102
cg01298514	-0.50545161614813	0.00471265315570497	0.970848663308713	Yes	No	N_Shore	chr6	VEGFA;VEGFA;VEGFA;VEGFA;VEGFA;VEGFA;VEGFA;VEGFA;VEGFA;VEGFA;VEGFA;VEGFA;VEGFA;VEGFA;VEGFA;VEGFA	TSS1500;TSS1500;TSS1500;TSS1500;TSS1500;TSS1500;TSS1500;TSS1500;TSS1500;TSS1500;TSS1500;TSS1500;TSS1500;TSS1500;TSS1500;TSS1500	0.502047374769349	-0.0658679149897973	0.0145967322753987	-0.00339541659374687
cg12307370	-0.432747902294365	0.00471311937075861	0.970848663308713	Yes	No	N_Shore	chr17	BIRC5;BIRC5;BIRC5	TSS1500;TSS1500;TSS1500	0.691173022371385	-0.0859844020760778	0.00810918588334157	-0.00479454582830952
cg08901901	-0.439205388243222	0.00472379706439552	0.970848663308713	Yes	No	OpenSea	chr1			0.710438193584823	-0.08754606939281	0.00706452411121573	-0.00198241324588239
cg12730240	-0.426269981280388	0.00472528928543462	0.970848663308713	Yes	No	N_Shelf	chr14	TNFAIP2	3'UTR	0.628251684758829	-0.0810317087508317	0.0123275873182742	-0.00527398308341887
cg18306198	-0.40549498466883	0.0047326689042568	0.970848663308713	Yes	No	OpenSea	chr11	SIK3;SIK3;SIK3	Body;Body;5'UTR	0.658925325213003	-0.0700828839076983	0.0250044256250455	-0.00615531794691368
cg23104520	-0.530868112742341	0.0047347646055353	0.970848663308713	Yes	Yes	OpenSea	chr8			0.634290122622401	-0.0474924719192372	0.0387636180647269	-0.00434375048836386
cg20335309	-0.433547114464096	0.00473607570298507	0.970848663308713	Yes	No	N_Shelf	chr1	EPHA8;EPHA8	Body;Body	0.634203125252708	-0.0533156093242586	0.0675404338825962	-0.00918786991403814
cg06429483	-0.621843637978743	0.0047442510361186	0.970848663308713	Yes	Yes	OpenSea	chr9			0.366185858758404	-0.0571574432956109	0.00484128544037751	-0.008076972804206
cg00359661	-0.359760435158549	0.00475816308707636	0.970848663308713	Yes	No	N_Shore	chr6	BMP6	TSS1500	0.676140533831837	-0.069213616846974	0.0430501395259213	-0.00799660935931462
cg26748295	-0.431541627150803	0.00476140444580221	0.970848663308713	Yes	No	OpenSea	chr3			0.684606258400036	-0.0803094204468957	0.00721545038516226	-0.0138944675609886
cg22700015	-0.111060904302021	0.00476532890733378	0.970848663308713	Yes	No	Island	chr1			0.175265616241068	-0.443640058914308	0.00425470070373467	-0.0706484075691223
cg26120960	-0.445952029191693	0.00476676464971725	0.970848663308713	Yes	No	OpenSea	chr3	MAP4;MAP4	Body;Body	0.659855565279212	-0.0784367544594319	0.00808265980577566	-0.00403260517491391
cg16656826	-0.455279290602728	0.00477091643994156	0.970848663308713	Yes	No	S_Shore	chr5	ADRA1B;ADRA1B	5'UTR;1stExon	0.700823925805041	-0.0638000733938987	0.0209264865885658	-0.0110552548857314
cg01812571	-0.267955395284958	0.00478167521168542	0.970848663308713	Yes	No	N_Shore	chr12			0.581924014781541	-0.112486366257779	0.0189967389449979	-0.0189934472169139
cg21436123	-0.611872091528397	0.00478257165404323	0.970848663308713	Yes	No	OpenSea	chr2	LOC101927865	Body	0.623783478534377	-0.0574271614124812	0.00904077344864914	-0.00995057645421937
cg20014974	-0.652260002653116	0.00478816228584935	0.970848663308713	Yes	No	N_Shore	chr1			0.647673739598589	-0.0623975206975438	0.00484534382259662	-0.00841758647634749
cg09882647	-0.31398460072447	0.00478900624890299	0.970848663308713	No	No	N_Shore	chr20	SYS1;SYS1-DBNDD2	TSS1500;TSS1500	0.447199009885583	-0.115202613072681	0.00660322547448631	-0.00952198137179414
cg01243538	-0.317627108735766	0.00479723857101304	0.970848663308713	Yes	Yes	OpenSea	chr7	SUGCT;SUGCT;SUGCT;SUGCT	Body;Body;Body;Body	0.609764303273041	-0.10144698990822	0.0135842654071035	-0.0131728867210726
cg21002460	-0.654465497705586	0.00481449772948546	0.970848663308713	Yes	No	S_Shore	chr17	C17orf62;C17orf62;C17orf62;C17orf62;C17orf62;C17orf62;C17orf62;C17orf62;C17orf62;C17orf62;C17orf62	Body;Body;Body;Body;Body;Body;Body;Body;Body;Body;Body	0.647677565345625	-0.0474095168747952	0.0118275086646896	-0.00579024095258987
cg16122072	-0.396812712278421	0.00481788760108244	0.970848663308713	No	No	Island	chr17	BHLHA9	TSS200	0.703901229793346	-0.101068460109193	0.00544576572998785	-0.0104675614646061
cg10905898	-0.445321065003478	0.00482015831117164	0.970848663308713	Yes	No	Island	chr4			0.500981862859282	-0.104561107551111	0.00425470070373467	-0.00998825166398395
cg23411397	-0.526362062894358	0.00482394037785012	0.970848663308713	No	No	OpenSea	chr15			0.414114068460025	-0.067163506913987	0.00821319482795707	-0.00433942660433617
cg19182242	-0.427156947709647	0.00482923277627634	0.970848663308713	Yes	No	N_Shore	chr3	PPARG;PPARG	TSS1500;TSS1500	0.709006506001573	-0.0628967777906009	0.029646059083446	-0.0104829971409007
cg16160712	-0.516499412325672	0.00482980209799012	0.970848663308713	No	Yes	OpenSea	chr11			0.500610778429289	-0.0735313324133561	0.00554533073444939	-0.0107456809731489
cg00521993	-0.555307464971228	0.00483709450262643	0.970848663308713	Yes	No	OpenSea	chr10	PPP3CB;PPP3CB;PPP3CB	Body;Body;Body	0.658487430533025	-0.0678676558379419	0.00635925559938082	-0.00443069723495648
cg19220825	-0.457346826339663	0.00483777821895851	0.970848663308713	Yes	No	N_Shore	chr12	AQP5	TSS1500	0.604028085207835	-0.060469033320348	0.0378955196763594	-0.00195881611288176
cg14571976	-0.537874538022004	0.00483783388558658	0.970848663308713	No	No	OpenSea	chr17	UBE2O	Body	0.401993965133509	-0.0530065541547008	0.0296022472015746	-0.0029856842856294
cg20357538	-0.404336807844187	0.00483902436599694	0.970848663308713	Yes	No	OpenSea	chr15	CHSY1	Body	0.481899070909057	-0.0955644838192057	0.00451276736969344	-0.011844890139594
cg20336571	-0.405568879642154	0.00485327171513185	0.970848663308713	No	No	N_Shore	chr10	H2AFY2	TSS1500	0.461247750794918	-0.0937093819647455	0.0060472534221308	-0.0162184484659166
cg10856032	-0.601572258155455	0.004855004993953	0.970848663308713	Yes	Yes	OpenSea	chr1	NMNAT2	Body	0.521352202839289	-0.0619137289176967	0.00501995624212886	-0.00733841015885284
cg02387312	-0.523071229867589	0.00485578247313753	0.970848663308713	Yes	Yes	OpenSea	chr2	HECW2;HECW2	Body;Body	0.169775240619989	-0.0715364138034149	0.00514894721094055	-0.00928175192723693
cg22996440	-0.457502807908748	0.00485737662559028	0.970848663308713	Yes	No	Island	chr2	GALNT14	TSS1500	0.260168211490133	-0.0888178127768371	0.00451276736969344	-0.0141894816255578
cg07691827	-0.469011530579894	0.00485754713474054	0.970848663308713	Yes	No	OpenSea	chr2	KIF5C;KIF5C;KIF5C;KIF5C	ExonBnd;ExonBnd;Body;Body	0.526587831467528	-0.0707692279383547	0.00826416937353222	-0.00693025426557747
cg27645345	-0.384087884000956	0.00486067860933065	0.970848663308713	Yes	No	N_Shore	chr6	NEU1	Body	0.644363855423581	-0.0741232031275361	0.0242272671225173	-0.00876617580410011
cg04932691	-0.60016747403289	0.00486158598015522	0.970848663308713	No	No	Island	chr22	ZBED4	Body	0.643795195506766	-0.0662815934376641	0.00552031916378068	-0.00285564867676613
cg04588850	-0.791004166151853	0.00486252615007446	0.970848663308713	Yes	No	OpenSea	chr9			0.67356796794285	-0.0404853699020556	0.0161395770652021	-0.00664834903000289
cg02494101	-0.516355015047148	0.00486430685951837	0.970848663308713	Yes	Yes	OpenSea	chr19			0.23934057406686	-0.063972619668038	0.00484128544037751	-0.00856698274599016
cg21538450	-0.306622095052093	0.00487530975044069	0.970848663308713	No	No	S_Shore	chr1	KLHDC8A	5'UTR	0.640362683946298	-0.0854543454003057	0.0284741417259024	-0.0115883551543652
cg06172871	-0.625379268947381	0.00488144183460057	0.970848663308713	No	No	OpenSea	chr16	HP;HP	TSS1500;TSS1500	0.252620126058897	-0.0648875063143245	0.00425470070373467	-0.00971563730557179
cg22820233	-0.596917209819986	0.00488858313512098	0.970848663308713	Yes	No	OpenSea	chr19	FCAR;FCAR;FCAR;FCAR;FCAR;FCAR;FCAR;FCAR;FCAR;FCAR;FCAR;FCAR;FCAR;FCAR;FCAR;FCAR;FCAR;FCAR	1stExon;1stExon;1stExon;1stExon;5'UTR;1stExon;5'UTR;1stExon;1stExon;5'UTR;5'UTR;5'UTR;5'UTR;1stExon;5'UTR;5'UTR;5'UTR;1stExon	0.321043090246126	-0.0698929118800196	0.00450246064508049	-0.0104380926544215
cg24914818	-0.507673977663172	0.00489091358139694	0.970848663308713	Yes	No	OpenSea	chr17	ACACA;ACACA	5'UTR;Body	0.691378962889697	-0.0694183586424223	0.00994786022235372	-0.0117144498779506
cg00394026	-0.465945250513378	0.00489103398362959	0.970848663308713	Yes	No	OpenSea	chr13	ATP11A;ATP11A	Body;Body	0.456164377959678	-0.0945024937650323	0.00432311122979727	-0.0153718726925101
cg11522683	-0.364235489107713	0.00489178104489992	0.970848663308713	Yes	No	N_Shelf	chr6			0.254030185525381	-0.10866933784848	0.00468863288347806	-0.01100277129938
cg07911961	-0.546359265206049	0.00489597405457125	0.970848663308713	Yes	No	OpenSea	chr12	BEST3;BEST3	Body;TSS200	0.663955396311311	-0.0646177053421923	0.00745326140762752	-0.00626634324613906
cg17825194	-0.557709349963718	0.00489677494535496	0.970848663308713	Yes	No	OpenSea	chr12	NCOR2;NCOR2	Body;Body	0.13889459273548	-0.0761528744510215	0.00425470070373467	-0.0112961444689724
cg09747509	-0.429123363599511	0.00489818463807253	0.970848663308713	No	No	N_Shore	chr4	THEGL	TSS1500	0.576087465374851	-0.0869415956365819	0.00581968597240631	-0.00575457374359564
cg21370563	-0.336938876790622	0.00490701382745205	0.970848663308713	No	No	OpenSea	chr5			0.634979690134666	-0.100045805564622	0.0103129665895956	-0.00589776813587428
cg15201218	-0.278450898981756	0.00490776758885184	0.970848663308713	No	No	OpenSea	chr12	ANKS1B;ANKS1B;ANKS1B;ANKS1B;ANKS1B;ANKS1B;ANKS1B;ANKS1B;ANKS1B;ANKS1B;ANKS1B;ANKS1B;ANKS1B	1stExon;1stExon;1stExon;1stExon;1stExon;5'UTR;5'UTR;5'UTR;5'UTR;5'UTR;5'UTR;Body;Body	0.628565195192286	-0.117276550398078	0.0120344042747959	-0.0143563083573544
cg15361750	-0.391554139574716	0.00490876077222763	0.970848663308713	Yes	No	OpenSea	chr19	GPR77	TSS1500	0.668194506524251	-0.087191604060607	0.0113160466353288	-0.00799520930600922
cg26291072	-0.565792521269509	0.00491826550360808	0.970848663308713	Yes	No	OpenSea	chr17			0.156126030698245	-0.0706837488465676	0.00425470070373467	-0.0112097785401805
cg10190563	-0.476824314995739	0.00491895372818157	0.970848663308713	Yes	No	OpenSea	chr2	TRAF3IP1;TRAF3IP1	Body;Body	0.616519550973287	-0.0605874321715729	0.0254261946950425	-0.00409656476462254
cg04794690	-0.442391582742653	0.00493029848347117	0.970848663308713	Yes	No	S_Shelf	chr1			0.343591987348249	-0.0943479638714454	0.0044557281091427	-0.00783619213837211
cg20070090	-0.666690602617091	0.00493888712093593	0.970848663308713	No	No	OpenSea	chr1	S100A8	5'UTR	0.574377946594449	-0.0551789058816762	0.00631903246525065	-0.00837137098889473
cg11757137	-0.369733355194645	0.00494406874078204	0.970848663308713	Yes	No	OpenSea	chr7			0.250572318279423	-0.102701572638905	0.00554533073444939	-0.0155755664999606
cg11651266	-0.52287309785719	0.00494726437370754	0.970848663308713	Yes	No	OpenSea	chr5			0.711796965549634	-0.0574945351005756	0.0172357165434584	-0.00145331639218668
cg01062175	-0.402021942609465	0.00494865886834077	0.970848663308713	Yes	No	OpenSea	chr1	GNG12-AS1	Body	0.65200927086689	-0.0832423403660552	0.00973466025458192	-0.00385177588557473
cg15866669	-0.304732211502176	0.00495235908487606	0.970848663308713	Yes	No	OpenSea	chr3			0.67217168665834	-0.124282449965251	0.00752401306623201	-0.0187701224015945
cg20716774	-0.625807692093073	0.00495587357759959	0.970848663308713	Yes	No	OpenSea	chr5	ANKRD33B	Body	0.639009017708126	-0.0608127681090552	0.00511811770124337	-0.00514517849683396
cg04319611	-0.511354330528516	0.00496673877486761	0.970848663308713	Yes	No	OpenSea	chr3	FNDC3B;FNDC3B	5'UTR;5'UTR	0.606098858470998	-0.069842758145917	0.00789716496956789	-0.00993188478446005
cg03078488	-0.43443966140673	0.00497099448477453	0.970848663308713	No	No	N_Shore	chr7	IGF2BP3	Body	0.62846741207884	-0.0878782057006885	0.00592599741774786	-0.00635160096526799
cg27376550	-0.676739383708479	0.00497686975525092	0.970848663308713	Yes	No	N_Shore	chr11	DPAGT1	Body	0.507144795414363	-0.0535764845186228	0.00696057648186989	-0.00562621378806732
cg08529134	-0.485466552369445	0.00498007913019174	0.970848663308713	Yes	No	N_Shelf	chr7			0.387213436118505	-0.0720093797000751	0.0066438597775039	-0.0114072434641493
cg23928540	-0.731306641286052	0.00498274424862861	0.970848663308713	Yes	Yes	OpenSea	chr4	HTT	Body	0.490246354985665	-0.0468552976771096	0.00637237099164718	-0.00642942498038362
cg06964190	-0.330227755816233	0.00498482705309031	0.970848663308713	Yes	No	N_Shore	chr11	LRRC10B	TSS1500	0.285150842828808	-0.109983202542294	0.00637256919387413	-0.0190455133445316
cg08128007	-0.307940464572563	0.00499868433852253	0.970848663308713	Yes	No	N_Shore	chr1			0.610746910678099	-0.1039292388949	0.011048047326327	-0.0116650209153311
