# Supplementary material for: Immune profiles and DNA methylation alterations related with non-muscle-invasive bladder cancer outcomes
Source: Clin Epigenetics. 2022 Jan 21;14:14. doi: 10.1186/s13148-022-01234-6 (PMC8783448; doi:10.1186/s13148-022-01234-6)
Supplement: Supplementary file 6 — Additional file 6: The results of differentially methylated regions. no.cpgs: Number of CpG sites constituting the significant region. [file 13148_2022_1234_MOESM6_ESM.csv]

no.cpgs	min_smoothed_fdr	Stouffer	HMFDR	Fisher	maxdiff	meandiff	overlapping.genes
11	2.62889680390199e-14	0.833503899143795	0.614816347182061	0.978751811202249	-0.018551877472623	-0.0150393711754329	BLCAP
